# Supplementary material for: Regulatory element modules as universal features for single-cell chromatin analysis
Source: bioRxiv. 2025 Dec 12:2025.12.10.692786. Preprint. [Version 1] doi: 10.64898/2025.12.10.692786 (PMC12710825; doi:10.64898/2025.12.10.692786)
Supplement: Supplement 3 [file media-3.xlsx]

## Sheet: s3_url
download_link
s3://encode-public/2021/01/02/c390ec32-bb00-4a5a-8583-aec1e25a7379/ENCFF331JNU.bigWig
s3://encode-public/2021/05/05/2bb22580-5461-450c-8029-58bc8f4fc92f/ENCFF846APB.bigWig
s3://encode-public/2022/03/13/10a66ce9-ec91-4afa-beaf-e93a8ec52488/ENCFF022LSC.bigWig
s3://encode-public/2020/07/23/b851e331-7a25-4697-a36b-bf1b41b935d9/ENCFF915CZZ.bigWig
s3://encode-public/2020/07/23/a03610e0-2a84-4466-9283-8e82995420f5/ENCFF663NGR.bigWig
s3://encode-public/2020/11/29/72ef039f-3ca5-4a0f-9b86-d879da8671a7/ENCFF127RII.bigWig
s3://encode-public/2022/01/27/dc522d21-4417-4898-9ddc-45b516ce59da/ENCFF433PNB.bigWig
s3://encode-public/2023/02/17/4f2f3149-d561-49da-a25f-4acd6c6daba7/ENCFF166NIN.bigWig
s3://encode-public/2021/05/05/773b36d3-8dd2-4290-9087-2ee68bc41a90/ENCFF973UXU.bigWig
s3://encode-public/2022/03/13/3f812159-728b-44b2-8cde-e54ce62d1d81/ENCFF003MGV.bigWig
s3://encode-public/2022/01/27/0e43d1ff-d0fb-451d-b9b9-28c3bf1909f7/ENCFF678GPT.bigWig
s3://encode-public/2023/02/16/6cc7df53-fee7-4a08-a8bb-9b858cdd5bbd/ENCFF086EUA.bigWig
s3://encode-public/2022/03/30/75d82bd9-e3e7-429a-9a79-be3c22d50869/ENCFF793RKZ.bigWig
s3://encode-public/2021/02/24/8acd2040-a46e-42ad-817c-6f407e9f62a7/ENCFF947QGJ.bigWig
s3://encode-public/2020/12/03/f9a4f196-573e-4278-abc2-d56d42469867/ENCFF686APW.bigWig
s3://encode-public/2020/10/01/1bc11645-c345-40ad-944a-50752ecbc90d/ENCFF831UJW.bigWig
s3://encode-public/2020/07/23/aa7f8749-cefb-4561-8899-becacbf18986/ENCFF851GVF.bigWig
s3://encode-public/2022/03/13/209ddd76-2098-4892-9d26-90738806bc21/ENCFF194AHY.bigWig
s3://encode-public/2022/03/31/5aaac0a0-e21b-458b-8e74-1affcd3ef25d/ENCFF323CZG.bigWig
s3://encode-public/2021/05/05/cf3d1497-df37-4587-b276-3fcba2225e38/ENCFF832RAR.bigWig
s3://encode-public/2022/02/15/cac0ad44-6d5f-4599-a8b1-3a19842add7a/ENCFF957XPY.bigWig
s3://encode-public/2021/05/05/19e50f9b-e740-4d2f-9f3b-1be3465e2d5e/ENCFF854YFW.bigWig
s3://encode-public/2021/05/06/5d279ec5-c131-4b6c-912f-28a7026f0149/ENCFF600WLS.bigWig
s3://encode-public/2021/05/05/68f90e57-a0cb-47e2-ac96-920f3df9397a/ENCFF800THX.bigWig
s3://encode-public/2020/10/04/660e4680-e1a5-4a6b-83d1-eb4d3f339d44/ENCFF151NIC.bigWig
s3://encode-public/2021/05/05/0e7b0ee9-4f9b-46e6-8717-dd607b85f3b2/ENCFF093WVB.bigWig
s3://encode-public/2022/03/13/b3c275eb-ebe4-4cf3-929b-78a7d84cbec2/ENCFF731OMW.bigWig
s3://encode-public/2022/03/31/49410b96-2fdf-417e-97ab-a3de0f9ba6bf/ENCFF557MRH.bigWig
s3://encode-public/2020/07/23/1279a222-7cba-477a-9154-fc9295ff76f6/ENCFF475KYF.bigWig
s3://encode-public/2020/07/23/dc60430d-0b09-427f-a31e-1b00fb96a139/ENCFF667OTY.bigWig
s3://encode-public/2020/07/23/896b17af-30d1-40a8-bd33-60f3098f9f7a/ENCFF342UBF.bigWig
s3://encode-public/2020/12/01/8da6d8b0-92e3-4d47-a093-05edb9e2fd11/ENCFF403AIQ.bigWig
s3://encode-public/2022/03/31/700c2af0-20d4-44f5-8701-fc965b7a67b9/ENCFF554LYV.bigWig
s3://encode-public/2021/05/05/13c5d39d-e33c-4811-84de-d4ae42d81ef8/ENCFF039WSU.bigWig
s3://encode-public/2020/09/22/6ad6f1f2-ec9b-43a5-a270-a2905c163323/ENCFF870OVL.bigWig
s3://encode-public/2020/07/23/d2069a60-6ad2-4cde-afc5-3a45d0e68d2e/ENCFF073LYJ.bigWig
s3://encode-public/2020/10/02/df6af8be-966d-4ad4-831f-b58af0be50a2/ENCFF334MJA.bigWig
s3://encode-public/2022/03/13/898ca96d-02e3-40b5-95a8-5cf9754eb3c6/ENCFF288GLS.bigWig
s3://encode-public/2020/09/22/8f7628af-188f-487f-be1b-ebc9a0d130aa/ENCFF110QOO.bigWig
s3://encode-public/2022/03/30/0acccf01-8947-4e5a-b622-8e95f35f7d1d/ENCFF793LJI.bigWig
s3://encode-public/2021/05/05/0e85acae-a4a7-40c3-8ec8-ffb7ee249af0/ENCFF281ACD.bigWig
s3://encode-public/2021/05/05/ea3657f5-a572-4b17-a225-847899198e0c/ENCFF776KDF.bigWig
s3://encode-public/2021/05/06/4713e3e3-5fe4-4bff-8e32-dbee57716206/ENCFF595LUO.bigWig
s3://encode-public/2022/03/30/8a4d6363-9a7e-41da-87d3-df61681dd29e/ENCFF908MNX.bigWig
s3://encode-public/2022/03/31/4b20bf48-3764-4ce0-b60e-8db70d64df7f/ENCFF111WKR.bigWig
s3://encode-public/2020/07/09/92e8d751-2497-4063-a9a8-0b1c99a886e2/ENCFF337AYM.bigWig
s3://encode-public/2022/03/13/166a6436-8030-4550-b89e-426db7c0d6fc/ENCFF332GTT.bigWig
s3://encode-public/2022/02/15/a6906c53-c827-42be-bd93-345c8a42ad4c/ENCFF483CTC.bigWig
s3://encode-public/2022/01/27/2b94042f-c17a-426d-a770-e7f75972d2d1/ENCFF175OUN.bigWig
s3://encode-public/2023/02/12/d6553e44-92a1-4b09-84e8-ee433b940146/ENCFF455QBU.bigWig
s3://encode-public/2021/05/05/792acfb6-1c9d-4713-ad02-e0ef06fe332b/ENCFF633VWG.bigWig
s3://encode-public/2021/05/05/09ace1c7-045c-418b-99ef-9f76874e79c7/ENCFF193NEK.bigWig
s3://encode-public/2022/03/31/1e1a1d42-cbd0-4a10-a27d-8b4b0fd9cf90/ENCFF788API.bigWig
s3://encode-public/2021/05/05/df3b7465-32b6-45e0-a088-b4096f5b5a40/ENCFF832BMU.bigWig
s3://encode-public/2021/05/05/e174c7fe-882e-4584-af71-9484fbc7c27a/ENCFF120CYQ.bigWig
s3://encode-public/2022/03/21/42b8c83c-3b09-4ecc-89b8-541dd20ce44c/ENCFF932AQG.bigWig
s3://encode-public/2020/09/25/ea6cb33e-95c9-4c4c-82d3-88d6b0438038/ENCFF141RPA.bigWig
s3://encode-public/2022/03/13/98633bfe-bc64-4742-bf76-d854c70852f1/ENCFF406ZZN.bigWig
s3://encode-public/2022/01/28/e4662bb3-8a28-430e-8b8d-bb49a74e5b64/ENCFF527CZT.bigWig
s3://encode-public/2023/02/17/da64dfa2-8e0d-483f-aaec-a3afbfcf6c52/ENCFF096FAH.bigWig
s3://encode-public/2020/12/01/c2f36617-812a-4fc0-8d36-5f87feaaf8d7/ENCFF157DUN.bigWig
s3://encode-public/2022/03/13/32505b61-959e-482b-a8aa-307816feac93/ENCFF337QHD.bigWig
s3://encode-public/2022/01/27/6e5226c2-0538-46f9-b0bb-c6aa2bdb66be/ENCFF077NMD.bigWig
s3://encode-public/2023/02/12/b44ca437-4ddf-43f6-a3d5-cc303c6f7497/ENCFF419NIR.bigWig
s3://encode-public/2021/05/05/66d67b06-c12a-4a4e-9240-c138b436a560/ENCFF135HNI.bigWig
s3://encode-public/2022/03/13/cd257eeb-f368-4487-a9a7-e6d030e28c86/ENCFF542NLT.bigWig
s3://encode-public/2022/03/30/6d483a58-2665-41f7-9668-a1d4538f6d67/ENCFF034RXB.bigWig
s3://encode-public/2022/01/27/99c8d42b-66e7-4ee1-8c6f-39d792cc949a/ENCFF778CAY.bigWig
s3://encode-public/2023/02/19/e1b9677f-cb97-416f-9ade-0506c8b380f1/ENCFF854RBW.bigWig
s3://encode-public/2022/01/27/7c78ae64-6b16-41d5-99e4-2abc293b0130/ENCFF940EVF.bigWig
s3://encode-public/2023/03/01/28b508cb-0d36-4b14-b280-e7c58d455499/ENCFF531ZXZ.bigWig
s3://encode-public/2020/12/03/111ec129-fd46-413a-acea-8952be6652e0/ENCFF310PKB.bigWig
s3://encode-public/2021/05/06/3394fa10-a011-4259-b65f-c7a2ae756978/ENCFF385JVX.bigWig
s3://encode-public/2022/01/27/9a23b8d5-f4ae-4a4a-8565-98e8995264b9/ENCFF380EFV.bigWig
s3://encode-public/2023/02/15/9630ce76-c662-4604-9180-b0df98f6ae80/ENCFF685BSU.bigWig
s3://encode-public/2021/05/06/af8d9bbe-28af-4e16-97e0-2734c8a10a1b/ENCFF635WGT.bigWig
s3://encode-public/2021/05/05/f5c1f069-fe92-424e-86df-995f789c7884/ENCFF477BVY.bigWig
s3://encode-public/2022/03/13/7f4d28b0-fba8-4e5a-a8f2-6085bcab1a4e/ENCFF253PWR.bigWig
s3://encode-public/2021/06/18/085f5313-d10c-4006-9f21-6a2b7af05edd/ENCFF050ASF.bigWig
s3://encode-public/2022/03/30/0c300f12-5d50-42f5-ba53-285315a18ef2/ENCFF210HDI.bigWig
s3://encode-public/2021/09/07/54181d86-a6d8-42fe-b987-95d01b02c86e/ENCFF459ABW.bigWig
s3://encode-public/2022/03/31/922f34c3-efbf-478a-ae0d-3399e58d88e0/ENCFF275VDA.bigWig
s3://encode-public/2021/05/05/abd85f51-25fe-4d94-9588-b8f69a13d773/ENCFF861JTO.bigWig
s3://encode-public/2020/12/03/72a3a220-16de-4c45-89cd-3abb0ca0ec33/ENCFF070GFS.bigWig
s3://encode-public/2022/03/13/79c745e0-125b-4013-b3fe-6f4ebf0e254b/ENCFF433RIF.bigWig
s3://encode-public/2020/12/01/b108dbff-768e-4d1d-81f4-8b1d9631fceb/ENCFF050IXE.bigWig
s3://encode-public/2022/03/13/911e21c1-b6ff-439a-958d-e53c8bd6eeed/ENCFF346AWL.bigWig
s3://encode-public/2021/09/16/47f64386-38aa-4857-b099-4f0b501ff262/ENCFF259LIQ.bigWig
s3://encode-public/2021/05/05/83701008-df18-4952-a136-26d56674663e/ENCFF399LTS.bigWig
s3://encode-public/2022/07/01/8a1c1b71-7c67-4a2d-831a-72fcb13851ba/ENCFF930HCP.bigWig
s3://encode-public/2020/07/09/78a2d3e6-73f4-4d7a-9c84-bdf010ec71a4/ENCFF602NDA.bigWig
s3://encode-public/2020/09/01/551d09e5-96fb-4037-8f17-9e304275ca1f/ENCFF527LMA.bigWig
s3://encode-public/2022/03/30/9beafe3f-b709-4bc9-9c1d-009b393e0cc1/ENCFF172LHB.bigWig
s3://encode-public/2022/03/13/c52308b6-9b2f-468f-a98d-8a521460e685/ENCFF117GXS.bigWig
s3://encode-public/2021/05/05/84369f96-146f-4397-9dd8-d9fd1267bbf7/ENCFF624UBD.bigWig
s3://encode-public/2021/05/06/75213c67-7df9-4cf6-8981-08f72b34100a/ENCFF806XZV.bigWig
s3://encode-public/2021/05/05/21aa1031-c2e4-4713-834c-ff4c36e73d6d/ENCFF089OTN.bigWig
s3://encode-public/2021/05/05/c10b0f31-0c29-449c-bca3-edb4d8a44bc8/ENCFF922ZVP.bigWig
s3://encode-public/2020/09/01/1fc10420-29e3-4268-96dc-5be4d24d87a6/ENCFF330RZE.bigWig
s3://encode-public/2021/05/05/7870b317-2af6-4270-9503-d742753f30a9/ENCFF481RKQ.bigWig
s3://encode-public/2022/03/13/536a9a8f-205d-48f0-95ec-0c8ba048e853/ENCFF361SIR.bigWig
s3://encode-public/2020/07/20/a89e62a8-ba0b-4dce-8e9b-39bd9c0dd037/ENCFF435ROT.bigWig
s3://encode-public/2022/03/30/cdbeb4cc-3788-438c-947e-f6b86ac7fe66/ENCFF071KRK.bigWig
s3://encode-public/2021/05/05/72570868-4051-4118-ac20-90cad3c45a97/ENCFF414GTV.bigWig
s3://encode-public/2020/07/04/146bd940-5677-4b11-be75-d076bb84c2b2/ENCFF297JNO.bigWig
s3://encode-public/2022/03/30/e1dc9959-8ecc-4e8b-a6ac-ab265c0cdb86/ENCFF559FBF.bigWig
s3://encode-public/2020/10/04/65900968-acfe-4a3a-9341-51357432c9c6/ENCFF309FFC.bigWig
s3://encode-public/2021/05/06/2631c6e4-68b7-42b8-b901-33e0f8866ba0/ENCFF242IQB.bigWig
s3://encode-public/2022/01/27/9689888e-9daa-43ac-828c-c3db5a1421bc/ENCFF556MUP.bigWig
s3://encode-public/2023/02/12/4827eb1a-9535-48fb-875d-bf7af6049bca/ENCFF387MWS.bigWig
s3://encode-public/2021/06/18/6a9a7a42-3ee1-4f8c-8d60-841b75910591/ENCFF042VAV.bigWig
s3://encode-public/2020/09/23/afe4fd04-b6c2-44f1-b73a-42c5e75db8ef/ENCFF232OVE.bigWig
s3://encode-public/2022/01/27/bb679a3e-336c-4651-ab3f-b1d6b737b358/ENCFF934BZD.bigWig
s3://encode-public/2023/02/15/a3271474-b40d-40de-81ad-1d50eef1d4f0/ENCFF574LEG.bigWig
s3://encode-public/2020/09/24/e489d59b-78f8-4913-9458-2a6c41bbcdf1/ENCFF378HTI.bigWig
s3://encode-public/2021/06/18/72dda690-1b43-45a3-a450-ccff4783e698/ENCFF997OGU.bigWig
s3://encode-public/2022/01/27/87cb95dc-34d4-4b46-a56c-f4228c33ffd8/ENCFF568PTT.bigWig
s3://encode-public/2023/02/18/d8a23782-38e5-48c4-add8-4d5d8d5059ae/ENCFF645RBT.bigWig
s3://encode-public/2022/01/27/b9502097-e5f1-454e-ad9e-51af34039f39/ENCFF062RMQ.bigWig
s3://encode-public/2023/02/21/c54264b4-db92-437d-8f71-6084f40c1eb9/ENCFF430ERX.bigWig
s3://encode-public/2022/02/15/b2ab8738-49f9-42e3-8852-1232ac7f81ea/ENCFF580UOH.bigWig
s3://encode-public/2022/03/13/e560fb41-e98f-4b57-aa77-8ea41522b297/ENCFF661ILH.bigWig
s3://encode-public/2021/06/18/4de8a9ac-1b4e-462d-91ab-193e92499bf6/ENCFF076DHZ.bigWig
s3://encode-public/2021/05/06/115c7631-d4a1-4f8a-a722-9daf3a16fd8b/ENCFF111YPJ.bigWig
s3://encode-public/2020/11/28/852c6359-1c08-4970-8744-3c1ec85b93b2/ENCFF184MJA.bigWig
s3://encode-public/2020/12/02/6f939c6d-421e-4c1c-9d9a-388d045ab2ea/ENCFF148SFF.bigWig
s3://encode-public/2022/03/13/70b6c3bc-9729-4970-9f69-746af8c84532/ENCFF321MAJ.bigWig
s3://encode-public/2021/05/06/1d6555c9-bba5-4df2-9b37-8c50c0321d40/ENCFF551FVZ.bigWig
s3://encode-public/2022/03/31/c48bb994-8131-49bd-9a76-b746169332ef/ENCFF907NBD.bigWig
s3://encode-public/2021/05/06/53094d46-7488-4fae-9ba1-facc06edc118/ENCFF626ETL.bigWig
s3://encode-public/2022/02/15/5277e6c7-27f0-4e7d-9d63-9d37097d6535/ENCFF563KPE.bigWig
s3://encode-public/2022/03/31/f2f3d1f8-31c4-4358-8c93-495b98a80796/ENCFF169DFQ.bigWig
s3://encode-public/2020/09/25/6df1f3f3-23cc-45d5-9af0-33ebfffdf339/ENCFF917NQK.bigWig
s3://encode-public/2022/06/08/661ec353-1123-4215-a3cb-09f6fec3068c/ENCFF974CGC.bigWig
s3://encode-public/2021/05/05/69bb5d78-99c6-481d-8501-559e1e3f6a5e/ENCFF146SRB.bigWig
s3://encode-public/2022/03/30/ec9a7275-406b-4857-a80c-d3e3df883a83/ENCFF173JMC.bigWig
s3://encode-public/2020/10/02/37790aea-43de-4957-b3ca-81e64d15f9b8/ENCFF142QXQ.bigWig
s3://encode-public/2021/05/05/55441139-a7cb-4616-98dc-5f23bbd238a2/ENCFF093BBW.bigWig
s3://encode-public/2020/07/23/67e11967-9b12-45fa-8d3a-35e8bab803d2/ENCFF631OAP.bigWig
s3://encode-public/2020/07/23/7f4480ba-2d2a-4713-a18c-57e9ebf7ba1e/ENCFF750OAM.bigWig
s3://encode-public/2020/10/04/760a396f-531d-4ed2-ae81-6b01932e822d/ENCFF109KJR.bigWig
s3://encode-public/2021/06/18/ddf84391-5779-4db2-85b0-bc04f77b25de/ENCFF258HTP.bigWig
s3://encode-public/2021/06/18/a99ff5a4-95ed-42b3-925e-5953cbf70c4f/ENCFF919JSP.bigWig
s3://encode-public/2022/03/30/8ed22b47-c69c-472b-807a-d44e4d4b4f50/ENCFF641ONK.bigWig
s3://encode-public/2021/01/29/748a9d0e-6c3b-4ec4-a9f3-39f4af5506fd/ENCFF763PNN.bigWig
s3://encode-public/2022/03/31/dd3576a5-4dc9-46ec-94a4-063f8e04d7d8/ENCFF047EBB.bigWig
s3://encode-public/2021/02/09/dcd6f6ef-3046-4e5f-8c13-dca52ce95406/ENCFF858OGD.bigWig
s3://encode-public/2021/09/15/e39feeaf-3acc-46f2-a7e2-3a999ea048aa/ENCFF694DSJ.bigWig
s3://encode-public/2020/09/23/fdacf0e9-11f8-4870-a513-295401b04d01/ENCFF988FXK.bigWig
s3://encode-public/2022/03/30/f732d543-c12a-4bf5-9d98-cfbfad28dade/ENCFF328DSH.bigWig
s3://encode-public/2021/05/05/d5c55ff3-989c-481f-a4f6-95890781d57b/ENCFF211JTY.bigWig
s3://encode-public/2021/05/12/0f111b7d-e4b5-41ce-badd-cdd10efad71b/ENCFF840ZCM.bigWig
s3://encode-public/2020/09/24/b8417cfb-c2ae-4abb-b8e3-b71048e9c182/ENCFF058JVR.bigWig
s3://encode-public/2022/03/31/f41b8f17-0982-4aa0-80d4-be8e4f00c6c3/ENCFF904XJF.bigWig
s3://encode-public/2020/12/03/72b7ede8-1615-43b8-9ba6-85787644d619/ENCFF413BLF.bigWig
s3://encode-public/2020/09/28/586e83f9-c9d0-4318-8fd1-2b2f38f6bbef/ENCFF461MVZ.bigWig
s3://encode-public/2021/05/05/0464040b-cc66-4449-9b2f-3fcebacb08ff/ENCFF345PAA.bigWig
s3://encode-public/2022/03/31/68cc2f00-17b0-4e20-aeed-ec42debacc39/ENCFF961BLO.bigWig
s3://encode-public/2020/07/23/ef35c4e2-2317-4c38-afab-a578741c1f4b/ENCFF461KEB.bigWig
s3://encode-public/2022/03/30/6df4ebc1-0674-40cc-9b28-e6a41fcd3c78/ENCFF925DUM.bigWig
s3://encode-public/2021/05/05/ecb0325d-684d-4312-9e20-3f9399286f0d/ENCFF470BQJ.bigWig
s3://encode-public/2021/06/23/79c8858b-a04f-4219-bd24-947fbb1f48c6/ENCFF058DKZ.bigWig
s3://encode-public/2021/06/23/da9d35c8-b561-49f1-bc03-dbbdc912accc/ENCFF356IGI.bigWig
s3://encode-public/2021/06/18/93670794-1d06-49e3-a8c4-c77d0c82e847/ENCFF008DGZ.bigWig
s3://encode-public/2021/06/18/62d93933-6d4a-4159-b92d-5330057f3a89/ENCFF350IET.bigWig
s3://encode-public/2021/02/04/31806ae7-34ac-4634-97b2-3b683069279a/ENCFF632CQV.bigWig
s3://encode-public/2022/03/13/99a7deb8-bc7c-4906-8238-cc0c66900147/ENCFF131TAJ.bigWig
s3://encode-public/2020/12/02/00916445-cc63-4c1f-a082-8886d00f0aa8/ENCFF109QHL.bigWig
s3://encode-public/2020/12/31/b6dd65ad-3614-4cdd-b5d3-581a2246c8f0/ENCFF522ITF.bigWig
s3://encode-public/2021/05/05/aa51f150-57b4-4c1f-81fd-1d00439c6d75/ENCFF237PKX.bigWig
s3://encode-public/2022/03/13/770ba969-38e1-446f-8490-ae5195dbae4b/ENCFF540VOQ.bigWig
s3://encode-public/2020/12/04/fc6426bc-c1a3-46b0-bd9d-343e687b06e4/ENCFF038SSG.bigWig
s3://encode-public/2021/05/05/aa7bb52d-0a2a-4b26-a524-4a3774aa23cb/ENCFF621NKX.bigWig
s3://encode-public/2021/05/05/86742f00-10dd-431c-b829-13c1126522f6/ENCFF697XML.bigWig
s3://encode-public/2020/11/06/ec0e9d3f-9ecf-40ac-a7ed-cced16eba33d/ENCFF230JUW.bigWig
s3://encode-public/2020/09/26/777226e2-5ef2-4995-9d5d-d0919ebb8236/ENCFF473VAY.bigWig
s3://encode-public/2020/09/24/0ce574aa-99f3-4da2-80d6-8ec94a554c1f/ENCFF679QBE.bigWig
s3://encode-public/2021/05/05/85db5245-de31-49ca-b679-55e367fbe65b/ENCFF713WBP.bigWig
s3://encode-public/2020/07/23/b344842e-6b62-4fca-99fa-c47567d4bd8e/ENCFF718DRF.bigWig
s3://encode-public/2020/09/22/d3ecf337-22da-473a-887d-9187f192b0ea/ENCFF979RTW.bigWig
s3://encode-public/2020/10/05/aacadfef-1b72-4a74-a5f7-170a0f4b8664/ENCFF544SIY.bigWig
s3://encode-public/2021/05/05/71498999-dbb2-4bd4-af46-415cba826da7/ENCFF110AUF.bigWig
s3://encode-public/2020/10/04/b9c86a9d-1a63-4b4d-8e8e-8207ef783dfc/ENCFF616TBW.bigWig
s3://encode-public/2022/01/27/c3276238-7962-432e-af1f-f2c89a12748e/ENCFF076VQZ.bigWig
s3://encode-public/2023/02/25/73dee71c-5be1-46d3-8716-40b7bcf9475e/ENCFF368DMM.bigWig
s3://encode-public/2021/02/24/a4b5db0b-3bfa-48fe-b91c-2581c9928b22/ENCFF086SYR.bigWig
s3://encode-public/2022/01/27/dad28383-f69e-490a-9f61-a149a0d8a50d/ENCFF043GGN.bigWig
s3://encode-public/2023/02/21/a6db0948-681f-4353-a87c-59b4f853e0e4/ENCFF027PYK.bigWig
s3://encode-public/2020/11/13/634f3471-b989-4ed5-9cab-920a88f78e5e/ENCFF297TMT.bigWig
s3://encode-public/2022/01/27/f76603a8-70d2-45eb-8d82-e83ce89a5aa5/ENCFF620ESE.bigWig
s3://encode-public/2023/02/16/183a7be0-82c1-4764-a054-21ef21159b41/ENCFF110KWV.bigWig
s3://encode-public/2020/08/13/e074e7bb-fbfb-4486-9e57-af678efb1f60/ENCFF977BOZ.bigWig
s3://encode-public/2022/01/27/ef4d5abb-fa27-44c1-85a7-e50d3482c205/ENCFF814GIX.bigWig
s3://encode-public/2023/02/16/2c89576c-a932-4477-a6f7-5340b682e491/ENCFF382KYI.bigWig
s3://encode-public/2022/01/27/d6b4b73c-e175-411f-a628-0e401bd1e2f1/ENCFF299AQF.bigWig
s3://encode-public/2023/02/18/3fb48c35-408c-49a0-abb4-07c4cf0b297e/ENCFF780WLJ.bigWig
s3://encode-public/2022/01/27/8c3853e7-ff27-4416-9f2d-298338e25b7a/ENCFF313UOT.bigWig
s3://encode-public/2023/02/16/d7dae18b-52fe-4107-825b-afb99f7eb00b/ENCFF563BTK.bigWig
s3://encode-public/2020/11/01/0a82c1d7-8a58-4c48-8664-3fadcba464be/ENCFF328PGK.bigWig
s3://encode-public/2022/01/27/aec9858d-7de7-4e01-9167-665d442820b9/ENCFF626ZFT.bigWig
s3://encode-public/2023/02/18/c5d1de99-57a2-44ab-b65b-b117fde29967/ENCFF314LVN.bigWig
s3://encode-public/2022/01/27/86f47e61-a803-4e90-84f3-5c5502a0e918/ENCFF438TAK.bigWig
s3://encode-public/2023/02/16/37ccbfd4-a0f5-45b4-9e06-e10d9d838c32/ENCFF160ZAY.bigWig
s3://encode-public/2021/06/25/b78204b7-8376-4a4e-bd23-b0afc0df4123/ENCFF728DNW.bigWig
s3://encode-public/2021/09/16/bd9cf5b3-1150-4bbd-8cf2-57fa2a46a317/ENCFF434AHG.bigWig
s3://encode-public/2020/11/22/90dc6ade-9a51-4893-acfa-9427b293a953/ENCFF694IEU.bigWig
s3://encode-public/2021/05/05/80b9e22c-7a29-4aa6-8a4d-d8eb3ccf9147/ENCFF250CPH.bigWig
s3://encode-public/2021/05/11/4ffce545-f9eb-4c56-8d5c-3115faf61b1f/ENCFF202QYW.bigWig
s3://encode-public/2020/08/13/8a7fd0ab-83d0-4846-86ea-f7302c052d88/ENCFF826CSR.bigWig
s3://encode-public/2020/09/23/a998ac96-7078-49ee-bb38-a24084dba82e/ENCFF434CWQ.bigWig
s3://encode-public/2020/09/23/9811eea7-2bfb-4ce4-af5c-e0778cd1a9fd/ENCFF651IBY.bigWig
s3://encode-public/2020/09/23/9ecb3237-d647-4a52-8179-ddef343aaa82/ENCFF062LMH.bigWig
s3://encode-public/2021/09/16/a75a36a4-0e7b-490a-968d-5bb3d4579b0c/ENCFF454AFG.bigWig
s3://encode-public/2020/07/23/f9043fc5-06d4-466b-b04e-cd68cf2ef40e/ENCFF116SYZ.bigWig
s3://encode-public/2021/09/16/00ddcde8-581a-47bf-ad5e-af9ed0ae093c/ENCFF231LED.bigWig
s3://encode-public/2020/07/23/26176922-15b6-4430-8e11-fcd0ca36d044/ENCFF103FLW.bigWig
s3://encode-public/2021/11/30/35904433-3c0f-4347-a0f4-4df057816345/ENCFF537HTG.bigWig
s3://encode-public/2021/09/15/6c5fa1a9-b0a4-44cc-8e03-2c65d1f59c5d/ENCFF191GHE.bigWig
s3://encode-public/2020/10/04/98ab49fc-b577-460c-b636-147df0a2d07c/ENCFF397NES.bigWig
s3://encode-public/2021/09/16/d09b1178-53cf-4e66-a49b-23f64717db1e/ENCFF138MCN.bigWig
s3://encode-public/2021/11/18/7308b430-67d0-46d8-bddc-2fe6732f1e87/ENCFF600IHC.bigWig
s3://encode-public/2020/10/29/90ee0344-9558-4463-9717-6700befe810f/ENCFF785EZV.bigWig
s3://encode-public/2020/07/23/be2bfce8-5bd5-4562-9b80-932cffa8b906/ENCFF674HIP.bigWig
s3://encode-public/2020/07/23/ac658b6d-bbdf-4c31-a560-7ee4384bfef8/ENCFF676TXL.bigWig
s3://encode-public/2020/07/23/5de337f9-addd-4b04-8adb-e3081aa3baca/ENCFF163EQY.bigWig
s3://encode-public/2020/09/26/b183a8dd-f217-4271-b9ae-ccb7cabd00c7/ENCFF517WOR.bigWig
s3://encode-public/2020/12/12/6314d155-6e8b-4279-a6c0-8d7f73114394/ENCFF810XRY.bigWig
s3://encode-public/2021/02/01/4149d5fa-5348-43df-8624-0ffa7d154e0a/ENCFF771GNB.bigWig
s3://encode-public/2021/01/03/daa5be7f-05fe-4ae9-a101-e6484d478eeb/ENCFF842XYY.bigWig
s3://encode-public/2020/12/11/74c71f5e-6804-4100-a826-e86263cffccf/ENCFF992RSV.bigWig
s3://encode-public/2022/01/27/cfbe15ec-7509-47cf-825d-27f28a873639/ENCFF917FUA.bigWig
s3://encode-public/2023/02/27/5e4ba91f-b2c7-4304-86a7-f77d0368fa61/ENCFF245TCF.bigWig
s3://encode-public/2022/01/27/28cd61f3-644b-4645-a4dd-b544708660f4/ENCFF932EPB.bigWig
s3://encode-public/2023/02/21/647cce0d-7023-4cd7-bb44-ea424a23453b/ENCFF343EJC.bigWig
s3://encode-public/2020/10/29/d255f2b8-fda6-4d1d-aa75-61cf73ba5cd0/ENCFF307RJR.bigWig
s3://encode-public/2020/09/30/da5937b8-0865-4f4e-bd8d-40323167ea27/ENCFF836TBC.bigWig
s3://encode-public/2020/10/29/7a53ab1d-e926-4057-a37f-f1d952cd0984/ENCFF982YNF.bigWig
s3://encode-public/2020/10/29/72c073d6-261f-4fd8-87ed-91843ee56fb3/ENCFF119UAQ.bigWig
s3://encode-public/2020/11/01/1a822663-41d1-441c-a88f-3183de1c812c/ENCFF417ESF.bigWig
s3://encode-public/2020/12/10/8408bd23-3aa4-4dd2-8d26-11939024c84f/ENCFF783COJ.bigWig
s3://encode-public/2022/01/28/9ae31a64-bb75-4786-b6f8-3c0d5ec00e60/ENCFF648KKC.bigWig
s3://encode-public/2023/02/17/1b8cd9f0-7489-4337-87ca-8b0c6b136cec/ENCFF620VMN.bigWig
s3://encode-public/2020/11/18/6216e85b-5e92-4538-affe-820f95dab159/ENCFF070KKO.bigWig
s3://encode-public/2022/01/27/839bf97a-06c8-4c38-b0bf-54783124e2f4/ENCFF899AJS.bigWig
s3://encode-public/2023/02/16/70484b7f-0ef9-400d-85ac-deb3f5b67b45/ENCFF186RMK.bigWig
s3://encode-public/2020/12/26/009d5106-7aff-4908-ab68-11fa6c123cee/ENCFF425QWO.bigWig
s3://encode-public/2022/01/27/a3d5cd62-b877-426a-84d6-8b6548eda08b/ENCFF687UGJ.bigWig
s3://encode-public/2023/02/25/dfe6089a-720d-4c29-9f80-3ac90b471754/ENCFF282XRZ.bigWig
s3://encode-public/2020/07/23/3602d906-8e90-4f97-9083-89730b7e5876/ENCFF249DHH.bigWig
s3://encode-public/2020/09/22/ed829133-c9ac-423a-a8b4-953f4c16e9b3/ENCFF296GXD.bigWig
s3://encode-public/2020/09/22/4852493e-ba2f-4578-8c17-a9f26fbd6ff2/ENCFF354VRH.bigWig
s3://encode-public/2020/09/22/4d48fd38-794e-4fa4-9547-beefd0d213fb/ENCFF247XQQ.bigWig
s3://encode-public/2020/11/01/359387e1-de8f-449d-b4d9-939069415bb7/ENCFF004ADV.bigWig
s3://encode-public/2022/07/25/96f7994d-93f4-4a41-9b1e-11b749914143/ENCFF069PKX.bigWig
s3://encode-public/2022/01/27/50ccc9ee-c877-4a50-8c57-c386ab06711e/ENCFF551ZNZ.bigWig
s3://encode-public/2023/02/19/94105faa-da45-4a5e-a4cf-bb0b7be1f892/ENCFF196WIF.bigWig
s3://encode-public/2020/12/12/6b9d6e20-d5a2-469d-afb9-e290b7336176/ENCFF316MNF.bigWig
s3://encode-public/2021/05/06/f27de88f-d718-4073-9aa3-de2485d61649/ENCFF057YGC.bigWig
s3://encode-public/2021/05/06/832819e0-f6c7-44fe-b509-3d094cd61e20/ENCFF942ERY.bigWig
s3://encode-public/2020/09/23/b43efcd0-a7b6-4093-9e15-f1bd542e68e9/ENCFF146OVB.bigWig
s3://encode-public/2020/12/11/f66b78ce-b864-483a-a2b3-41ada0b52b35/ENCFF311DQK.bigWig
s3://encode-public/2020/11/01/f3be2f23-debc-4d7f-a0a7-e1190f025d16/ENCFF213GVI.bigWig
s3://encode-public/2020/07/23/dbdd9df5-9a50-4635-846b-a25aef997da0/ENCFF758EAC.bigWig
s3://encode-public/2022/02/09/8ef2446c-2ef8-4e37-8362-f6928fda0ce3/ENCFF342IAV.bigWig
s3://encode-public/2020/12/12/8ecc5654-f737-4d08-8e42-1f5346d6b48b/ENCFF056GWP.bigWig
s3://encode-public/2022/01/27/3062188d-2a0c-4d06-9d87-f1348dfc556c/ENCFF155XBL.bigWig
s3://encode-public/2023/02/23/646942b0-df8e-4ccc-a329-4365a60feacd/ENCFF170YNV.bigWig
s3://encode-public/2020/11/01/c8d63b16-7b38-4e5d-a3c8-76e4e8e40f89/ENCFF896BFP.bigWig
s3://encode-public/2022/01/27/ffed5656-c2f4-42d6-a7c3-6dc79c252828/ENCFF801ICZ.bigWig
s3://encode-public/2023/02/12/760a584f-ec3b-4e7d-b726-d7646f465b4a/ENCFF537KHP.bigWig
s3://encode-public/2020/11/22/18668f6b-3e2d-48a0-8b9f-6d34d887f3f7/ENCFF003AZB.bigWig
s3://encode-public/2022/01/27/eedda55a-e6e7-4f8b-9b2a-3a087625ccd8/ENCFF966XYA.bigWig
s3://encode-public/2023/02/23/0df86418-94f7-4427-af00-498fc90b6bb0/ENCFF895FJS.bigWig
s3://encode-public/2021/05/06/a8acf73f-0d2f-4be1-98ea-6369269e7bbf/ENCFF579AYA.bigWig
s3://encode-public/2021/02/08/8fd47ce4-7fe1-434f-84a2-64b8e5ed26cf/ENCFF915KQY.bigWig
s3://encode-public/2021/05/06/7456faae-42c3-4a7a-86f6-dc2efcff8465/ENCFF468VXI.bigWig
s3://encode-public/2021/02/02/04299ae1-48c6-4211-b1b6-785163f007b1/ENCFF839AZL.bigWig
s3://encode-public/2021/01/07/c8d72a73-1c9e-484b-9636-5b20f6617bde/ENCFF520QRU.bigWig
s3://encode-public/2020/11/20/140765e6-2958-493d-806e-e3611925a6f8/ENCFF578WNN.bigWig
s3://encode-public/2020/12/12/ac1054db-c049-4df9-9db3-0247eace892c/ENCFF848OPM.bigWig
s3://encode-public/2020/11/01/c0b7afc9-22ad-451b-94cd-5eddb99da2c0/ENCFF144HJW.bigWig
s3://encode-public/2020/12/10/6338ddad-df05-40ed-85ca-aa2b6ae0f57a/ENCFF399EMA.bigWig
s3://encode-public/2022/01/27/dd665703-7628-4b86-b891-bbdebd54e038/ENCFF756RLJ.bigWig
s3://encode-public/2023/02/16/25907467-f82b-4565-958d-0095f1582193/ENCFF450FJG.bigWig
s3://encode-public/2022/01/27/cd426596-d8b2-49ff-869f-b042c7988d67/ENCFF610LHZ.bigWig
s3://encode-public/2023/02/23/f1213222-da02-4b5d-b6a6-8715f19d4071/ENCFF929BJE.bigWig
s3://encode-public/2022/01/27/2ab1a14b-8b76-42b2-a917-075ed6f38813/ENCFF198TON.bigWig
s3://encode-public/2023/02/17/3cecda1e-1e0f-4ec8-a94f-95dc17ccbab8/ENCFF046ILN.bigWig
s3://encode-public/2020/12/11/39979eee-338d-4634-ab3c-b04b2ac8005a/ENCFF651YYX.bigWig
s3://encode-public/2020/08/24/0e17efce-a769-4ea9-9f91-ad7769b96e2e/ENCFF530BOQ.bigWig
s3://encode-public/2021/02/11/65bb424e-16d9-4a4c-80a0-bb2dbb3210f5/ENCFF067UIF.bigWig
s3://encode-public/2022/01/27/9d119449-e41e-4626-b460-5e568c26f02d/ENCFF774QDA.bigWig
s3://encode-public/2023/02/16/07b96947-b525-43f4-b673-34fb95819813/ENCFF507MJW.bigWig
s3://encode-public/2021/05/11/cd0671a9-3756-4a21-8024-f763003d633e/ENCFF577IZN.bigWig
s3://encode-public/2020/12/12/15caca75-f47a-489b-baf7-acd361826edf/ENCFF131PJM.bigWig
s3://encode-public/2021/01/07/05fcf1cd-ea27-48e5-9bf9-39e9f4a14d9e/ENCFF854ODN.bigWig
s3://encode-public/2020/08/24/113f6ad5-7484-4179-b0d9-82129980403a/ENCFF871KQO.bigWig
s3://encode-public/2022/01/27/6aec0310-f707-4bc5-96a6-8c6f4718df79/ENCFF476WTA.bigWig
s3://encode-public/2023/03/01/9a94b574-1f70-4d50-a61e-571be6f2210f/ENCFF407PDF.bigWig
s3://encode-public/2022/01/27/03ab1b01-b6b3-4890-8375-f775e5e48443/ENCFF253GNT.bigWig
s3://encode-public/2023/02/04/9268f8ed-aa87-43c3-8186-256792bccde1/ENCFF170LPM.bigWig
s3://encode-public/2020/12/11/39cd9bc9-7f7b-4262-a06a-a1ba3ff2fcb8/ENCFF959KBD.bigWig
s3://encode-public/2020/11/01/41259c36-1275-4fe3-bf20-29b9888b89a3/ENCFF192NNA.bigWig
s3://encode-public/2020/08/25/d0413c0d-4800-4236-8672-779285742dfc/ENCFF616CFL.bigWig
s3://encode-public/2021/01/07/bfe40a0f-7bd6-4a78-a701-25a64e75c492/ENCFF906RAB.bigWig
s3://encode-public/2020/12/10/22d26c37-f2f5-43a7-ac37-2544f5a24b78/ENCFF021XNY.bigWig
s3://encode-public/2022/01/27/1842edba-b75d-45f3-bcd0-5ea71b2ce05e/ENCFF321LIE.bigWig
s3://encode-public/2023/02/21/51a2861e-f359-4de6-b5ce-f2da192e5fec/ENCFF296XLK.bigWig
s3://encode-public/2022/01/27/7ff1b8b2-cd67-441f-b784-035f24b9906a/ENCFF631BOR.bigWig
s3://encode-public/2023/02/12/dc3fe99d-c7ca-457e-a933-318b80ddf296/ENCFF488BGL.bigWig
s3://encode-public/2021/01/07/b9e68f3b-3869-49dd-ad3f-d8fb45438f89/ENCFF902BPJ.bigWig
s3://encode-public/2020/12/11/b4c097b6-4642-4996-af80-c5e0e1c5bed7/ENCFF358NJW.bigWig
s3://encode-public/2022/01/27/4c23b810-066f-4a29-bf8a-b42f94c8acc5/ENCFF690GLE.bigWig
s3://encode-public/2023/02/16/660214f6-9ef5-4c9f-b7f3-79b08ceb8ba0/ENCFF618MMI.bigWig
s3://encode-public/2020/09/29/123e7547-734e-4060-af2f-e605653c5d5b/ENCFF740ETU.bigWig
s3://encode-public/2022/01/27/b3560b39-d12c-4454-8b46-baa8298594da/ENCFF327PTR.bigWig
s3://encode-public/2023/02/25/8d8d96e3-9b9f-4d5c-afce-dbf284003c9c/ENCFF049ZBM.bigWig
s3://encode-public/2021/08/18/fac73c94-1ed8-4611-bf48-9c4be1cf5165/ENCFF238VXC.bigWig
s3://encode-public/2020/08/24/ab4e7ff7-1470-44dc-9463-8ba9e154319e/ENCFF655VZB.bigWig
s3://encode-public/2020/12/11/36a7ed30-5302-4379-85f4-0d324187b087/ENCFF580GRL.bigWig
s3://encode-public/2021/05/06/8ddfbbc0-ffbf-43a6-83d1-4a9d66a6cdc2/ENCFF126SAQ.bigWig
s3://encode-public/2021/02/09/c2620132-7dcb-4655-aad5-d3e739411d02/ENCFF233RWK.bigWig
s3://encode-public/2020/12/11/8bae76f6-c899-4599-b931-da19de8e4704/ENCFF250KYI.bigWig
s3://encode-public/2020/10/28/0900127c-a4ac-4b82-adb4-ff16df11759f/ENCFF267IDX.bigWig
s3://encode-public/2021/05/12/322f1b2a-9559-4172-ae89-e5eace608609/ENCFF133GFX.bigWig
s3://encode-public/2020/11/12/7ae2c312-3c8d-4690-bf05-1c12b4588d42/ENCFF972BYK.bigWig
s3://encode-public/2023/01/19/76f5332b-1f47-4bb7-8d9d-ec571e0cfabc/ENCFF444OHY.bigWig
s3://encode-public/2022/06/06/adf2eea5-5dc2-4d26-8bcc-dbfa409c085d/ENCFF642TNX.bigWig
s3://encode-public/2020/07/23/d9019f5f-101d-43f7-a80c-64f7b91ce392/ENCFF301RKC.bigWig
s3://encode-public/2020/11/01/e7153854-df0d-412b-bf33-68d20b5027f2/ENCFF355SZM.bigWig
s3://encode-public/2021/01/01/bbbf6358-ab5e-4bbd-97a7-d20998dd7b77/ENCFF163LOW.bigWig
s3://encode-public/2020/09/29/d40a7e1c-46e8-4248-ba5b-c28906fc0d58/ENCFF325YVJ.bigWig
s3://encode-public/2020/12/27/4d47d0fa-6ead-4599-9edd-ed7d71f32fea/ENCFF403AZP.bigWig
s3://encode-public/2020/11/18/187b78dd-a73e-48ac-89c6-abc2f9950b95/ENCFF069CDV.bigWig
s3://encode-public/2020/07/23/f6f9849f-6029-43d4-a4ac-db1765efe39e/ENCFF109FWI.bigWig
s3://encode-public/2020/08/25/dba0215f-e9fc-41aa-9b02-c4b3a7ab45ec/ENCFF990TGH.bigWig
s3://encode-public/2021/06/18/df4d52c6-cd7f-4f1a-bd54-9dd36befa903/ENCFF659FPO.bigWig
s3://encode-public/2020/07/23/a8da878f-2331-4436-babf-5211b4e062d8/ENCFF656LIW.bigWig
s3://encode-public/2020/07/23/588a29e3-503d-472b-a96d-d1074c49a8a6/ENCFF807ITR.bigWig
s3://encode-public/2020/07/30/d11dd986-b0eb-4c37-8f28-c7a15141fa9b/ENCFF717GNA.bigWig
s3://encode-public/2020/07/23/f58753d7-f5d4-46dc-bf8a-2fc02b4f794c/ENCFF564BHK.bigWig
s3://encode-public/2021/06/19/3a21b7ee-9026-4aa7-aa80-6a135e346726/ENCFF772OFD.bigWig
s3://encode-public/2020/08/25/55b85e21-12ae-46dd-895f-c24cf14bb8bb/ENCFF342SYD.bigWig
s3://encode-public/2021/02/09/d80ee266-1e78-43c1-9a55-8a13557a23b2/ENCFF846LIA.bigWig
s3://encode-public/2021/06/18/6444d04b-a00d-418e-a230-a33a921430a3/ENCFF980JUF.bigWig
s3://encode-public/2020/07/23/8df13528-a44e-4be5-b217-55a12a467515/ENCFF232XFG.bigWig
s3://encode-public/2020/07/23/7aa2b45e-da23-4f69-83bf-89e4d1063476/ENCFF882KXL.bigWig
s3://encode-public/2021/06/18/2b2f57f7-30f3-4b84-ae6d-68b613268eb5/ENCFF116KNP.bigWig
s3://encode-public/2021/06/19/8078d8f5-d1a3-4b64-85d2-dd10f918a1c2/ENCFF194LOR.bigWig
s3://encode-public/2021/06/23/3bc36d10-5db4-42e8-8a66-3a9761a4a760/ENCFF238UUV.bigWig
s3://encode-public/2020/07/23/fe7417c9-c2d7-4b4f-8e7a-49cbf1e793d6/ENCFF394OCM.bigWig
s3://encode-public/2020/07/23/abb4e718-1b1f-4ddb-9c81-9542e2683b5d/ENCFF741FAW.bigWig
s3://encode-public/2021/05/05/081bc687-b949-4532-97a1-c5efb5aaf58e/ENCFF233SGA.bigWig
s3://encode-public/2020/07/23/d37ff369-d331-400c-9e2a-200841f1bb2c/ENCFF168NAA.bigWig
s3://encode-public/2020/07/23/f97c3adc-dd51-49e4-be2a-f3c8504b68e2/ENCFF943ENO.bigWig
s3://encode-public/2021/08/18/e8817e35-73bb-46a2-9530-eb5ea8aa3893/ENCFF429WCJ.bigWig
s3://encode-public/2020/09/16/3dd65818-ca44-48f8-b5b1-b4a19f4079a5/ENCFF798GHR.bigWig
s3://encode-public/2021/07/29/b5a9da9a-b3fb-4ab1-9dba-fd26084f191a/ENCFF110KDE.bigWig
s3://encode-public/2021/01/26/72343cf4-5a43-4658-a5ca-47d77b639ac3/ENCFF609TPR.bigWig
s3://encode-public/2021/05/06/cfe5b7c8-5bd6-4a66-bb92-e685d2880a68/ENCFF515VTZ.bigWig
s3://encode-public/2021/05/06/db1e06dd-c7cf-4e2d-a426-5f88f1bb273b/ENCFF061IWX.bigWig
s3://encode-public/2020/08/24/c90677bb-1089-4530-85ca-30043a8653fa/ENCFF123OSW.bigWig
s3://encode-public/2021/05/06/cd9283d6-6cf3-4f49-ace9-bee486f73405/ENCFF094GQO.bigWig
s3://encode-public/2020/08/24/72ee0de4-47d8-4cf9-8abe-30b1f0faa893/ENCFF475MYM.bigWig
s3://encode-public/2021/05/06/4fb84362-1595-49be-9a93-8024da0c5aba/ENCFF971KNR.bigWig
s3://encode-public/2021/05/06/f0312337-a1e5-4704-9d3b-cb8b68cf81ab/ENCFF863AHW.bigWig
s3://encode-public/2021/05/11/03678baf-7cca-4162-8f99-92edfafa770d/ENCFF573DHK.bigWig
s3://encode-public/2021/05/06/3068aca5-b0bf-4426-ad46-b11fd37cddd4/ENCFF926MUN.bigWig
s3://encode-public/2021/05/06/959b8c05-5e5d-415a-a117-76c856201f37/ENCFF475JJX.bigWig
s3://encode-public/2021/05/06/8315f30f-b9a5-45ea-8450-9cadfa269d89/ENCFF965ZKN.bigWig
s3://encode-public/2020/09/24/482da901-b623-47a3-89f8-5e8ef9aa772b/ENCFF942VGQ.bigWig
s3://encode-public/2021/05/06/32b2db04-b030-49e0-b610-5eccfb8d5519/ENCFF921MPC.bigWig
s3://encode-public/2021/07/29/a7eb0111-5bfd-474c-bceb-5982db14aa49/ENCFF768KTO.bigWig
s3://encode-public/2021/06/19/63eed7ac-3f24-4074-93df-467533688e3a/ENCFF399AMM.bigWig
s3://encode-public/2021/05/06/4e166e19-93a1-4a79-9787-57ad50d235bc/ENCFF172SKN.bigWig
s3://encode-public/2021/05/06/bc3734ab-26c0-41d2-bdd0-6146bc6be424/ENCFF272ZWZ.bigWig
s3://encode-public/2021/05/06/b3d96946-fba2-42ab-875a-3bad85220df0/ENCFF835FOE.bigWig
s3://encode-public/2021/05/06/80148f0d-0d59-4750-b226-01f32eb3a30a/ENCFF228RUE.bigWig
s3://encode-public/2021/01/14/48080031-f5ed-4a9e-b5a2-b8487269d21d/ENCFF764FAN.bigWig
s3://encode-public/2021/05/06/1bdfc144-3b1c-446f-ae4d-e80512c5d04e/ENCFF779NWT.bigWig
s3://encode-public/2021/05/06/93efcef3-c481-4737-8d6c-a68409445ed1/ENCFF707JVG.bigWig
s3://encode-public/2020/09/24/a1194b5f-424d-4bb8-aa15-611e27fb21a8/ENCFF881JZP.bigWig
s3://encode-public/2021/05/06/ba93c19f-4433-4687-a1f5-445051b1d269/ENCFF101DXS.bigWig
s3://encode-public/2021/05/06/fb895505-60b6-46e7-bf81-23d09d8164f1/ENCFF353IJB.bigWig
s3://encode-public/2021/05/06/68bc5248-f35a-4ef9-93ae-204fe06ee1f3/ENCFF133UDZ.bigWig
s3://encode-public/2021/05/06/fb875f21-57ad-42e5-a14f-f5a58e9c4c85/ENCFF511PPG.bigWig
s3://encode-public/2021/05/06/8f49492e-fe52-4267-a4d1-0bebfefc54d1/ENCFF111VPO.bigWig
s3://encode-public/2021/05/06/9202c2ea-580f-4193-a1d5-0b05d13758bb/ENCFF554DEP.bigWig
s3://encode-public/2021/06/18/2a9844c6-e204-46a6-aa4b-2e9501640a86/ENCFF863PPU.bigWig
s3://encode-public/2021/09/15/d4b43171-0da3-42a0-bc58-7f0da5e883ec/ENCFF147UUF.bigWig
s3://encode-public/2021/02/25/9b71a213-d2ea-49d4-aacd-334522386dd0/ENCFF881UWW.bigWig
s3://encode-public/2021/05/06/f6459a27-c7bc-419e-9e84-bf98684a6f85/ENCFF547RPC.bigWig
s3://encode-public/2021/06/21/94354741-a703-45bf-bcf6-29e98e68b526/ENCFF757HEB.bigWig
s3://encode-public/2021/05/06/f5abab10-ab32-4a34-9a52-9f2ba03ef529/ENCFF311PVY.bigWig
s3://encode-public/2021/05/07/99efc0fd-12c6-4a19-bad4-edcfaddb5885/ENCFF754EVM.bigWig
s3://encode-public/2021/05/07/9c309a62-a8fe-432c-b31d-3ffb16d49721/ENCFF328OEU.bigWig
s3://encode-public/2021/09/16/5c92b413-2521-4b87-97d4-3c3ecbc04cb9/ENCFF039OJG.bigWig
s3://encode-public/2021/03/16/a92bdac8-95fd-49fb-aa68-9b87d2026710/ENCFF667MDI.bigWig
s3://encode-public/2021/06/18/db85e688-56f4-425a-b80d-c1e59d346f11/ENCFF456ZFR.bigWig
s3://encode-public/2022/03/13/7573c492-866a-4da5-9df1-e9fd6f5d0300/ENCFF538NBB.bigWig
s3://encode-public/2021/05/12/cdd1356d-4b39-4d41-abdc-bc0e4ed2d18d/ENCFF310GQF.bigWig
s3://encode-public/2021/09/15/3f03d8df-9402-4692-ae9f-7e6e00465e72/ENCFF694FFC.bigWig
s3://encode-public/2021/05/06/1f12588d-d6b3-41f5-8634-eaa38fcecc66/ENCFF417DLU.bigWig
s3://encode-public/2021/02/24/3d85d07e-22b4-4740-bd02-92fab6d07446/ENCFF414KWU.bigWig
s3://encode-public/2021/02/24/e07c603c-097a-4241-ba09-f23ff2e64703/ENCFF640TXC.bigWig
s3://encode-public/2021/06/18/5ec53bce-6c6a-4591-8fb1-7eeb349241a0/ENCFF408ZPK.bigWig
s3://encode-public/2021/09/16/b4a6207d-b7e3-43e6-b19f-6d4c8e7160a4/ENCFF388EAQ.bigWig
s3://encode-public/2021/02/24/99ec2105-b5c7-4d22-af57-463ef28172c0/ENCFF312PDG.bigWig
s3://encode-public/2021/09/16/c0e8fb95-ece8-4207-acaf-13aeb9121c7d/ENCFF312XHH.bigWig
s3://encode-public/2020/11/28/7466144e-7569-4686-b4ca-4676d60a8393/ENCFF790OFR.bigWig
s3://encode-public/2021/09/01/63ec0a90-692e-455c-9dac-2d599ef1dd7b/ENCFF220PZT.bigWig
s3://encode-public/2021/06/18/ca9d2c43-036f-4bfe-a7b6-25f8ed4d2c7b/ENCFF025HQN.bigWig
s3://encode-public/2021/04/10/23bea16c-db66-41b3-9e1d-161760e09fd5/ENCFF687XMK.bigWig
s3://encode-public/2020/12/02/5201c807-7b13-43c0-b1d0-8abbedc1f92f/ENCFF952ZRK.bigWig
s3://encode-public/2021/05/06/c22c9ddc-02aa-4bf7-98e5-10cd26bae9fe/ENCFF963DLG.bigWig
s3://encode-public/2020/08/24/faa9d0a6-d78d-4eea-9cb5-82095b869629/ENCFF114ZTD.bigWig
s3://encode-public/2021/02/24/153a3196-2c21-44ca-bae9-999e81d5bcb1/ENCFF435JGG.bigWig
s3://encode-public/2021/06/18/7212a73b-3e1d-4f69-abcb-1797b7196bfc/ENCFF869NLC.bigWig
s3://encode-public/2021/06/21/ffeea7a9-4045-4cd6-bc6f-580f9f9a8cc8/ENCFF837PTW.bigWig
s3://encode-public/2021/06/18/5ab9d83e-644f-439a-bfeb-57fa79fba1dc/ENCFF407RCX.bigWig
s3://encode-public/2021/06/18/ae4a96df-aff5-4224-b0a3-08f94907baa9/ENCFF342KCL.bigWig
s3://encode-public/2020/10/28/fc692ef7-a806-4b9d-87e7-af265d13b0f9/ENCFF744QYK.bigWig
s3://encode-public/2023/01/15/bc496789-4124-4745-85e2-6b9e6f663214/ENCFF674EST.bigWig
s3://encode-public/2022/06/16/a91c03f4-a055-476a-b8a3-df7737485d5b/ENCFF582IMB.bigWig
s3://encode-public/2021/06/18/23233156-0034-4aab-bf95-5f5dd1cefed7/ENCFF728RZN.bigWig
s3://encode-public/2021/05/06/86ef9fa7-a749-4ca0-b93b-6e944b259d50/ENCFF598DYY.bigWig
s3://encode-public/2021/05/06/b4113db5-27a3-431a-be82-b64a93185b5d/ENCFF024UWV.bigWig
s3://encode-public/2021/05/06/addd7881-1b29-4783-abd3-295732e0ea45/ENCFF112AFK.bigWig
s3://encode-public/2021/05/06/36ccbdd5-2381-42b6-a614-c1a9d9e3adb7/ENCFF616POJ.bigWig
s3://encode-public/2020/11/28/a3d60e58-c936-4a22-ba3f-3eb244838cde/ENCFF258ASA.bigWig
s3://encode-public/2021/05/06/92e07318-c8d2-476f-8920-ef5f09fe54e8/ENCFF607ZAQ.bigWig
s3://encode-public/2021/06/19/037585e4-2f56-49d7-896d-05e90b0bb8a3/ENCFF870CGY.bigWig
s3://encode-public/2020/08/25/55984377-16d4-480f-83c9-a43fad03c29b/ENCFF255GOP.bigWig
s3://encode-public/2021/05/06/28e0e30c-d41d-40f9-826c-628f42d39cd3/ENCFF929IDA.bigWig
s3://encode-public/2020/10/29/54a2a1f5-0598-492c-a00b-ab3594a03964/ENCFF003LZR.bigWig
s3://encode-public/2020/12/27/9337641b-a5db-4bac-be35-093fdd8f0ab7/ENCFF914QGY.bigWig
s3://encode-public/2021/02/08/a5090715-de5d-48b4-868e-6aeffc9e8b75/ENCFF858YJD.bigWig
s3://encode-public/2020/11/01/86afad30-2af9-48d1-b60f-0ba5ec7ef612/ENCFF848RJU.bigWig
s3://encode-public/2021/05/05/80c70fb5-d0fa-428f-b5e8-49ec17189cc8/ENCFF377KRR.bigWig
s3://encode-public/2020/12/27/1c4f9cba-494f-4bcf-b749-b9cc69d20b5e/ENCFF857YLX.bigWig
s3://encode-public/2020/12/27/688bf55b-edb3-4a52-9977-f6474fb0c83c/ENCFF418WWV.bigWig
s3://encode-public/2021/01/02/8cfcfe32-54f8-4acc-b3cb-032fdc0d01d4/ENCFF347VIW.bigWig
s3://encode-public/2020/12/26/40e95d13-4dcd-486c-a846-db0f70266d62/ENCFF885JPB.bigWig
s3://encode-public/2022/08/27/24f09a30-5e36-45ba-b0e3-44e7464d0a3c/ENCFF569BRV.bigWig
s3://encode-public/2020/10/30/1330e701-b94d-4328-9163-8097465c65b3/ENCFF125NHB.bigWig
s3://encode-public/2021/05/05/9b5fe85d-d0ac-4166-aa2b-6e30e89e4267/ENCFF429SZJ.bigWig
s3://encode-public/2022/07/12/90aed330-5a17-4db8-8d2b-8d89fc633ca4/ENCFF695JPQ.bigWig
s3://encode-public/2022/06/06/37aa5ba7-e87e-4af7-b0c7-ace9cb8a7d90/ENCFF451AYU.bigWig
s3://encode-public/2022/03/31/727ad72a-970f-4f3e-bb22-23b30046d375/ENCFF995PLR.bigWig
s3://encode-public/2021/05/05/1b8c016d-12d9-4954-ba47-a060cc4f6c1e/ENCFF535TLL.bigWig
s3://encode-public/2021/05/06/2eb2b806-70cf-4d82-a4bf-e964293b4b0c/ENCFF085GFM.bigWig
s3://encode-public/2021/11/30/aba6766c-74e7-410e-b5ca-088e26e1876b/ENCFF695QYJ.bigWig
s3://encode-public/2020/10/06/2e9041a7-f041-49e2-9542-118eabec9839/ENCFF642VOM.bigWig
s3://encode-public/2021/05/06/43d2f878-6087-45d6-8193-68ff58f14247/ENCFF670GWN.bigWig
s3://encode-public/2021/06/18/791dd8e8-b4e7-4037-82e2-fe4d96dcc677/ENCFF308XCY.bigWig
s3://encode-public/2021/02/11/6891c3bc-78d1-499c-b747-5ffdc8c56f19/ENCFF090OSN.bigWig
s3://encode-public/2021/05/05/da1d1f64-60c5-40f7-830e-7b8c840fdef8/ENCFF392LRS.bigWig
s3://encode-public/2021/05/05/8a7a2ddf-11c4-4e7a-909b-8472337b32cc/ENCFF072SHW.bigWig
s3://encode-public/2022/03/30/fd9f024e-b6d9-4374-9c94-41cf08c75bff/ENCFF044IVN.bigWig
s3://encode-public/2022/03/31/609abe87-1734-497e-b1a0-e74962724b05/ENCFF438EYP.bigWig
s3://encode-public/2021/05/05/d4a4c2f8-8de7-478e-9233-b0f3d4fcaf79/ENCFF710FWU.bigWig
s3://encode-public/2021/05/05/32b6957e-727a-4824-956b-488813bfe059/ENCFF839YCM.bigWig
s3://encode-public/2022/03/31/e7705cec-0a06-47a1-be40-c0f492df51c9/ENCFF036KBQ.bigWig
s3://encode-public/2020/10/04/f3ea6eb4-422d-4993-a6c6-26dbdb8ee79a/ENCFF380MCL.bigWig
s3://encode-public/2022/06/06/0eb8c5f7-eb76-4375-96a0-8c090b24e901/ENCFF877OBO.bigWig
s3://encode-public/2021/05/06/d517e025-cc5f-457c-a274-5156ad90a182/ENCFF585IYB.bigWig
s3://encode-public/2021/05/05/8d761449-a7ab-4cfd-b379-61adf4fe06a4/ENCFF736AOA.bigWig
s3://encode-public/2021/05/06/962b013c-429e-4877-94a7-9d5a69b8af15/ENCFF174THH.bigWig
s3://encode-public/2022/06/06/e340d6cf-58af-47ba-8683-abebe8fb9783/ENCFF668YYX.bigWig
s3://encode-public/2021/05/11/53d8af99-b754-4623-b867-4b24434035e7/ENCFF700NWV.bigWig
s3://encode-public/2022/06/06/eff3a09b-226c-4890-85ce-e0d373359447/ENCFF946ISV.bigWig
s3://encode-public/2022/01/27/a854b2d9-f004-485f-9038-ade2158e6951/ENCFF644QYW.bigWig
s3://encode-public/2023/02/21/48601ce5-3574-4448-8e37-a7184518b58f/ENCFF724DRU.bigWig
s3://encode-public/2022/01/27/77a66388-3475-45ad-8503-12b6b2768c4a/ENCFF200UGX.bigWig
s3://encode-public/2023/02/15/0b16378f-5743-4289-9cd7-bcf78702cea6/ENCFF441VIT.bigWig
s3://encode-public/2022/03/18/fbc43b4c-03f7-45f0-b384-d8bc6b0aa145/ENCFF548WTX.bigWig
s3://encode-public/2020/12/03/70e75fc1-6724-442a-849e-6a69fd10e6b7/ENCFF052RWE.bigWig
s3://encode-public/2021/05/05/0b131456-b15d-4c46-8cfc-06532751a83d/ENCFF242ZNS.bigWig
s3://encode-public/2021/05/05/52a21950-8eba-487d-b44c-b705f6bec506/ENCFF047CMU.bigWig
s3://encode-public/2022/01/28/ceae124e-51e0-44ca-b9c5-82dc684e181c/ENCFF293NCL.bigWig
s3://encode-public/2023/02/17/64065106-d5b8-4558-a911-678db9bc1ed1/ENCFF978GFF.bigWig
s3://encode-public/2022/07/01/ab5e6057-504b-4e93-b606-fcbcd0d6b24a/ENCFF418RVB.bigWig
s3://encode-public/2021/05/06/34f88413-6383-4d28-b781-4b7eabfc9827/ENCFF568PHB.bigWig
s3://encode-public/2021/02/04/de8c2a4b-6837-4a05-b795-3ba4866d7e58/ENCFF610LAS.bigWig
s3://encode-public/2020/12/31/ed78c8a3-2307-46b2-bdbb-7c649d9ad628/ENCFF778YHU.bigWig
s3://encode-public/2021/01/30/47510f9d-9bab-4b71-a822-4de8866dbbb2/ENCFF816JCD.bigWig
s3://encode-public/2022/03/13/78611548-7d28-4315-b68f-04ec154d5d1f/ENCFF386NTD.bigWig
s3://encode-public/2021/05/05/8fd3cf7d-9f4a-4b71-897a-73a401ce2ce5/ENCFF464EPY.bigWig
s3://encode-public/2022/01/27/c24cbe3c-0d09-4852-bf3d-f4cddcaf0afb/ENCFF248HWL.bigWig
s3://encode-public/2023/02/12/1977d2aa-e212-409e-9aec-6db981e4c1b4/ENCFF034UNJ.bigWig
s3://encode-public/2021/05/06/6ca305fc-46ef-4b21-86dc-81f178c86cac/ENCFF783NZV.bigWig
s3://encode-public/2021/01/29/2624e546-69cc-4ed1-9c84-0c69260fa554/ENCFF503NVK.bigWig
s3://encode-public/2021/05/05/12848c62-f76e-4dfe-b88b-97c34097f082/ENCFF311PNK.bigWig
s3://encode-public/2021/05/05/96ada4f6-f932-48cf-bf6a-97a8b5141c03/ENCFF653GAD.bigWig
s3://encode-public/2021/02/04/00c296f9-e0f1-44d5-80ed-d08596788943/ENCFF743ECS.bigWig
s3://encode-public/2020/09/30/3f6109fa-1ed0-4444-a946-3c28b6b704de/ENCFF798KYP.bigWig
s3://encode-public/2021/05/05/511a653e-7ee1-4a5d-9467-51a08b258607/ENCFF490TAG.bigWig
s3://encode-public/2021/07/08/b04101b6-711f-413e-b355-a1d1927ed2e2/ENCFF711ZHA.bigWig
s3://encode-public/2020/08/14/44e96cbd-0dcb-4c50-bbd1-625706988453/ENCFF827FDY.bigWig
s3://encode-public/2021/05/05/19872773-d136-446b-aae3-b7a5a2ad7576/ENCFF140RHC.bigWig
s3://encode-public/2020/12/10/877a873f-4dac-4620-93e5-15c0bfbc4a73/ENCFF185AZP.bigWig
s3://encode-public/2021/05/06/d12294c1-ecd6-48c0-90a3-12e1134ba206/ENCFF218IKV.bigWig
s3://encode-public/2022/03/13/0437f7cb-cc7d-4dd2-a3e8-08cfdc4ac927/ENCFF874RWD.bigWig
s3://encode-public/2021/05/05/991819c4-d32a-4d33-9669-34afb0af25a0/ENCFF670HPU.bigWig
s3://encode-public/2021/09/01/680d09f7-e2b5-4772-8518-69f91798724f/ENCFF023ZYD.bigWig
s3://encode-public/2021/05/05/28c9f7af-e9b8-4342-a166-12201ec22ae7/ENCFF226CZA.bigWig
s3://encode-public/2021/05/05/983df7d9-fcf1-4ce8-87a8-4da543a1197e/ENCFF128UZW.bigWig
s3://encode-public/2021/05/05/9a5643d9-a68a-4dee-af67-2ecaba44ccf2/ENCFF092KUF.bigWig
s3://encode-public/2022/03/31/fdd8d0cf-f646-4253-9cb3-a37ebcde314b/ENCFF404LVX.bigWig
s3://encode-public/2021/05/05/7f70b835-341a-4d7f-9cd0-3a2abde71936/ENCFF572WVY.bigWig
s3://encode-public/2020/10/13/8152e819-1d92-4d14-a436-3e80cc83cdfd/ENCFF030KAZ.bigWig
s3://encode-public/2020/12/04/a8add515-ce02-4c8a-bc0a-2f4cc3b55fbe/ENCFF474QBC.bigWig
s3://encode-public/2020/10/13/66c86ec0-bcc1-4a64-b61e-e5e15696b6b4/ENCFF082JVW.bigWig
s3://encode-public/2020/10/13/a5d94977-a465-43f5-9a49-ddfa3a3ed812/ENCFF577GPG.bigWig
s3://encode-public/2020/10/13/10173089-6531-4f40-b7b7-0ff1ff6580f9/ENCFF046EPY.bigWig
s3://encode-public/2021/02/04/ae9d07c5-771c-4f33-9f01-146b365a7a94/ENCFF513RQU.bigWig
s3://encode-public/2021/05/05/233abb46-777f-4d7c-b31f-61e055ca0207/ENCFF483UNB.bigWig
s3://encode-public/2022/03/30/4d53dbba-fb67-46f4-884d-c6f06f3737ed/ENCFF428TCW.bigWig
s3://encode-public/2020/12/26/4e545cee-d8b6-472d-b22b-0755b076fb47/ENCFF156EZE.bigWig
s3://encode-public/2020/11/18/42e97106-eb1e-4692-800b-d9734257f113/ENCFF085GPE.bigWig
s3://encode-public/2021/05/05/02b2fe30-c3f7-42c1-8117-ef53f17307d3/ENCFF817MCQ.bigWig
s3://encode-public/2022/03/13/f024cbaa-99aa-41b4-984f-70e8cb7ae42f/ENCFF770OKC.bigWig
s3://encode-public/2020/12/01/ecdaa79c-c1aa-4bd9-b0dd-16f9231db793/ENCFF653KLN.bigWig
s3://encode-public/2022/03/31/7b3d9113-874e-42c3-b1af-8d347871a522/ENCFF027TEC.bigWig
s3://encode-public/2021/05/05/39a3783b-70cf-4306-b09c-855ba307b27e/ENCFF143VQN.bigWig
s3://encode-public/2021/05/05/60ac9a77-70b6-4503-aeae-9b1c3ac8f098/ENCFF829XVF.bigWig
s3://encode-public/2022/03/30/6f313814-bc66-44cf-957f-f618d4258c2d/ENCFF635XRI.bigWig
s3://encode-public/2021/02/04/709b4c83-26ae-4c21-bd15-6739aa675a9c/ENCFF025UPR.bigWig
s3://encode-public/2020/10/04/34849ce1-0760-42aa-91d9-b0bca18bd8e7/ENCFF526ZOQ.bigWig
s3://encode-public/2020/07/09/40e7b16c-05ff-49a4-ada8-92ac5474b6e5/ENCFF405XGA.bigWig
s3://encode-public/2021/06/18/18347531-82b5-4087-98d3-535054d0aec3/ENCFF554GZS.bigWig
s3://encode-public/2021/06/23/b821be7a-cf0c-4980-ac9c-8b378089e604/ENCFF726JNZ.bigWig
s3://encode-public/2020/09/25/2d1d1876-7ea5-45c9-b462-2cc9da61ddbd/ENCFF980SJY.bigWig
s3://encode-public/2021/06/18/8fc91fc6-d512-4426-9809-634d8ed1fcb1/ENCFF322QLH.bigWig
s3://encode-public/2020/09/30/373c5228-1b12-4e7f-bbf8-e84a68e97bc3/ENCFF433CKH.bigWig
s3://encode-public/2022/01/27/591e4d91-ddc7-4de3-b1b6-76439d384756/ENCFF683OXZ.bigWig
s3://encode-public/2023/02/17/030cef87-3165-47b6-bf4d-97671f9ab5d2/ENCFF541AGG.bigWig
s3://encode-public/2020/12/03/da47828b-48d5-4081-957e-9e2218799b84/ENCFF760GUS.bigWig
s3://encode-public/2021/02/08/526f397a-5f84-4c87-93b8-ecd454aaa0a9/ENCFF724UXE.bigWig
s3://encode-public/2022/03/30/7255903d-7f70-40a2-be99-0df34b99b032/ENCFF778VVK.bigWig
s3://encode-public/2020/09/23/6dc3ce1d-175a-4e27-b6a2-bfda89b5dc66/ENCFF876NXN.bigWig
s3://encode-public/2020/12/26/2f64a13d-7451-4278-8272-772331d6909d/ENCFF012XKQ.bigWig
s3://encode-public/2021/06/18/7b5bc9d9-ece7-49c6-ba3a-91d3e6c4cb7c/ENCFF196DNZ.bigWig
s3://encode-public/2022/01/27/b056f3f4-b935-4fe3-b188-4a898b9834ff/ENCFF954BRS.bigWig
s3://encode-public/2023/02/17/84e4aa90-6fcd-43a6-843b-4d6573830c15/ENCFF975TTI.bigWig
s3://encode-public/2022/01/27/603b2e95-e205-42e7-ac81-fd09218b29d8/ENCFF244TFX.bigWig
s3://encode-public/2023/02/23/e75d31ac-a6d1-47fb-ad95-4e7050201b2f/ENCFF066JBQ.bigWig
s3://encode-public/2022/01/27/ebef8a22-da77-413f-bb4f-d415a5b0d6a4/ENCFF539QJK.bigWig
s3://encode-public/2023/02/19/c358131f-4cde-4a5f-89ce-54cd0a5938a8/ENCFF131RJD.bigWig
s3://encode-public/2021/03/20/642f7849-d904-4634-850d-8666d4dda70e/ENCFF666HNE.bigWig
s3://encode-public/2020/12/11/c4de8014-e21c-44e0-8902-045c4008da1f/ENCFF784FTI.bigWig
s3://encode-public/2020/09/23/d69499ad-6b3d-4f01-9102-bc7c876320e9/ENCFF950PCX.bigWig
s3://encode-public/2021/06/18/d42cb105-6a0b-40c2-885f-592e98b5d23c/ENCFF272PUE.bigWig
s3://encode-public/2021/05/05/59d7bc20-bb87-48d8-9ee1-bf2e81b4aa63/ENCFF431XVV.bigWig
s3://encode-public/2020/09/23/d18a3e56-2f28-4e69-bd7e-4f12526f1606/ENCFF149GHN.bigWig
s3://encode-public/2020/09/29/924efc8b-5f1c-4bd8-a233-f874f005658c/ENCFF606ZOZ.bigWig
s3://encode-public/2020/10/29/7ac2b650-a233-49d4-aaa9-367ea4bc3d5e/ENCFF758LNF.bigWig
s3://encode-public/2022/03/13/00757afc-c973-4717-bdc7-d0978466667f/ENCFF443VYV.bigWig
s3://encode-public/2020/12/28/d97ba7bc-7dc9-461c-bae4-3cdeb84a1b41/ENCFF353VYD.bigWig
s3://encode-public/2022/03/13/f549fa06-0643-466e-825d-d5f38e6b66d4/ENCFF054SGR.bigWig
s3://encode-public/2021/05/05/43e42191-eb93-4197-a21e-7aa0006485e4/ENCFF985NCY.bigWig
s3://encode-public/2020/11/12/39244043-9396-4bf1-9ad2-f008c5517b1b/ENCFF938EXZ.bigWig
s3://encode-public/2022/03/31/f5fb4481-40f1-45da-92fb-36b5da4ab0c1/ENCFF247CSL.bigWig
s3://encode-public/2022/03/13/8ca68e77-e66c-41bd-aa3b-5ad5d78b8578/ENCFF991ELU.bigWig
s3://encode-public/2020/12/11/a053289c-3a89-4e40-82f3-4c96cf6ffc4d/ENCFF527EZL.bigWig
s3://encode-public/2020/09/23/295fade5-0d2b-477a-aba4-dd6796fa1836/ENCFF959ZQC.bigWig
s3://encode-public/2021/05/06/2681c5c1-8660-41f0-9eb6-39d91b3c4b33/ENCFF761PJR.bigWig
s3://encode-public/2022/02/15/7bcbc67b-6eb6-485e-b71f-3881dd041776/ENCFF176YTF.bigWig
s3://encode-public/2022/03/13/6e0ddbd6-bf9d-4093-9b78-3d28c4286c19/ENCFF056FHX.bigWig
s3://encode-public/2021/06/18/80a04ff2-1208-4d46-9a14-67ba704210a1/ENCFF888XHU.bigWig
s3://encode-public/2022/03/13/2390b259-a154-4968-bcc1-23da9925547a/ENCFF786HBQ.bigWig
s3://encode-public/2022/03/13/d7b52689-d65c-47ce-9f72-e582b44b4c3b/ENCFF346DSY.bigWig
s3://encode-public/2021/06/18/c9572c13-82a3-43e7-8f88-b5f3ef14ac22/ENCFF321RIL.bigWig
s3://encode-public/2022/03/31/e95a0017-b646-4d6c-bea8-0523b9e75bd1/ENCFF439JPC.bigWig
s3://encode-public/2021/05/05/9c780789-626d-427c-9882-d4a3389dae78/ENCFF395VDH.bigWig
s3://encode-public/2020/09/23/53e71b35-ed4f-4187-8f4e-2e619d65148e/ENCFF297PQG.bigWig
s3://encode-public/2022/03/30/f74c1482-5c51-47c4-a175-6f7df6100a84/ENCFF868UKZ.bigWig
s3://encode-public/2022/03/31/8f101108-b738-457c-89af-543ea941992b/ENCFF119ICV.bigWig
s3://encode-public/2020/12/26/7b36ec5a-a8b4-404e-8c93-2d96ae384a7c/ENCFF124MHE.bigWig
s3://encode-public/2022/03/13/8106c323-95ce-4c57-88f0-c8989ac9c651/ENCFF500SRK.bigWig
s3://encode-public/2020/12/26/9f6623f6-93d4-450e-b591-7240468a154c/ENCFF685RQB.bigWig
s3://encode-public/2022/01/27/62703db2-520a-49a9-bb83-b2c3cc1bae06/ENCFF021XPY.bigWig
s3://encode-public/2023/02/17/7aa91a60-1d35-4eaf-8c2a-8e6b2185ff77/ENCFF875WIV.bigWig
s3://encode-public/2020/09/23/7a37b8c5-8e24-45f0-865a-d4a0142a7b30/ENCFF897XKD.bigWig
s3://encode-public/2020/11/12/321bf6c3-cabb-497d-83ab-21313848186e/ENCFF431XMC.bigWig
s3://encode-public/2020/09/23/d5f8ecfd-2c47-4e43-be33-0c22ec25b104/ENCFF897ESV.bigWig
s3://encode-public/2022/03/13/5fc5e456-dbc4-42b4-a2f7-0c0bfa4dce67/ENCFF439UIT.bigWig
s3://encode-public/2020/12/26/d599b647-f743-4625-a6bc-34a61e909836/ENCFF502WZO.bigWig
s3://encode-public/2022/03/13/5ff8f5ab-e8ec-474f-b645-d3f2d9bed496/ENCFF900WAU.bigWig
s3://encode-public/2022/02/15/a2ca8d99-1ff0-439e-9675-3320094478f5/ENCFF676INB.bigWig
s3://encode-public/2021/06/18/e57e1b59-6648-4e71-ab4c-bce4bba9d9be/ENCFF866FAK.bigWig
s3://encode-public/2020/11/18/d98b6eb4-7706-4214-ae46-e937d48d8f77/ENCFF720ZBZ.bigWig
s3://encode-public/2021/01/12/b3aa024f-43eb-4776-89c8-feba77b81ed5/ENCFF994MAI.bigWig
s3://encode-public/2022/03/13/f5606641-859d-4174-bcfc-dc70d7e19736/ENCFF572PZW.bigWig
s3://encode-public/2020/11/01/bf7de44e-75a6-4e2d-9117-61c3f93f2bbb/ENCFF261INX.bigWig
s3://encode-public/2021/06/19/201c67c5-b145-4fe7-99d9-0c97130ae635/ENCFF493YIR.bigWig
s3://encode-public/2022/03/14/f82c1aa4-f2b1-47b0-8e66-977bc35a1f9e/ENCFF558HUD.bigWig
s3://encode-public/2021/02/24/52ddeac2-3084-4e11-82c7-c25030293528/ENCFF391QHQ.bigWig
s3://encode-public/2020/10/02/1c501d0c-b461-4d3f-b496-0e4ea2169a72/ENCFF472WAW.bigWig
s3://encode-public/2020/12/26/b4787e4e-df37-4021-8fdb-35d3b1d15174/ENCFF518LFE.bigWig
s3://encode-public/2020/10/10/f72b9cf0-da39-4357-91c5-3153543772b6/ENCFF011RBV.bigWig
s3://encode-public/2021/05/06/2db95f92-5b3e-4ac4-aafc-9c1af8adf117/ENCFF450CNT.bigWig
s3://encode-public/2020/10/29/d63e1333-a348-4a19-8da1-4ccc5a57c4c1/ENCFF615ABM.bigWig
s3://encode-public/2022/03/31/4c8e82ea-a462-4468-a6c3-a65564214e47/ENCFF463LVN.bigWig
s3://encode-public/2021/02/25/2b93fe65-830c-4e4e-92f6-79a395492198/ENCFF586NPG.bigWig
s3://encode-public/2020/09/23/8973ff07-02fa-4cdc-b888-a53404e7e86e/ENCFF379GRR.bigWig
s3://encode-public/2020/09/23/4c6659b4-1b84-4bd3-b71f-66a4c8707453/ENCFF583SHF.bigWig
s3://encode-public/2021/02/11/81e9c86d-2219-4964-bda4-34559596976d/ENCFF771MLB.bigWig
s3://encode-public/2020/09/24/43d8bf7a-e5bc-4339-ae63-7f4181ccebad/ENCFF506GVK.bigWig
s3://encode-public/2020/09/17/d6c31402-039c-4372-b635-04ca9569738a/ENCFF240UKC.bigWig
s3://encode-public/2021/01/07/9fa1af56-cae9-4c47-b743-84f7da4ea13e/ENCFF675NNX.bigWig
s3://encode-public/2020/11/02/b3b671e9-4aeb-4c6c-9744-e6b42a52cdc3/ENCFF358YPK.bigWig
s3://encode-public/2020/11/29/af330321-876a-4a00-85eb-1447cd32bd5c/ENCFF740GQX.bigWig
s3://encode-public/2020/11/01/ba0a363a-2490-4f59-9f0c-99f82c2bc3e3/ENCFF955ENF.bigWig
s3://encode-public/2020/09/23/496aaa54-d556-42f7-892c-63348bdcd770/ENCFF348IXN.bigWig
s3://encode-public/2022/05/04/a64b644b-b14e-4b63-a380-3659dbbf1129/ENCFF468XWD.bigWig
s3://encode-public/2022/03/30/d130704e-b366-4e19-bab8-c7212f3ebe00/ENCFF495OMS.bigWig
s3://encode-public/2022/03/13/fd2964d3-8a61-4c2f-869a-9bee598d3da0/ENCFF690PDW.bigWig
s3://encode-public/2022/05/04/617f6401-5ce0-47da-ba2e-9163c6224d50/ENCFF457FTE.bigWig
s3://encode-public/2020/11/12/110fb385-8f83-48b9-988e-912552686637/ENCFF063OHO.bigWig
s3://encode-public/2022/03/30/0b96f578-9cae-451e-a07d-5f3b971624e2/ENCFF364UGY.bigWig
s3://encode-public/2022/01/27/46cd2b17-8a6e-4ee5-8912-457da6c08171/ENCFF785IVP.bigWig
s3://encode-public/2023/02/17/91afa722-291c-493b-8811-731fc42d457e/ENCFF559YRL.bigWig
s3://encode-public/2022/01/27/5d9361e6-9e37-4e45-9840-4214d852a842/ENCFF077PRG.bigWig
s3://encode-public/2023/02/15/55c317ea-11b8-4fa1-8f5a-3674a07e6f73/ENCFF228MQE.bigWig
s3://encode-public/2020/12/01/6868db29-337c-48cb-a916-2bdb096e47f1/ENCFF857CKM.bigWig
s3://encode-public/2020/09/22/3aa9ffa1-2350-4074-aff1-8a9469aabea2/ENCFF303PQE.bigWig
s3://encode-public/2022/03/31/65ca2de2-0164-4bd8-9d00-cecccded043c/ENCFF967ZLW.bigWig
s3://encode-public/2020/09/23/1c32cccf-42ba-477c-9f12-1e1ab8744f75/ENCFF324DWX.bigWig
s3://encode-public/2020/09/23/da36495c-23af-45d6-b7c0-21ee98b71b89/ENCFF177JHY.bigWig
s3://encode-public/2022/01/27/49433aa0-70ad-4933-a0af-1b0f978df4fb/ENCFF952YII.bigWig
s3://encode-public/2023/02/28/2d26ce93-3155-41b9-b1f4-99d35b7b305d/ENCFF126TTQ.bigWig
s3://encode-public/2021/01/01/dd77502d-f986-495d-b380-594436cd6460/ENCFF029NYA.bigWig
s3://encode-public/2022/03/13/21ed0922-5569-482e-b3dc-ca9fa99e1a17/ENCFF855LZJ.bigWig
s3://encode-public/2020/09/22/f9f8f8fd-ff8c-43e4-8064-476f327d50b7/ENCFF503YHN.bigWig
s3://encode-public/2020/11/13/b85ca3f9-76a8-4230-936a-c9ea6326b0dc/ENCFF852SLU.bigWig
s3://encode-public/2020/12/11/d8d312be-f83c-4abb-b6fb-acc229c6dc01/ENCFF948VQM.bigWig
s3://encode-public/2020/11/06/cf1656db-44aa-4f52-91c9-4df343023067/ENCFF123VGW.bigWig
s3://encode-public/2021/07/29/e37fdbd4-bfc0-4f51-93d9-7c7f65e0dfc4/ENCFF929AZT.bigWig
s3://encode-public/2020/09/23/cf7d59b1-bad9-4e76-a090-2291a2564fea/ENCFF697CGX.bigWig
s3://encode-public/2020/09/29/a2419589-6902-4616-acf4-8d7867248860/ENCFF882PST.bigWig
s3://encode-public/2020/12/27/9a4d9289-5ab2-47a7-ab0d-175fe1f3e03b/ENCFF140BXD.bigWig
s3://encode-public/2020/08/24/c68f60af-c406-4fbe-98bc-2898dc8eb618/ENCFF426TFY.bigWig
s3://encode-public/2021/05/06/4c75db5a-f99e-4607-9d9f-3f568a0367d3/ENCFF258EWI.bigWig
s3://encode-public/2020/11/12/777e9058-4e4f-49c5-8c0f-5b6aed0fc4fc/ENCFF889GXK.bigWig
s3://encode-public/2021/06/18/752b08eb-dd3e-4e6a-8466-b1d028bd2dfb/ENCFF013OQR.bigWig
s3://encode-public/2020/12/12/97db07e9-cd08-47fc-95d2-6229811ef060/ENCFF843QYF.bigWig
s3://encode-public/2020/12/12/97aa4344-ab03-4be1-8b55-d2816bf08c18/ENCFF943TYU.bigWig
s3://encode-public/2020/08/13/ccbf564f-3a22-4a2e-9411-51925001a806/ENCFF751YZH.bigWig
s3://encode-public/2020/11/13/952e660a-0903-4389-978d-85b743634eb3/ENCFF754ZSZ.bigWig
s3://encode-public/2020/11/13/2be0dfdf-02d5-4696-8e58-4f7cf558a86a/ENCFF985TEY.bigWig
s3://encode-public/2020/11/11/42a55fea-e637-416b-9fe3-133982d84e95/ENCFF358UVV.bigWig
s3://encode-public/2020/11/06/15a3e57d-801b-40e1-8cb9-ed1af8724ee4/ENCFF338HPK.bigWig
s3://encode-public/2021/05/12/9767cfb9-ac44-4b98-91ae-681b708aff82/ENCFF607ZYD.bigWig
s3://encode-public/2020/11/11/c5743f24-044c-449e-8c36-2d8f749b0c08/ENCFF427IFI.bigWig
s3://encode-public/2020/11/06/346749ec-d6cd-4f91-a766-b97f75b6fe86/ENCFF657FRL.bigWig
s3://encode-public/2020/11/07/ae775fa0-b70a-4b31-95b8-0468fce92833/ENCFF653PWS.bigWig
s3://encode-public/2021/05/06/0152714b-e1fe-48b8-bc51-710d449a6049/ENCFF870DUW.bigWig
s3://encode-public/2020/11/06/dd2994eb-a37c-4e2b-bb38-21db7af8ca32/ENCFF657PLZ.bigWig
s3://encode-public/2020/09/23/1e789346-09dd-4cb1-9fb0-ce459b367563/ENCFF611QWO.bigWig
s3://encode-public/2021/05/05/bf269d5a-f039-4caa-b074-72d5e6ed27e4/ENCFF869JYG.bigWig
s3://encode-public/2021/06/18/572b79a7-4257-46b0-b826-779a9f1cb895/ENCFF575YKR.bigWig
s3://encode-public/2021/02/01/f4cd1ec7-9dbe-48a5-ab35-29a7ccdd7698/ENCFF758VIZ.bigWig
s3://encode-public/2021/01/14/669e5286-e567-4526-a4a5-c565a0d74db6/ENCFF347AAR.bigWig
s3://encode-public/2021/02/24/1565f260-6378-4c66-830c-7a3d7e219657/ENCFF566TSW.bigWig
s3://encode-public/2021/06/18/7acd7ef5-9ea7-493e-b9de-ea1aaf9b0828/ENCFF390JGV.bigWig
s3://encode-public/2020/11/06/53c895d0-dd58-4c3e-b3d9-5e8ace941a11/ENCFF798GFU.bigWig
s3://encode-public/2021/09/15/ea820a49-92eb-4530-9ef4-bc2d7bc19a80/ENCFF356QJX.bigWig
s3://encode-public/2021/06/18/2cbfe2cc-0294-462e-a83f-827626cc0f28/ENCFF151GLF.bigWig
s3://encode-public/2020/11/07/e1d15083-67cc-4f63-a4ba-c14eb367452e/ENCFF135GKT.bigWig
s3://encode-public/2021/05/05/5a1300c1-19a1-451c-ac2d-8329b739864a/ENCFF335LFA.bigWig
s3://encode-public/2020/11/11/a0453bdf-5e6f-49af-99cc-46363bc5f0fa/ENCFF639FLQ.bigWig
s3://encode-public/2021/06/21/91b06543-e7ba-4712-a215-0b2165ace69c/ENCFF768MAR.bigWig
s3://encode-public/2020/10/10/a964efa8-eb53-4b1b-bfee-79443ce75120/ENCFF787HPF.bigWig
s3://encode-public/2020/11/20/2af9bf4e-0842-4757-b256-29d06d99ba28/ENCFF627HFP.bigWig
s3://encode-public/2021/01/26/2f4442e9-4e8d-4690-8a7c-8b13e43a8b2c/ENCFF480NRW.bigWig
s3://encode-public/2020/08/24/8b30fcd5-ddb5-4d4b-bb84-4a4faddb6b0c/ENCFF408MBW.bigWig
s3://encode-public/2020/08/24/e354f161-90e8-4826-bd6d-406082a0d52f/ENCFF782DHX.bigWig
s3://encode-public/2020/09/28/b5eb2828-3d36-4e2e-9a35-f4fda0e8c6ae/ENCFF184JSH.bigWig
s3://encode-public/2021/03/16/0ad6a917-5b5c-4203-878a-a894f201eef2/ENCFF124QAX.bigWig
s3://encode-public/2017/02/10/020c6232-e118-402b-9bac-2b50d5d54148/ENCFF238AUB.bigWig
s3://encode-public/2017/02/10/e5c5ee37-b53c-4f6f-b181-02b7ab54087e/ENCFF953NCJ.bigWig
s3://encode-public/2020/12/03/9d1811dd-c402-4421-b6a0-134e3e3affde/ENCFF923TRS.bigWig
s3://encode-public/2021/03/16/f44fa518-f3f7-4da6-bcca-779c1650cbbc/ENCFF831ZWL.bigWig
s3://encode-public/2021/05/05/168bc67e-78c9-4940-bf35-43acd5d1b2dc/ENCFF446LNV.bigWig
s3://encode-public/2021/06/18/56977844-820a-4f01-805a-09f0ad99dd20/ENCFF249EFB.bigWig
s3://encode-public/2020/09/17/9234a272-b142-49c2-b3b5-e4672e6f1444/ENCFF889LYR.bigWig
s3://encode-public/2020/11/28/123b142a-7869-441e-b3cd-639648e60018/ENCFF386SIX.bigWig
s3://encode-public/2021/05/05/e4f701d7-7630-46ae-b766-894b5fbdfe5b/ENCFF671TBO.bigWig
s3://encode-public/2021/06/19/3c683963-cfe5-4ae6-af13-09ad1437ec9f/ENCFF793DPK.bigWig
s3://encode-public/2021/06/18/e6b441af-5d3d-4a1b-9e27-08b8cd276886/ENCFF718BWH.bigWig
s3://encode-public/2021/05/11/cf1f7403-a93c-41c3-8cbb-bb4d3352287a/ENCFF329CID.bigWig
s3://encode-public/2021/05/06/ad8c3de2-51cf-471e-821e-b7605963a11c/ENCFF396WUB.bigWig
s3://encode-public/2021/06/21/4989bf62-fe9b-4763-b202-edcff2e6a4c7/ENCFF787JIW.bigWig
s3://encode-public/2020/12/02/0728a39a-94a2-437a-81c3-7c6c8f68f747/ENCFF203JRX.bigWig
s3://encode-public/2021/05/07/c620afcb-9fc9-4e1a-a476-8df9897cf27b/ENCFF413XUN.bigWig
s3://encode-public/2021/06/19/29e84c03-f7d9-4ff7-9a2c-5d7d1c18491e/ENCFF339SPE.bigWig
s3://encode-public/2021/06/18/26d75d53-0d60-4017-b10d-78415a6028c8/ENCFF989NNA.bigWig
s3://encode-public/2021/05/06/6b6aa38d-80ce-406d-ab6e-6b03f416ea20/ENCFF226UIH.bigWig
s3://encode-public/2021/05/06/360e9c72-b243-4cfe-ae04-640a5e482cdb/ENCFF266MDL.bigWig
s3://encode-public/2021/05/06/ef41e7eb-c03a-4cd5-9038-a7e8c5615c2c/ENCFF053LDD.bigWig
s3://encode-public/2020/09/23/8baf02a8-8e28-46a3-8adc-2469bfb0e50a/ENCFF453MVN.bigWig
s3://encode-public/2020/12/30/716b8581-c825-4b08-96b3-0f4e3f3add3e/ENCFF722GUE.bigWig
s3://encode-public/2021/06/18/8c68446b-0fbe-430e-80f5-ceae86496984/ENCFF688FZR.bigWig
s3://encode-public/2020/10/13/09a53efc-41ae-4cab-9669-5c2a3f12b67a/ENCFF638TCZ.bigWig
s3://encode-public/2021/06/18/601b9b51-164e-425c-a6f0-0ad2ee26b9dc/ENCFF087QXL.bigWig
s3://encode-public/2021/05/05/0cdf79f5-e6bf-45d7-834e-bb39a4390c99/ENCFF627FHK.bigWig
s3://encode-public/2021/06/18/e829e260-ad14-4066-8f38-354c95ef7200/ENCFF364ZVL.bigWig
s3://encode-public/2021/06/19/cd13bd9f-535a-4566-9896-40a992b8cb37/ENCFF814NNS.bigWig
s3://encode-public/2021/06/18/518be890-b710-44e5-bb71-a125a3f3ae49/ENCFF802SPJ.bigWig
s3://encode-public/2021/05/06/110d2cf5-5ec4-4b3d-bd80-b2b37144babe/ENCFF077JKO.bigWig
s3://encode-public/2021/06/18/c13a8025-1623-4132-b4a3-91f71f9b2aec/ENCFF764AIS.bigWig
s3://encode-public/2021/06/19/6ef95fb8-90be-4d45-9bfd-c7a5a18b3495/ENCFF454JZB.bigWig
s3://encode-public/2021/05/06/6d61ab04-75e1-44a5-b54c-58cf7aad6e9f/ENCFF392KQL.bigWig
s3://encode-public/2021/05/05/90ef8911-a85b-44d0-9309-098111f860dd/ENCFF573FVB.bigWig
s3://encode-public/2020/12/04/f931b633-f106-458b-9d3f-88065ae839fa/ENCFF012ZPU.bigWig
s3://encode-public/2020/08/13/dfc26718-3548-43cf-9c94-29e4f59a703c/ENCFF796KUK.bigWig
s3://encode-public/2020/09/22/952d22fe-cefc-420b-941e-364c6aa1094c/ENCFF528NHC.bigWig
s3://encode-public/2020/09/22/b10b05f5-aaad-4523-824d-5e9348de70f6/ENCFF497IMT.bigWig
s3://encode-public/2021/05/05/075fdae9-2adc-4016-9762-580473f51839/ENCFF953PFQ.bigWig
s3://encode-public/2020/08/24/ca112099-8cf4-44cd-86b1-f6628603fd62/ENCFF236EWM.bigWig
s3://encode-public/2021/05/06/8d736197-d395-41b1-a018-2e8a111beb5f/ENCFF752FQG.bigWig
s3://encode-public/2020/08/13/dcef3e85-1c0f-47a8-bfb7-97d485dbdee6/ENCFF360HGF.bigWig
s3://encode-public/2021/05/06/b7f40caf-bb2d-4f2a-a157-bbe35b49d1af/ENCFF240YUJ.bigWig
s3://encode-public/2020/10/11/ac902670-2bd5-4bbe-bbbe-c4382c85be99/ENCFF196GUZ.bigWig
s3://encode-public/2020/09/17/4f0a38ef-d13c-4822-a223-a26b8e864903/ENCFF392GDF.bigWig
s3://encode-public/2021/05/06/e263e028-5408-4857-a49e-94d8b6dca632/ENCFF886CRW.bigWig
s3://encode-public/2020/10/10/f642fbd8-17d6-4770-b348-5a22e7d24b4c/ENCFF397YTJ.bigWig
s3://encode-public/2021/05/06/77104c04-f04a-4d8a-b6cc-4fab5504c6e3/ENCFF619DBP.bigWig
s3://encode-public/2021/05/05/9e29a32c-24bf-4091-afac-d5df41a4f514/ENCFF236RLO.bigWig
s3://encode-public/2021/05/06/c8e87e29-76bb-4e6d-8ea8-34c5901c796a/ENCFF308MRG.bigWig
s3://encode-public/2020/08/24/644ff750-bbf4-4b70-947a-105ac25c65f7/ENCFF153STK.bigWig
s3://encode-public/2020/08/24/3a1f550d-4c64-4409-91b8-2138aba55126/ENCFF307ZKD.bigWig
s3://encode-public/2021/05/11/b80f6188-785d-44ba-ad47-2668e7092fac/ENCFF480BFJ.bigWig
s3://encode-public/2021/02/24/cce9b64d-825d-4b69-8772-e0b25e4ab397/ENCFF863JPQ.bigWig
s3://encode-public/2020/11/13/97f5e2eb-ee3d-42c8-8bbb-281677c6e1af/ENCFF406TJH.bigWig
s3://encode-public/2020/09/23/9d3ee111-35bb-44b3-9f33-a54224250c64/ENCFF158MQS.bigWig
s3://encode-public/2021/06/21/3f44ba25-1fb1-4f3e-9d93-5699bde91d44/ENCFF662PSP.bigWig
s3://encode-public/2021/07/29/f6ec114d-f86b-4f24-a667-4675595c1342/ENCFF191CNI.bigWig
s3://encode-public/2020/09/23/f4d3ee08-6edc-4bea-90b8-125f49598ee3/ENCFF859FTI.bigWig
s3://encode-public/2020/12/01/98b1b0eb-369a-4439-be30-58cd276c5d96/ENCFF100FTA.bigWig
s3://encode-public/2020/12/04/c9901328-5c0c-4480-adfd-0dea1d25295b/ENCFF845ZWO.bigWig
s3://encode-public/2021/05/06/1aac0592-29ad-4b35-a81a-fc0c34d93ecd/ENCFF275XJK.bigWig
s3://encode-public/2020/11/01/f4ece61a-41b9-4772-b708-903878db9d5e/ENCFF477FIG.bigWig
s3://encode-public/2021/05/06/fc5cdda0-f699-4d84-bf3e-e2b4f41a08c4/ENCFF562QJJ.bigWig
s3://encode-public/2020/09/22/44124b36-5645-4d32-99fc-4f4e17e829fb/ENCFF435VBS.bigWig
s3://encode-public/2020/09/23/e336e53c-248d-49eb-8956-51026453df0b/ENCFF539NXV.bigWig
s3://encode-public/2020/11/13/d098e823-5fc7-4478-9c81-50b1e30e4f91/ENCFF009VCO.bigWig
s3://encode-public/2021/05/06/123e3d50-7a54-4d33-9e4c-91b5c1782534/ENCFF854LWT.bigWig
s3://encode-public/2020/09/21/3e222824-6970-4dca-80c1-fdda941f7e6c/ENCFF463UNR.bigWig
s3://encode-public/2020/09/23/dcdfd0c3-2b22-4df8-88d1-da2f44453988/ENCFF805QCL.bigWig
s3://encode-public/2021/09/15/a5c873ba-cdaf-42c6-aebb-849567ad240c/ENCFF309RYR.bigWig
s3://encode-public/2020/11/20/086f3d18-b000-456d-9ac9-fa05cbbe33e1/ENCFF025UFC.bigWig
s3://encode-public/2021/05/06/555cbbbf-3701-4aba-86b3-2260d34e6f9c/ENCFF252ZOC.bigWig
s3://encode-public/2020/11/13/a80063dc-129a-4f75-8cf7-fa463e779f85/ENCFF688ZPD.bigWig
s3://encode-public/2021/04/10/72728132-e3c9-4e62-bbc9-316c1b4410cf/ENCFF392JRV.bigWig
s3://encode-public/2020/11/20/a03205a1-5342-43f1-bb7c-6cadce37b2b9/ENCFF673WLJ.bigWig
s3://encode-public/2021/04/28/30efa662-2d8f-4a2f-aaff-4eba6f01290c/ENCFF059RLH.bigWig
s3://encode-public/2020/10/19/94e7be8b-0302-4b8a-9973-24bf613a2d11/ENCFF162TNP.bigWig
s3://encode-public/2020/11/12/2f86eb83-ad8e-497f-8079-9844d3430d0b/ENCFF049NJM.bigWig
s3://encode-public/2020/10/20/08ddf212-b578-4d97-87a0-b5a2b2e0e8c9/ENCFF602LOL.bigWig
s3://encode-public/2021/07/30/8bdecf67-66ff-4c6f-b4f7-ea42573d9467/ENCFF852VJX.bigWig
s3://encode-public/2021/05/06/b34db0b1-6428-41f1-84fb-eccb7ae6f347/ENCFF871FGY.bigWig
s3://encode-public/2020/09/23/5020638e-3b1c-49df-8d1e-641b45b5240b/ENCFF781YFY.bigWig
s3://encode-public/2020/10/30/ded1b3c0-8bd0-4d2b-a0c4-defae1053eba/ENCFF192QTW.bigWig
s3://encode-public/2020/08/13/03dc6779-573b-4140-b893-ad8e0ffdf746/ENCFF875XRN.bigWig
s3://encode-public/2021/05/06/c4fd563b-0380-43db-a0b3-ffd8395a613c/ENCFF789VHB.bigWig
s3://encode-public/2020/09/23/42d2781e-5908-4186-bb71-fcd9139a3807/ENCFF993ISE.bigWig
s3://encode-public/2021/02/25/48760455-4249-41c5-86f4-0ac5bac70a0d/ENCFF676KNV.bigWig
s3://encode-public/2020/12/01/6e35ab5e-f517-40e7-a8bb-97884486158d/ENCFF564NWF.bigWig
s3://encode-public/2020/09/23/70fc2014-ea32-4d70-9e9e-2e3aeaeb2709/ENCFF566GDH.bigWig
s3://encode-public/2020/11/28/75e48621-7920-408b-8783-a9900940c74f/ENCFF054KJA.bigWig
s3://encode-public/2020/11/20/b4e46c44-2d9c-49e0-a768-669c75b57f13/ENCFF090DQD.bigWig
s3://encode-public/2021/05/06/d0ce4e1c-3bd3-4658-9b7b-6d6906977ba8/ENCFF701NNM.bigWig
s3://encode-public/2021/02/24/607d2a31-6ede-4789-9f1d-a7a51378e90a/ENCFF894PXP.bigWig
s3://encode-public/2021/03/16/b5b5fbcc-9ad2-4bba-bfb3-6f1586860bde/ENCFF962FXH.bigWig
s3://encode-public/2021/08/30/f4358f70-d2d5-41de-aca5-ccfd2a7c6ddf/ENCFF706PFS.bigWig
s3://encode-public/2020/09/24/b1cc6f56-6285-4513-a60b-72c98236336c/ENCFF750KSM.bigWig
s3://encode-public/2021/05/06/18deaa70-072f-488f-9e31-bca370b6f5b7/ENCFF103GQC.bigWig
s3://encode-public/2021/02/25/3ccf05ee-c4db-4981-924b-81f71ba61880/ENCFF082EKU.bigWig
s3://encode-public/2021/01/30/e742c354-258a-4311-a9cc-62d798d3dfe2/ENCFF046WCC.bigWig
s3://encode-public/2021/02/25/1b5187c0-8403-494b-86b9-04ebafd9ce91/ENCFF993ITK.bigWig
s3://encode-public/2020/11/19/c6b1c1d0-3d52-40ff-b0b7-deb140c74776/ENCFF394MDE.bigWig
s3://encode-public/2020/11/11/479d08ef-9fd5-41ba-800c-0df6926073a8/ENCFF055RCC.bigWig
s3://encode-public/2020/09/28/1bc6d3bd-6033-41cd-b830-4bddfcaab752/ENCFF739NWF.bigWig
s3://encode-public/2021/05/06/f4fca881-7237-44fb-96e1-9b4fb34f2141/ENCFF341JLD.bigWig
s3://encode-public/2020/11/06/8d8d2fa1-b449-47e1-b4d7-dddf1feae6f8/ENCFF873HGN.bigWig
s3://encode-public/2020/11/06/03760167-1bc8-4515-ae37-670752366366/ENCFF582QOS.bigWig
s3://encode-public/2021/01/07/6efee22b-9f7d-46cb-a986-723d1b3132f5/ENCFF293YDF.bigWig
s3://encode-public/2021/01/08/3d424c99-e3b3-4529-a96c-b99e42080ef3/ENCFF294HEE.bigWig
s3://encode-public/2020/09/27/4b6d867d-abcd-4b7d-b3c9-e5759defad57/ENCFF755FPE.bigWig
s3://encode-public/2021/05/06/826c362d-3b2e-413d-a257-1095ddf7211b/ENCFF081XYM.bigWig
s3://encode-public/2021/09/01/7aff5b18-ca4d-4fcd-af49-1341eed3b60e/ENCFF310ZPG.bigWig
s3://encode-public/2020/11/06/abacfe03-3be3-44d9-8b1e-75425d5b3ff5/ENCFF298FXY.bigWig
s3://encode-public/2021/02/08/766aef4c-33f1-4ebc-821a-f806de79ccb0/ENCFF273NRR.bigWig
s3://encode-public/2021/01/12/a358cb05-aa05-4242-8f4a-15ec0643d6ee/ENCFF859RCJ.bigWig
s3://encode-public/2020/09/30/2daecddf-10bc-4058-9a01-dae7d4a371d2/ENCFF237XEJ.bigWig
s3://encode-public/2021/01/07/bebe5acc-07c3-4279-b836-7d5489776b31/ENCFF973OZS.bigWig
s3://encode-public/2021/01/12/b173acca-79b6-47f3-ace1-7bd6763366d7/ENCFF656WBC.bigWig
s3://encode-public/2020/10/02/d97b200e-c1d8-440f-a73c-4c56d3b56890/ENCFF124ETC.bigWig
s3://encode-public/2021/03/16/535ac617-42b7-4565-8327-af83350b4fa3/ENCFF262URW.bigWig
s3://encode-public/2020/09/27/5b1d9557-fc42-48fd-8119-8a54356630c3/ENCFF909PMD.bigWig
s3://encode-public/2021/05/06/de03e531-3b96-41ea-9342-a0c39100ec34/ENCFF176GZR.bigWig
s3://encode-public/2021/04/10/ef4003e9-efd6-49bf-b02c-d94a1527245a/ENCFF267PFM.bigWig
s3://encode-public/2020/10/06/4cb79f91-c299-459a-8fc8-4157620959b3/ENCFF586KKK.bigWig
s3://encode-public/2021/05/06/b94a561a-1b2f-4355-9d7b-1d18469b5bc5/ENCFF839USS.bigWig
s3://encode-public/2020/11/01/0258ab91-959d-4eee-8bd1-45023a2c7b1b/ENCFF883SLT.bigWig
s3://encode-public/2020/09/19/86e253ef-5ee7-4589-a7d2-a52ff163b46a/ENCFF051QLC.bigWig
s3://encode-public/2020/11/11/00d25e27-bf00-4560-b9e6-18112cd2538b/ENCFF954ZUR.bigWig
s3://encode-public/2020/07/09/73c77411-fd6e-4c5b-8e3e-709e9e84a6cd/ENCFF096WBZ.bigWig
s3://encode-public/2021/05/06/6d0d0e92-03da-49ca-9ecb-53024607e847/ENCFF547RIQ.bigWig
s3://encode-public/2020/09/22/dd241b1f-1a5e-4cf7-a9f2-4aa92e0ca124/ENCFF860DNN.bigWig
s3://encode-public/2021/05/06/d750dc84-5c93-4a08-9a9c-786cd86feef4/ENCFF778NFN.bigWig
s3://encode-public/2020/09/26/4baddcde-5f2c-4fd5-bfe1-8b89854907d1/ENCFF687TRP.bigWig
s3://encode-public/2021/05/06/16667d77-41b4-443e-a4ea-2bbb8cd0c274/ENCFF750JRZ.bigWig
s3://encode-public/2021/10/18/e9941c67-3b45-4366-911f-7432a956c7dc/ENCFF444IFX.bigWig
s3://encode-public/2020/11/06/b24c33a4-5840-4edb-92fa-878221cb81dd/ENCFF392SWN.bigWig
s3://encode-public/2020/10/06/f3b2ddef-3ab9-4fb6-84e8-f56db7878453/ENCFF865IXT.bigWig
s3://encode-public/2020/11/12/15a3519f-9e8d-440f-a03a-0a771a0737a9/ENCFF934JEL.bigWig
s3://encode-public/2020/11/06/56b8667b-273a-4b6e-a446-44cfee3ebe4f/ENCFF048ZLO.bigWig
s3://encode-public/2020/11/12/f36bba51-f3d2-4ec7-aa91-089d38a5b5ce/ENCFF927QIZ.bigWig
s3://encode-public/2020/11/13/ff180b01-8417-4ffc-9f09-93d770b3f077/ENCFF190CCR.bigWig
s3://encode-public/2020/09/30/c69a2509-773f-4f68-87db-72b6dff7fa58/ENCFF269FGS.bigWig
s3://encode-public/2021/10/18/74b937ec-eea7-4825-9b88-a4f46aaed0aa/ENCFF502EWY.bigWig
s3://encode-public/2020/09/22/332f5677-21d7-474c-a187-849cf9ffb4f5/ENCFF016SWR.bigWig
s3://encode-public/2021/05/05/016c7376-8f1f-405a-957f-0c688b0b4b43/ENCFF518XZG.bigWig
s3://encode-public/2020/11/06/a442ebaa-d94d-4cbe-bfc0-f2756dceb86b/ENCFF353UAY.bigWig
s3://encode-public/2020/10/23/719711de-ee40-4ad8-b444-c94480de27b1/ENCFF551FMI.bigWig
s3://encode-public/2020/12/11/f152d328-0b02-44ca-9186-2d0f51972a8e/ENCFF518OJP.bigWig
s3://encode-public/2020/11/13/44881dea-b74c-49d3-bd46-e58aaa9a67a1/ENCFF106IWE.bigWig
s3://encode-public/2020/09/25/508f4205-d5fa-4262-828c-1118305bc63f/ENCFF254NBU.bigWig
s3://encode-public/2021/01/07/123a9363-3a97-46b5-a1fc-95fa27b78cc7/ENCFF172WCN.bigWig
s3://encode-public/2020/09/22/c4f44e42-ccf2-4f86-a655-4b0c07934aaf/ENCFF722ZRV.bigWig
s3://encode-public/2021/05/06/ab70a898-c979-45ce-a264-b1044dc26e00/ENCFF678CIS.bigWig
s3://encode-public/2020/09/22/baed8ecf-bd99-487e-bcf1-306b0d671699/ENCFF422IHL.bigWig
s3://encode-public/2020/11/11/abc431fe-81af-4e09-a605-7447926d6982/ENCFF705DDM.bigWig
s3://encode-public/2020/09/28/6ba31099-126a-4c9a-a708-559ef29a533e/ENCFF802FLJ.bigWig
s3://encode-public/2020/09/28/2bdd3259-4f70-439d-9dc8-c17ec31c5dfb/ENCFF867EIA.bigWig
s3://encode-public/2021/01/30/0f408559-8704-4d05-9b15-14817b994464/ENCFF942PLK.bigWig
s3://encode-public/2020/09/16/02d7ab01-8fac-4506-97e9-4d02f684dce1/ENCFF606INL.bigWig
s3://encode-public/2021/01/29/c230c9d2-a3da-43b3-9f0d-23afd8e62438/ENCFF082NSH.bigWig
s3://encode-public/2020/12/03/deb30e35-0f9d-4301-9627-6d5795f61091/ENCFF531LNH.bigWig
s3://encode-public/2022/08/05/ea81d6b7-06e8-407d-8db2-75949397c1ba/ENCFF547RAG.bigWig
s3://encode-public/2020/11/20/0fe14726-8e83-472a-a860-db67976410de/ENCFF270ENA.bigWig
s3://encode-public/2020/11/16/49bedee0-824a-422a-a480-8bc4e8281990/ENCFF390NQU.bigWig
s3://encode-public/2020/11/01/e86dc29e-d258-433a-8b55-5f6cd87e10f2/ENCFF610NWE.bigWig
s3://encode-public/2020/10/29/eafbd6e9-ca1c-4a03-b82a-56b811f632b3/ENCFF040XXG.bigWig
s3://encode-public/2020/11/01/483f1fb5-b93c-4ea5-8d79-9c032db72dad/ENCFF175SKU.bigWig
s3://encode-public/2020/12/27/99fd203d-82b2-482d-b2cc-90cdcf327a89/ENCFF035TZA.bigWig
s3://encode-public/2020/09/24/47eb984e-9d98-4214-b18e-fbd3a424779e/ENCFF129AKD.bigWig
s3://encode-public/2020/09/28/fefe3a42-169d-45ea-929a-a9e0feb853c2/ENCFF295JAT.bigWig
s3://encode-public/2020/12/27/c0db0f69-8f94-4b5f-b496-b950b4ffcd97/ENCFF784XPM.bigWig
s3://encode-public/2020/12/27/ef767039-2604-461d-ac38-78fefa9c8bf7/ENCFF458NCB.bigWig
s3://encode-public/2020/09/23/eb672f4d-468a-4187-bd11-671f2e634b24/ENCFF658BBD.bigWig
s3://encode-public/2020/08/14/0583ecbc-38a0-4622-bb8e-813bc4933866/ENCFF688GCI.bigWig
s3://encode-public/2020/10/30/741816a5-c473-4bc0-81c1-9f4004ff83a3/ENCFF554XSR.bigWig
s3://encode-public/2020/12/02/cf36b8ea-c07e-46ab-8fde-e62f83602e38/ENCFF215TUE.bigWig
s3://encode-public/2020/12/27/58db3ba6-9aad-4ce9-b43b-da3a021754eb/ENCFF120JZQ.bigWig
s3://encode-public/2020/10/10/5ea65f97-5189-4a06-ae6f-23d3b082776a/ENCFF243QJJ.bigWig
s3://encode-public/2020/10/10/df186b89-aa4d-4812-a694-05ca8f563fa2/ENCFF565RRW.bigWig
s3://encode-public/2020/11/12/9266b7ad-7dec-47b1-93ee-99e6378dc96d/ENCFF988OUD.bigWig
s3://encode-public/2020/10/30/35e2de18-ad66-44f6-b4d8-4075d9988742/ENCFF747NGZ.bigWig
s3://encode-public/2020/08/14/80ee12c6-882f-4761-b68e-c26fab05333c/ENCFF303BPD.bigWig
s3://encode-public/2020/08/14/c5c0feb6-b378-416d-aa67-6ed7f6a42d20/ENCFF033FKZ.bigWig
s3://encode-public/2021/01/30/4c7ce443-1e04-4bfe-a4bb-c308ad0cb7cc/ENCFF382BPX.bigWig
s3://encode-public/2020/11/06/679a0281-7038-4347-a2dc-4d1175536859/ENCFF322YXK.bigWig
s3://encode-public/2020/12/27/54726bb4-2ed9-4b38-af6e-6b41c2c7b9cd/ENCFF037HYU.bigWig
s3://encode-public/2020/09/24/1a5d7330-92bd-42cb-a598-310c2abaeb2c/ENCFF165MKR.bigWig
s3://encode-public/2020/09/22/1aeadb7e-28b7-4248-a391-f5d2603e84db/ENCFF653BKY.bigWig
s3://encode-public/2020/11/01/d043c3ad-aaa3-4df3-9c24-e31f009a26e1/ENCFF889EXI.bigWig
s3://encode-public/2020/11/20/568085d8-b082-4703-9b5a-3a56667d4596/ENCFF683GNU.bigWig
s3://encode-public/2020/10/11/4a9aede0-f295-4d18-a0bf-e3543c7af8c6/ENCFF976IQG.bigWig
s3://encode-public/2020/09/27/cac1b0a7-de0f-42d6-96cc-0b21619e7ae9/ENCFF305IPH.bigWig
s3://encode-public/2020/09/22/d306352d-4d51-4422-b473-3f4961772b12/ENCFF468HER.bigWig
s3://encode-public/2020/11/16/7b59f0e7-f4ed-44da-af19-37e9f2a94380/ENCFF959ITI.bigWig
s3://encode-public/2020/09/19/b549449d-223b-4d41-b453-ea02f1f24d77/ENCFF783ZKX.bigWig
s3://encode-public/2021/05/06/6d79a2b3-a5fa-45a1-9f07-6043204f512a/ENCFF148UXM.bigWig
s3://encode-public/2021/01/30/9774d6d8-c8a0-499b-8cb2-5cf7266b4735/ENCFF422WVY.bigWig
s3://encode-public/2021/01/29/4080a604-948d-49a3-b5a7-b6edc51d0dbb/ENCFF357GJC.bigWig
s3://encode-public/2020/11/13/c2565316-de5d-4808-a51f-db100f5bbabd/ENCFF132LRE.bigWig
s3://encode-public/2020/11/13/e30efd35-3832-490b-8547-2762f7b5da40/ENCFF282UXS.bigWig
s3://encode-public/2021/01/30/f43ec086-979b-4f9f-8b06-51903879fc21/ENCFF775WTA.bigWig
s3://encode-public/2020/10/03/faabef0e-3234-4aea-bd91-e46fe067313a/ENCFF686OJZ.bigWig
s3://encode-public/2020/10/03/472d23a9-5acb-4326-bc74-90f3c30cf96a/ENCFF735BXS.bigWig
s3://encode-public/2020/11/01/cfcdfc80-96a9-4cd4-9b41-8448ff0de2b2/ENCFF512ZJR.bigWig
s3://encode-public/2021/05/05/9274e9c7-4b98-46cd-a70a-b17e5d6c38e8/ENCFF328XKR.bigWig
s3://encode-public/2020/12/27/6dcddf72-16a3-4e01-8399-262d918eae62/ENCFF345QZK.bigWig
s3://encode-public/2020/09/22/4a8fb2da-1c61-4836-b620-295740d32121/ENCFF409QFE.bigWig
s3://encode-public/2020/11/19/9328d730-e9f6-4722-b10b-02d681a47bc0/ENCFF408DZU.bigWig
s3://encode-public/2020/09/22/30886d39-4999-4ab2-83c6-55fe98d32ef5/ENCFF496ZLH.bigWig
s3://encode-public/2020/10/30/db879d1b-6665-4802-af17-8dd18756afc8/ENCFF566VLA.bigWig
s3://encode-public/2020/11/11/512cfcae-6feb-4d54-8afa-b9b0ebbdd9cf/ENCFF324DLM.bigWig
s3://encode-public/2020/11/01/39c07fb2-8aaa-415e-b5a1-4af94012f4dd/ENCFF143LYS.bigWig
s3://encode-public/2020/10/10/ddb56b6a-6910-4071-9aec-bc2f12ea3dc3/ENCFF992CAZ.bigWig
s3://encode-public/2020/11/13/5a56aeda-e884-48e2-8837-4fed9c8cc9bd/ENCFF742MTL.bigWig
s3://encode-public/2021/02/08/b6b995e8-f0ed-4258-9261-3344b81dcb17/ENCFF543IKD.bigWig
s3://encode-public/2020/11/01/e8b73dbd-0309-498e-9c15-35243535dd15/ENCFF279QIP.bigWig
s3://encode-public/2020/11/13/4dd34d61-6092-41e2-9784-b7c69b08354f/ENCFF826SPI.bigWig
s3://encode-public/2020/12/27/d6fbdd8e-bc6e-4562-a961-5f5ab986b929/ENCFF668UPC.bigWig
s3://encode-public/2020/12/27/e7b70173-1ceb-44ec-8734-ffe3b6f0d582/ENCFF244KAP.bigWig
s3://encode-public/2020/11/29/39a565cc-a46c-4125-aade-707b81bca144/ENCFF157JIC.bigWig
s3://encode-public/2021/01/05/1c8d67d4-4e85-4e5c-b557-6115f4be7809/ENCFF609CWR.bigWig
s3://encode-public/2020/10/06/7c037697-a5e3-463c-937b-5aa3c59de4f9/ENCFF753MXL.bigWig
s3://encode-public/2020/09/24/b3d28dab-58d3-4577-ac18-38c0bf1b4add/ENCFF635ZUA.bigWig
s3://encode-public/2020/09/28/e9d06261-48b1-4c1e-b78e-cf0c46cd9e2d/ENCFF117UBS.bigWig
s3://encode-public/2020/09/25/8bc1b462-b215-42bc-88be-897467416e55/ENCFF456EHL.bigWig
s3://encode-public/2020/11/11/25b35a0f-2ff7-4cd2-9f22-9763612db2fa/ENCFF466OTS.bigWig
s3://encode-public/2020/11/01/7ff4c326-1e9a-4367-9917-46d2f4fb924e/ENCFF449LNO.bigWig
s3://encode-public/2021/09/09/9cbb7577-1d20-4fe8-b2a0-e8b382f794d5/ENCFF460RKR.bigWig
s3://encode-public/2021/01/08/7c30cdc0-b879-497a-b154-cfffc769e65f/ENCFF011RNN.bigWig
s3://encode-public/2020/09/29/0ce4b12f-7866-43c1-8684-65654636a188/ENCFF878SUA.bigWig
s3://encode-public/2020/09/22/f586c79b-0b16-4d22-bbae-35ac85fd41c1/ENCFF240PRJ.bigWig
s3://encode-public/2020/09/28/54012b4b-6bd6-4683-acc1-8ffc8efbb60b/ENCFF278LCZ.bigWig
s3://encode-public/2020/10/03/8f341a60-bbc5-4d7d-a19b-41f5b7aba9d3/ENCFF253YZY.bigWig
s3://encode-public/2020/09/24/8be1a0be-5a72-4491-95b6-6ba2d8507654/ENCFF789RFF.bigWig
s3://encode-public/2020/09/17/165d15c6-246e-475b-87e0-3f6bc0a54394/ENCFF868NRF.bigWig
s3://encode-public/2020/11/12/5a1f1492-e4b5-4736-ab70-99fdc4a12ca2/ENCFF207SYF.bigWig
s3://encode-public/2020/09/23/a76fa7a4-3dbb-4b19-a524-01cd36366ba8/ENCFF425WPG.bigWig
s3://encode-public/2021/01/07/cdc15eaa-ca46-4811-98c4-58f0568a96a7/ENCFF436OUJ.bigWig
s3://encode-public/2020/09/27/e9dba590-9d8b-46af-9556-2caadad8fc12/ENCFF615BRP.bigWig
s3://encode-public/2020/11/06/d4f7b1a7-02a8-47f7-a94c-797735f61864/ENCFF387JED.bigWig
s3://encode-public/2020/11/18/bee97bef-daa8-4f35-bd8e-b8b35ad71f8f/ENCFF806NHY.bigWig
s3://encode-public/2020/11/06/4fe44c76-2085-4f5f-9846-4ad859900197/ENCFF243WKL.bigWig
s3://encode-public/2020/12/27/9ad9de70-4edc-4e2b-90c9-b4b0f04eb927/ENCFF194VQV.bigWig
s3://encode-public/2020/11/10/407d4456-2eaa-46ed-ae8e-49b4f78ca5c5/ENCFF306OZT.bigWig
s3://encode-public/2020/11/06/880c415a-2cda-4063-9d55-53a4d95c3cd4/ENCFF490DLI.bigWig
s3://encode-public/2021/01/08/f3a0f862-ae78-4334-9ae4-0bb886305b11/ENCFF359QRX.bigWig
s3://encode-public/2021/01/08/48e7bc0c-f5f0-4b81-9635-5419c58a9feb/ENCFF476YVZ.bigWig
s3://encode-public/2020/10/29/b20ba399-eca3-49fb-b3cc-ee7836c1e80c/ENCFF822GTQ.bigWig
s3://encode-public/2020/09/22/5c6d9bde-dbe6-4f6e-bf72-2cff258c9ada/ENCFF959XPY.bigWig
s3://encode-public/2021/08/30/ab96a987-97ae-4df1-9ad2-60ab773c3102/ENCFF325KOH.bigWig
s3://encode-public/2020/12/27/b5be5705-8f1d-4241-b427-a5b41d964401/ENCFF785AOZ.bigWig
s3://encode-public/2020/10/30/7dad3ad3-0eaf-4131-ad23-315133d398dc/ENCFF082XAO.bigWig
s3://encode-public/2020/10/03/4cd14ff4-443d-4540-a3d2-d51e9d889592/ENCFF518FWN.bigWig
s3://encode-public/2020/10/09/b3bc8102-66e6-405d-ab69-e8befe41735b/ENCFF588GEZ.bigWig
s3://encode-public/2020/09/16/3981ca23-5b86-4fce-a58d-b6a80281279a/ENCFF241BCT.bigWig
s3://encode-public/2021/01/12/fd304ade-47c1-4d65-a418-7ab0c3ee9fda/ENCFF765IHL.bigWig
s3://encode-public/2020/11/02/c60a229a-e48c-4e0e-8aa9-1b80c945c3a2/ENCFF557ICC.bigWig
s3://encode-public/2020/09/23/41043e1f-1a4d-4e8d-a291-a117e5bdd8c1/ENCFF940ZAX.bigWig
s3://encode-public/2020/10/03/fdeaa9f9-de5f-42af-ad9b-1d152d2e88ed/ENCFF753JMD.bigWig
s3://encode-public/2021/01/07/6c525df8-4f91-4d81-9e5d-93efcb668b23/ENCFF610UZY.bigWig
s3://encode-public/2020/09/22/61bda7ec-ee54-4dad-8c2a-d5d430866499/ENCFF719PPB.bigWig
s3://encode-public/2020/09/28/64bfa947-b9d5-4ed9-a216-7eaa4490a9f9/ENCFF515TVT.bigWig
s3://encode-public/2020/12/27/739cd0c2-93bf-42ca-8e17-9675caf5c867/ENCFF428QFI.bigWig
s3://encode-public/2020/10/30/c0242e9f-b6cf-49e2-b48c-54091c508f08/ENCFF641IZS.bigWig
s3://encode-public/2020/09/24/824e8f96-7232-49fc-8c57-9a90e0fcbb73/ENCFF609DSZ.bigWig
s3://encode-public/2020/09/29/92caefda-673f-4a9d-9a89-d3caba8f6ee3/ENCFF719JKO.bigWig
s3://encode-public/2020/08/14/16ad20c8-3eec-438e-b436-15606ab9ff9d/ENCFF466ADC.bigWig
s3://encode-public/2020/11/01/19213c62-332f-4b50-a47c-0947d63c7532/ENCFF849RBN.bigWig
s3://encode-public/2020/08/14/8b7237f9-a88f-4f49-aeef-902735d532c9/ENCFF333RHP.bigWig
s3://encode-public/2020/10/30/b1481c1b-e376-4441-bc5b-84591954f987/ENCFF772QHK.bigWig
s3://encode-public/2020/09/24/7b88c697-e082-4c25-8c89-460078d5f9ce/ENCFF946JYR.bigWig
s3://encode-public/2020/09/22/faaab45e-cdfd-4c31-be02-9401dce62b53/ENCFF288VKE.bigWig
s3://encode-public/2020/08/14/7d999c54-e819-43f7-b50b-39bf6c9f5a79/ENCFF084YHY.bigWig
s3://encode-public/2020/08/24/ad9bcbb0-071f-4b96-882c-de3fc7ed7896/ENCFF532OYN.bigWig
s3://encode-public/2020/12/27/2ddf0f66-d6de-44c8-b50b-186af498ac6c/ENCFF408KTS.bigWig
s3://encode-public/2020/09/23/9b7a44c4-6b09-46bf-9a2f-fd1cddebddf2/ENCFF900WVI.bigWig
s3://encode-public/2021/02/09/5b5519ab-113f-44d3-94a6-5fba4134a150/ENCFF574PIN.bigWig
s3://encode-public/2021/01/08/dbe956fd-530f-4b53-bf15-e62cfa1a0259/ENCFF781PMJ.bigWig
s3://encode-public/2020/12/27/1db072cc-ac0c-4cc3-8696-0ce19e0c329c/ENCFF062KUL.bigWig
s3://encode-public/2020/09/23/36ba3c78-f641-48c4-8ca8-c83b988864ef/ENCFF041JGZ.bigWig
s3://encode-public/2020/09/23/d7f99cc0-b9d4-46b9-be5f-92711d2a90b3/ENCFF110JYC.bigWig
s3://encode-public/2020/12/27/8c1dd8b5-9384-4db9-be6e-208ea05f1bbc/ENCFF128WKR.bigWig
s3://encode-public/2020/09/23/85caa610-a556-45f5-906f-b6749c784f2b/ENCFF068WXA.bigWig
s3://encode-public/2020/08/25/7c3e73b0-0d8c-496a-8c73-0dd9aa3c4fbb/ENCFF596HJB.bigWig
s3://encode-public/2020/09/23/a7bb1607-9f97-4343-8333-16c810130d3f/ENCFF161ZGW.bigWig
s3://encode-public/2020/10/02/33bf3528-36b4-4b99-b317-e41be10a68ef/ENCFF731KOK.bigWig
s3://encode-public/2020/10/29/e5b2e822-b0b1-4ec6-9612-b1313d8c3a4d/ENCFF220ISA.bigWig
s3://encode-public/2020/12/27/7d77167a-eeb1-4c4a-a861-fa822382f2ac/ENCFF080JPS.bigWig
s3://encode-public/2021/02/25/572c24ad-f9aa-41d5-a140-e682683884db/ENCFF200XWX.bigWig
s3://encode-public/2020/12/28/79f0b6b9-b7a0-48ec-9bdf-951d9fb8c75a/ENCFF003PEE.bigWig
s3://encode-public/2020/08/24/cfc88353-bb56-4185-b563-0a3ee84e5fd0/ENCFF877WWU.bigWig
s3://encode-public/2020/11/07/7eeae0ab-0e5b-437b-96a6-fd36eeffb467/ENCFF962GBD.bigWig
s3://encode-public/2021/05/06/2491980d-b11f-4593-a301-7964172eb649/ENCFF162RCM.bigWig
s3://encode-public/2020/12/04/21a3a2b0-56e7-4ee8-8448-5e5405ddb3e7/ENCFF272IQH.bigWig
s3://encode-public/2020/08/24/16c591bb-3538-4028-8aca-a45884393864/ENCFF898ETI.bigWig
s3://encode-public/2020/09/29/076f0471-7406-463f-8df9-bf3e42573979/ENCFF437YLQ.bigWig
s3://encode-public/2021/05/06/0b8c1e25-bb27-422c-8652-3f8515fa3155/ENCFF731OZO.bigWig
s3://encode-public/2020/12/27/c61f411f-061b-426f-bab2-a992f3073853/ENCFF042HPQ.bigWig
s3://encode-public/2020/10/23/e8165217-7dbe-4821-a1cc-458fe393e397/ENCFF393OTD.bigWig
s3://encode-public/2020/09/23/cd8ba135-95f7-4c5c-afd4-f02020f9c550/ENCFF527PZR.bigWig
s3://encode-public/2020/11/12/59e44884-4abf-46cb-b32d-3d0549790c1b/ENCFF713HCD.bigWig
s3://encode-public/2020/10/26/2bec5331-cdc5-4044-8c1d-b45ab236112f/ENCFF165CKX.bigWig
s3://encode-public/2020/12/27/7cbadac7-f7e1-4446-b179-ec1d97fa980d/ENCFF103IAQ.bigWig
s3://encode-public/2021/04/15/02dbf871-043f-4459-9ee3-0b223b3233f5/ENCFF931NSL.bigWig
s3://encode-public/2021/08/18/6e95cefc-6185-4b15-a4b3-8a2be1e69625/ENCFF149EZB.bigWig
s3://encode-public/2020/09/23/b630c5af-360b-4f98-b321-8d0dd3387e8b/ENCFF097OBT.bigWig
s3://encode-public/2020/11/18/572edfc7-65de-4d2f-82fa-3eccec39ad3b/ENCFF258OVM.bigWig
s3://encode-public/2020/09/23/a646c057-fc3b-4461-aa70-76fdb148ca0c/ENCFF408LFB.bigWig
s3://encode-public/2020/12/27/4f002476-aac8-49c1-9343-fb7545ea8e23/ENCFF870BDD.bigWig
s3://encode-public/2020/11/20/1f8f6308-288d-486e-a43f-328bdc1066ab/ENCFF989UEB.bigWig
s3://encode-public/2020/10/10/23e09aa6-408e-4780-829e-d645b618521b/ENCFF933ONM.bigWig
s3://encode-public/2021/02/09/1b33ea15-f782-4080-9c2a-99a4707226b0/ENCFF936LDO.bigWig
s3://encode-public/2020/10/06/f17c0553-de59-438a-8754-ae567c699123/ENCFF717OQE.bigWig
s3://encode-public/2020/09/22/c4cd025d-a359-465f-bfd0-30f155fb6a31/ENCFF746KCC.bigWig
s3://encode-public/2021/01/07/c6e9d603-c1c8-43f8-990f-db2a2d2d3fc1/ENCFF686DIT.bigWig
s3://encode-public/2021/05/06/33c67070-2ff9-4f02-b953-80a2119c7d41/ENCFF687EBJ.bigWig
s3://encode-public/2021/01/12/0afbf227-c072-484e-913e-dc626f478dc8/ENCFF571QPS.bigWig
s3://encode-public/2020/09/24/26531ba1-4825-47aa-904c-9c2b7bfb13d6/ENCFF914OKV.bigWig
s3://encode-public/2020/11/06/0c2af8d4-8d60-46bb-9286-6e820f3f3dc0/ENCFF138DZK.bigWig
s3://encode-public/2020/11/18/fdafc8b6-ae4e-4b7c-8e5e-7e8288ce5442/ENCFF156FHK.bigWig
s3://encode-public/2020/09/25/ad7c2a81-0799-476d-a51b-5ff1ed0c20b4/ENCFF328WBJ.bigWig
s3://encode-public/2020/11/16/beb99ab4-9657-4832-9c9c-f7d3a163ed7c/ENCFF980OLF.bigWig
s3://encode-public/2020/11/06/4e36b741-05b0-49da-9aff-0d3905e4b1ac/ENCFF644UUT.bigWig
s3://encode-public/2021/01/05/acae75ee-fb89-420c-a48f-5291ce0b8fc9/ENCFF043JXA.bigWig
s3://encode-public/2020/09/22/f85403fd-788b-4d66-b587-e652610e4616/ENCFF448DQY.bigWig
s3://encode-public/2021/04/14/edb0acfd-c0f7-44c8-a1aa-e67e03eeb8eb/ENCFF016KGC.bigWig
s3://encode-public/2020/11/12/cede0112-d6a1-4292-bd2b-eccb02233842/ENCFF603BHK.bigWig
s3://encode-public/2021/01/12/fd03a51c-342f-4d51-b37b-2d670570adcc/ENCFF554VOU.bigWig
s3://encode-public/2021/01/08/f969aea6-e5f0-47f0-8a9b-8441bec50406/ENCFF232XXP.bigWig
s3://encode-public/2020/11/12/31cec132-6555-4b4e-a906-18ba1b587b94/ENCFF389PZY.bigWig
s3://encode-public/2020/10/29/9265a238-c4b2-481a-a78a-ebb96cdc05a2/ENCFF655EVA.bigWig
s3://encode-public/2020/11/06/4c58548c-4d41-4c41-bbf8-9eaee691ed1c/ENCFF588RPE.bigWig
s3://encode-public/2020/11/07/492bbc90-b30b-4659-b299-c8961607b796/ENCFF438OIC.bigWig
s3://encode-public/2020/10/03/67ed34ed-4b79-45ec-ad9e-2d035846bba2/ENCFF116GZE.bigWig
s3://encode-public/2020/09/22/4936063e-fa3b-4c45-aa9b-793ecd323e50/ENCFF751PBQ.bigWig
s3://encode-public/2020/12/03/2c29f0c0-a902-4c7d-a6fa-8f651c4db657/ENCFF572PJF.bigWig
s3://encode-public/2021/01/08/a82873fd-4a48-4626-a802-f5c9d2aff033/ENCFF469IVT.bigWig
s3://encode-public/2021/01/12/c6a92439-db25-4671-a1ee-5bec0b3ef27a/ENCFF032ITK.bigWig
s3://encode-public/2020/09/26/70d9b8d1-5d96-4041-88d0-2ebf0f2bfc17/ENCFF040SNS.bigWig
s3://encode-public/2021/01/30/f39ee4d2-955b-4efb-9d87-094ffdffa77c/ENCFF400FLX.bigWig
s3://encode-public/2020/07/09/f61c6e14-16bd-4395-89ce-e0bed9e3931e/ENCFF341NIN.bigWig
s3://encode-public/2021/01/30/e0c4c11b-753b-40bb-b83c-528c9a986d92/ENCFF413OHJ.bigWig
s3://encode-public/2021/01/07/54765653-08fe-4f8a-af6f-57346929d2d7/ENCFF502BRQ.bigWig
s3://encode-public/2021/06/28/6fcbe130-757b-4e88-8df0-e5853d314d82/ENCFF878ZQA.bigWig
s3://encode-public/2021/01/12/69ffbba7-443e-4b24-b708-67b10045e227/ENCFF660FQT.bigWig
s3://encode-public/2020/09/27/5e75cded-a312-4b93-9d2b-7ec28e99f609/ENCFF779FIH.bigWig
s3://encode-public/2020/10/31/fdb82e4f-a9cb-445c-b963-6400b72cd544/ENCFF170LLU.bigWig
s3://encode-public/2021/09/01/94203381-9bd1-4b0c-8cd6-82b36d4d874f/ENCFF811VKO.bigWig
s3://encode-public/2020/09/28/75cf5903-bbed-4f9f-8e69-79b3fb8f95dc/ENCFF007DTX.bigWig
s3://encode-public/2020/08/13/cfa413d8-6247-42db-ab2d-222f0100a1c5/ENCFF810GBA.bigWig
s3://encode-public/2020/09/26/31237bb3-4b67-40bb-b73d-484f38af33cc/ENCFF378RZS.bigWig
s3://encode-public/2021/05/05/8d4d30a2-81b7-4e48-927b-b5bb9a02f055/ENCFF029FYU.bigWig
s3://encode-public/2020/09/23/c4ffaf62-7cf9-434b-ad77-e412f70becca/ENCFF370IDE.bigWig
s3://encode-public/2020/09/24/a3e60e40-83e2-4013-848c-39cebfc8140f/ENCFF647HQN.bigWig
s3://encode-public/2020/08/25/02008953-4273-4975-a2a6-c786ccee64a7/ENCFF619WTL.bigWig
s3://encode-public/2021/01/12/9f25d888-36d2-4bf9-afd3-6f1ea67f8e58/ENCFF427FGG.bigWig
s3://encode-public/2020/08/24/a86877d3-358c-4efc-83c5-bb14384d52d8/ENCFF715QND.bigWig
s3://encode-public/2021/01/08/9ea41ec3-c197-463a-a7e8-bada65024b14/ENCFF095ZVH.bigWig
s3://encode-public/2021/01/07/36869d74-1454-4921-9e6c-b506598c7dd3/ENCFF851FKA.bigWig
s3://encode-public/2021/05/06/9828c057-8ae3-4220-aca8-3dce6a3319f1/ENCFF140RJP.bigWig
s3://encode-public/2020/11/18/05c216c9-c5db-468a-b97b-2922bc3fe062/ENCFF237KVM.bigWig
s3://encode-public/2020/10/04/1b4a7b23-0701-46e8-9de2-e351c167eeef/ENCFF641UWX.bigWig
s3://encode-public/2020/09/28/1a0989ca-b505-4cf5-a044-0bc99b1cb527/ENCFF678ORF.bigWig
s3://encode-public/2020/07/09/8b745dc8-c1d7-46f2-90dd-8ee66281135a/ENCFF808WTA.bigWig
s3://encode-public/2020/09/28/d3b57405-1c2b-4425-88bf-388339e193a8/ENCFF799XYA.bigWig
s3://encode-public/2020/10/06/e3edcc16-7ff4-4499-8e18-e2daa44b686d/ENCFF960WAV.bigWig
s3://encode-public/2020/10/02/9621377c-a024-4dc1-9e2e-064562a54c78/ENCFF275AAG.bigWig
s3://encode-public/2020/12/26/8523e5fe-d779-497c-bc55-3a8f780db35f/ENCFF253QBY.bigWig
s3://encode-public/2021/01/01/a2081d43-7d4e-4ed0-8464-11dfa90f5d9c/ENCFF176FIH.bigWig
s3://encode-public/2020/11/01/533250a9-2a28-4051-ab13-cde770514bea/ENCFF220RGS.bigWig
s3://encode-public/2020/09/29/8871ff28-0d68-4158-b6d2-06eb4b2528a3/ENCFF023UNN.bigWig
s3://encode-public/2022/01/27/c4b20950-654b-4035-99f2-970f2abcfedc/ENCFF944QTT.bigWig
s3://encode-public/2023/02/19/1201ddbb-b227-42f9-af1c-e84e3f3e76b7/ENCFF408XXK.bigWig
s3://encode-public/2022/06/14/8be166e8-839a-4a76-ad8a-ad375f1934aa/ENCFF094ZKB.bigWig
s3://encode-public/2021/01/02/6a32756d-3587-4dc3-b1ec-da7e9aa098f9/ENCFF226QZS.bigWig
s3://encode-public/2020/11/06/6dfbd448-da70-467f-a449-cf3a7813c817/ENCFF727CHU.bigWig
s3://encode-public/2020/09/30/1ab84c32-31d4-4b28-b500-5f7f83fcf373/ENCFF659HNT.bigWig
s3://encode-public/2021/12/13/b54dfbfb-b24a-4984-a498-e1e87b4827f6/ENCFF012COT.bigWig
s3://encode-public/2021/01/07/1a2ed905-ec9f-4845-958c-53d1326d7030/ENCFF487QRP.bigWig
s3://encode-public/2020/09/22/3eca3ab6-f451-4cee-8d85-71d654e54d12/ENCFF883QIZ.bigWig
s3://encode-public/2021/01/07/ad100e95-b179-4872-afd7-643508c5a866/ENCFF820UCJ.bigWig
s3://encode-public/2020/10/03/37aba6d7-1c52-44c1-a9bf-95a3ab53f95b/ENCFF864EOB.bigWig
s3://encode-public/2020/09/26/c32e3d12-1972-4621-8acc-af882b534afd/ENCFF174QMV.bigWig
s3://encode-public/2021/05/05/bbb3b41b-1b7c-4a33-9ce4-ffbd8fece14d/ENCFF715WEZ.bigWig
s3://encode-public/2020/09/16/d435cb9e-e66a-45d8-abeb-4d05c8fc7daf/ENCFF798CZY.bigWig
s3://encode-public/2021/01/08/b86bab0b-e99d-4470-af65-9bf081b67c48/ENCFF706SQR.bigWig
s3://encode-public/2020/09/26/8cca290f-7c56-493f-8e40-97e0f4aad9d0/ENCFF196VNL.bigWig
s3://encode-public/2020/09/24/48fe3d26-ccd7-4de2-a9dd-97fc5180dc00/ENCFF091ALI.bigWig
s3://encode-public/2020/11/16/4779723b-a8aa-4dbb-9e9f-ac3d9956923a/ENCFF555JIC.bigWig
s3://encode-public/2020/09/24/85e315bb-7aec-4a05-bf56-95c88fd34c7f/ENCFF623ZIV.bigWig
s3://encode-public/2022/01/27/d62af419-c80e-4e24-91ad-12e0a94d0fcd/ENCFF215JDL.bigWig
s3://encode-public/2023/02/18/c31ed056-72c9-4371-8839-e771b110df8e/ENCFF296OWZ.bigWig
s3://encode-public/2020/10/06/d61b26a5-76e9-46c5-a257-cdd4f8434cdf/ENCFF505TAB.bigWig
s3://encode-public/2020/09/27/3083d2fb-7a65-4110-9093-d6c4980f6bbc/ENCFF485CJZ.bigWig
s3://encode-public/2021/01/12/02e1baf6-d825-4026-8e1b-8a35ce23ca54/ENCFF825TKA.bigWig
s3://encode-public/2021/05/05/9f4c7960-b50d-432e-a6a7-8c666daf039b/ENCFF076NUU.bigWig
s3://encode-public/2020/09/25/d7d4646f-a99c-41d5-930f-36be38916a5e/ENCFF122OEW.bigWig
s3://encode-public/2020/09/28/5fb4ec8d-8b08-4c17-a2f6-34879c6c7168/ENCFF262FOI.bigWig
s3://encode-public/2020/09/25/40d39711-0c9f-438a-9185-ddea09abcf3c/ENCFF305XCA.bigWig
s3://encode-public/2020/11/01/a8653246-2e79-44c8-9742-c6a93e9bf0b0/ENCFF937SCV.bigWig
s3://encode-public/2021/01/08/a1c03ef4-1707-4be1-9e03-3c6590d2dcb1/ENCFF634CTV.bigWig
s3://encode-public/2020/09/22/78b2f56a-0dd4-412a-83a9-770f9fa473d4/ENCFF499LCF.bigWig
s3://encode-public/2020/09/28/66105ebf-4410-4062-b82c-0248cd4b49bd/ENCFF413ADP.bigWig
s3://encode-public/2020/11/06/ba528689-44ce-494c-bb59-61cd58ff53a0/ENCFF332UAH.bigWig
s3://encode-public/2021/01/06/30c10e1c-649d-4c95-892c-1f24b9d81991/ENCFF197JBM.bigWig
s3://encode-public/2020/09/16/521fafe1-4e48-40b2-ab1b-548bef72fd86/ENCFF674RXU.bigWig
s3://encode-public/2021/01/08/14344166-dd26-44ca-8eaa-3cbd984392fd/ENCFF346AYM.bigWig
s3://encode-public/2020/11/22/42e1817d-c735-4527-9a30-a9c6a85a8ffd/ENCFF323RPM.bigWig
s3://encode-public/2020/09/22/33c2eab4-a2b8-4269-867e-1c5a79bf45e8/ENCFF896QGC.bigWig
s3://encode-public/2020/09/01/5906a46e-1e95-4fe8-9853-6c1d0b6911d4/ENCFF029KAC.bigWig
s3://encode-public/2020/11/06/a9d2592a-28fe-4d7d-bc9f-0a2041854fe6/ENCFF452YZP.bigWig
s3://encode-public/2020/11/06/ebecd166-e9a8-4e1b-96c8-76c75d702958/ENCFF545DXL.bigWig
s3://encode-public/2020/11/11/3f267023-630a-44fa-8d8b-43e74cd36e66/ENCFF346TYL.bigWig
s3://encode-public/2020/11/10/8c78121a-5934-4af4-b9a7-80fee2330f90/ENCFF575CKN.bigWig
s3://encode-public/2020/11/12/d0334199-20a1-4949-9f5e-b80796cf1f5d/ENCFF530VVB.bigWig
s3://encode-public/2021/08/30/37b774e1-0297-4796-9c44-a9d39f63ac28/ENCFF737EDS.bigWig
s3://encode-public/2020/09/26/9ebe637d-b4ae-42ba-8ef3-b34543bd669a/ENCFF481RXU.bigWig
s3://encode-public/2020/09/21/c48baeee-aa7f-4dd8-8e67-86a87ff36cc4/ENCFF358NLK.bigWig
s3://encode-public/2020/10/06/ab74774d-6e92-4242-9508-d80454df0f45/ENCFF013UBZ.bigWig
s3://encode-public/2020/09/23/784811e1-fca2-45c9-b636-ff315a7f7bb9/ENCFF005TTY.bigWig
s3://encode-public/2020/10/23/3461664b-6c5b-4060-a440-de432c3ab8b4/ENCFF299RIU.bigWig
s3://encode-public/2020/08/13/d87ee9b1-18c2-4c53-a2f2-a3586de36ac7/ENCFF903UYW.bigWig
s3://encode-public/2020/09/26/2e0dcef3-bc26-4374-9729-9234f4e64fdd/ENCFF192OTX.bigWig
s3://encode-public/2021/04/10/231a7922-dbc3-4bc3-a9fa-76cdac3850be/ENCFF600DRL.bigWig
s3://encode-public/2020/09/28/16b1145b-3c9c-4856-98b6-d02b200fb737/ENCFF621ZNM.bigWig
s3://encode-public/2020/09/23/b53733fb-c349-4ab7-b313-361600f3c4e8/ENCFF836IIA.bigWig
s3://encode-public/2021/09/01/6cf00cb5-7b38-4699-8110-6c57ea4d8a22/ENCFF797FHU.bigWig
s3://encode-public/2020/10/02/9b10cee9-b96a-4743-a1e9-c60307f66257/ENCFF121ZZH.bigWig
s3://encode-public/2020/10/29/54a1e73e-d9ae-49c8-bfe4-a4e20a30bb94/ENCFF607NAW.bigWig
s3://encode-public/2020/09/28/3467db29-c274-4629-beb4-a5b6ceabae23/ENCFF913TXQ.bigWig
s3://encode-public/2020/12/12/4aeee8e3-0e13-4c01-97cf-9bb20edd6459/ENCFF327JLU.bigWig
s3://encode-public/2020/10/03/45788af9-087a-4cd2-baaf-ff272b34cba2/ENCFF369FTG.bigWig
s3://encode-public/2020/09/23/6878ae6c-0a86-4cc8-8fb1-1239bc888384/ENCFF490HYH.bigWig
s3://encode-public/2020/09/26/f15c02fc-9703-446a-bdc1-f495022a0af5/ENCFF751MKF.bigWig
s3://encode-public/2020/09/23/70ad0f1c-9423-401d-abe0-1d6366697c8f/ENCFF568HPI.bigWig
s3://encode-public/2020/09/28/f663374d-11ea-49d6-8529-a88fad24180d/ENCFF512INR.bigWig
s3://encode-public/2020/09/28/906ecb34-5a9e-4d9e-a626-0ce924bb0aa9/ENCFF788LCO.bigWig
s3://encode-public/2020/11/06/559d9367-074a-498b-a17a-41714f85394b/ENCFF712UVC.bigWig
s3://encode-public/2020/10/20/495ae4b9-8514-4bfd-9d00-3adaddb7c777/ENCFF435PXJ.bigWig
s3://encode-public/2020/10/03/be27f372-57df-479a-90a6-610c540e2580/ENCFF628XFT.bigWig
s3://encode-public/2020/11/12/7fa267e1-54ec-4fd9-9797-5981080fc183/ENCFF812WJG.bigWig
s3://encode-public/2022/01/27/0498086d-2c63-4e6c-be9d-138578f2765a/ENCFF739XVM.bigWig
s3://encode-public/2023/02/25/39e97c63-d70f-414c-98e7-3ab448bb64f1/ENCFF976UZU.bigWig
s3://encode-public/2020/11/06/8f9eb43c-a5c9-4ebd-89d7-77f13c3404ac/ENCFF375CCR.bigWig
s3://encode-public/2020/11/13/e2f77210-8467-4ff5-9f43-fbb2b6353e5c/ENCFF100PRM.bigWig
s3://encode-public/2020/09/23/4b2ecbb8-c0c1-4486-a85b-58efcd0893d6/ENCFF431LHJ.bigWig
s3://encode-public/2020/10/03/42859522-1b85-4cc3-82da-35e6ddffd195/ENCFF131VWN.bigWig
s3://encode-public/2020/09/22/c2e592fe-cf05-4283-b652-cef2db17e2d2/ENCFF147AZB.bigWig
s3://encode-public/2022/01/27/41983a3c-5cfc-4873-a956-7195fa18e13d/ENCFF449ETM.bigWig
s3://encode-public/2023/02/25/c6c61686-9eca-4fea-81c6-043548aa33d9/ENCFF793RXG.bigWig
s3://encode-public/2020/11/11/b0982143-8aa6-42b1-bb30-cea9a3dd3fbf/ENCFF483VJJ.bigWig
s3://encode-public/2021/02/03/20bb812a-0e07-4e53-a0ff-d2678238b3b4/ENCFF298PAW.bigWig
s3://encode-public/2022/01/27/728e82b7-36c6-4392-b1e6-573d9ea50cd0/ENCFF349LQW.bigWig
s3://encode-public/2023/02/28/d384f6c4-a62c-41b9-b32c-c9852ebb9fe5/ENCFF313NGH.bigWig
s3://encode-public/2020/11/20/394d5681-5375-448f-bd17-551fdc79a572/ENCFF650JAJ.bigWig
s3://encode-public/2020/11/16/e720a85a-8569-421d-b4f1-73bd884fa019/ENCFF329FKR.bigWig
s3://encode-public/2020/11/12/c40b37d9-9d16-45cd-b783-14588fab5220/ENCFF588IAJ.bigWig
s3://encode-public/2020/10/29/513175d1-a320-4db7-a780-6adb81605db4/ENCFF615ULI.bigWig
s3://encode-public/2020/11/13/87079b5c-1e84-4d14-b1e7-9d2d4f41a660/ENCFF344CWL.bigWig
s3://encode-public/2022/03/30/39bdb273-f293-46a0-aa6e-fda7b00374f1/ENCFF719FKB.bigWig
s3://encode-public/2020/11/12/611836f5-b3f4-4d3e-9649-5d1d72b3eb20/ENCFF313ORF.bigWig
s3://encode-public/2020/11/13/3339c9a3-69f4-4474-91f8-085d04bf866f/ENCFF570LOP.bigWig
s3://encode-public/2020/11/12/a174b527-b9ca-48e1-82a8-cce9a4e57a09/ENCFF942BWN.bigWig
s3://encode-public/2021/02/25/bb8510b2-fcf8-4e3d-a1be-fa49d6e08bee/ENCFF922OMJ.bigWig
s3://encode-public/2020/11/12/9507ddc8-18d7-4cf2-86d9-e782e60aaf5e/ENCFF802JUP.bigWig
s3://encode-public/2020/11/12/6a8ce67b-5797-47f3-81a8-c08f43abdd75/ENCFF138LDI.bigWig
s3://encode-public/2020/11/07/ca0f4ecd-64ea-430d-ac11-fdec886078dd/ENCFF004OUB.bigWig
s3://encode-public/2020/11/13/f1445314-0466-47c1-a43d-1a005ea1a0c0/ENCFF264UTH.bigWig
s3://encode-public/2021/06/25/13f273a1-443e-450a-9efc-51ed27d2abd4/ENCFF243VIK.bigWig
s3://encode-public/2020/11/13/b982fb80-d485-4011-84f1-26aca1ffeb85/ENCFF146RNF.bigWig
s3://encode-public/2022/03/30/7d180df2-0046-45f3-b1d6-c9551d665463/ENCFF350JDF.bigWig
s3://encode-public/2020/10/09/c176c8a6-a0f0-410e-bab4-0e3feb96634f/ENCFF629DYA.bigWig
s3://encode-public/2020/09/28/b4fa6b4b-e0cc-409f-b12c-118e911ac1fd/ENCFF146HIT.bigWig
s3://encode-public/2020/10/31/48d58995-701d-4bdc-8c20-566e45294320/ENCFF180CMW.bigWig
s3://encode-public/2020/09/25/53379647-c890-420d-89f2-e17b53f5df34/ENCFF732ABI.bigWig
s3://encode-public/2022/03/13/6e985ef9-5766-4dbb-be0b-638d8ea90b2f/ENCFF311HAK.bigWig
s3://encode-public/2022/03/03/05afd9ce-cb89-4a49-a2d1-614ef413a92f/ENCFF884AZU.bigWig
s3://encode-public/2022/06/06/36a31210-3448-49aa-8647-eaf7c3ea3612/ENCFF455WHZ.bigWig
s3://encode-public/2022/01/28/e0cb12e2-1b0e-4f24-abf2-af19e14ba2b3/ENCFF100GCP.bigWig
s3://encode-public/2023/02/26/04ea613d-1043-4697-a59b-b1c16473d29c/ENCFF073HHL.bigWig
s3://encode-public/2022/06/06/0abec748-03a0-46fc-a274-842963004445/ENCFF564EMQ.bigWig
s3://encode-public/2020/10/19/603e5be0-a4a7-4b31-92f3-e89d059a163e/ENCFF685CLF.bigWig
s3://encode-public/2020/11/06/9c38a23d-bdd8-4a34-8644-938b2f160114/ENCFF448WTR.bigWig
s3://encode-public/2020/10/06/1ed9f0d1-3f2b-4268-8b18-1a3bfb04ce76/ENCFF225DKL.bigWig
s3://encode-public/2022/01/28/1e9a9131-d2af-4c4d-9722-1fb3a7b5b149/ENCFF044GRT.bigWig
s3://encode-public/2023/02/21/f7ce1282-5d2c-4ddb-8406-21f4e62856c3/ENCFF502AQQ.bigWig
s3://encode-public/2020/09/25/149c1705-e7cc-44d9-847f-058c7490def4/ENCFF813QPY.bigWig
s3://encode-public/2020/10/09/e54afc3a-c1c4-48db-8368-ae2e5ed23f59/ENCFF029HKM.bigWig
s3://encode-public/2020/11/13/6ba81033-3ff0-4f82-b13f-79087f1617a5/ENCFF831GAC.bigWig
s3://encode-public/2020/11/11/5f9ceebc-d839-4d66-bcb9-6adc3e9f7224/ENCFF515BQL.bigWig
s3://encode-public/2020/10/03/7d37b9a8-c692-4f4b-8c6d-04e526728733/ENCFF894UQK.bigWig
s3://encode-public/2020/11/11/686d7c3b-ad05-4f1c-9d15-3d5577c9d7c4/ENCFF956ZRT.bigWig
s3://encode-public/2022/03/30/976ed6d9-5421-4004-bedd-86a482fba974/ENCFF012QCM.bigWig
s3://encode-public/2020/09/16/63dd6fdb-79bd-4585-a0ed-78ebec814597/ENCFF279ZNA.bigWig
s3://encode-public/2021/01/08/ef361082-b56e-4a6d-a74e-b8bafb0a5367/ENCFF410TMZ.bigWig
s3://encode-public/2020/10/03/efb25c7c-f7a7-4076-a7ee-6753e29c1f22/ENCFF132HLR.bigWig
s3://encode-public/2021/02/25/25c074b5-04e0-4da2-a357-c7b2b2c33451/ENCFF865UWE.bigWig
s3://encode-public/2021/11/30/02eb9ec5-220e-42d5-8a4c-0dab74bebe63/ENCFF308ZZS.bigWig
s3://encode-public/2022/03/13/afdf22e4-1218-46a7-851b-7394ba1d888d/ENCFF018GSH.bigWig
s3://encode-public/2020/10/03/a0b906da-e1a4-4c20-9840-f15ddb18dcb3/ENCFF306KBJ.bigWig
s3://encode-public/2022/01/27/a70fbfbb-4ef5-4cd5-b919-90c2ef960fa2/ENCFF270PHI.bigWig
s3://encode-public/2023/02/12/fdf72d94-2f4d-4828-866d-850ac3e181cf/ENCFF357UFH.bigWig
s3://encode-public/2020/11/06/91c6a13d-bc8e-44a1-bd89-1bea47440048/ENCFF344LQD.bigWig
s3://encode-public/2020/11/11/0c8a4c59-9928-48de-bc3d-eb9fe84fb678/ENCFF297HLF.bigWig
s3://encode-public/2021/02/08/e353032e-797d-49e9-b0a9-c66ce585a1f2/ENCFF238IRI.bigWig
s3://encode-public/2020/11/11/5b28c898-2e2b-4d14-a330-2ed967aeb5e8/ENCFF470NUO.bigWig
s3://encode-public/2020/09/24/1ff67aaf-379e-4fdc-98db-5cadf2bd0b80/ENCFF888RPS.bigWig
s3://encode-public/2020/10/06/07b5f477-122d-4521-8027-f0473e7fa15e/ENCFF211HIT.bigWig
s3://encode-public/2022/01/28/fe0ab4ab-2d66-42d4-80ba-b18d1982d434/ENCFF566CJO.bigWig
s3://encode-public/2023/02/16/94e5310c-ba06-43ec-9083-1d3d31c9d0fe/ENCFF250WJA.bigWig
s3://encode-public/2021/01/08/66cb31f2-de09-48ba-9660-805ce140b122/ENCFF318DDE.bigWig
s3://encode-public/2021/01/07/ffa1b2dc-aef7-4e33-b1c0-e5a48710eba2/ENCFF157NVB.bigWig
s3://encode-public/2020/11/16/c4800745-cdce-4fb8-acce-ed9fd2c03659/ENCFF250SQE.bigWig
s3://encode-public/2021/09/07/473f21d1-2c67-4bf3-a656-1ed9889ea9bf/ENCFF707PGX.bigWig
s3://encode-public/2021/09/15/4c8bea7c-9c56-4b6a-9941-890f82141f91/ENCFF168KKE.bigWig
s3://encode-public/2020/11/11/821587f5-d379-4456-9a70-4661306c7df5/ENCFF238VZG.bigWig
s3://encode-public/2020/09/16/391494ac-2f0d-4d8f-90ab-140fcae40dd0/ENCFF047FBN.bigWig
s3://encode-public/2020/11/16/773f9c04-6207-494b-96d9-c11ecfa6a3b9/ENCFF969UYR.bigWig
s3://encode-public/2022/03/13/97e90321-19a2-4d45-bca3-0212bbf333c3/ENCFF507ALQ.bigWig
s3://encode-public/2022/03/13/bc2f1833-c3ff-4675-8b0c-8e25940bd9a5/ENCFF823JOU.bigWig
s3://encode-public/2020/09/24/061e4e32-a866-4792-a002-6f174845292e/ENCFF011IOW.bigWig
s3://encode-public/2021/01/12/2687f14a-4074-40d4-9881-affd6540b492/ENCFF987RXP.bigWig
s3://encode-public/2021/01/07/ec9542f7-0ab9-44c9-a5e7-9263ef2091e8/ENCFF632MSC.bigWig
s3://encode-public/2021/01/08/c41917f2-9ad7-41f9-9117-44a1bc90027b/ENCFF634HGK.bigWig
s3://encode-public/2020/09/28/dbf3320e-f933-41d7-9ca8-11a146bb3b23/ENCFF887WPH.bigWig
s3://encode-public/2021/04/15/c432585f-d4f5-4d2e-b081-b52ea02efa1c/ENCFF287GSL.bigWig
s3://encode-public/2020/10/23/c90d1a4f-98d4-4c46-a80f-65ea93cbd13a/ENCFF321UXJ.bigWig
s3://encode-public/2021/01/08/deb57de6-4263-4432-9a61-f92d38f2d2a4/ENCFF057JIJ.bigWig
s3://encode-public/2020/10/06/04fb10e7-54b7-44a8-ac41-85f6fbe520ef/ENCFF518SGA.bigWig
s3://encode-public/2021/05/06/c2302735-6b47-45ec-a211-ccf9ad074330/ENCFF086EUT.bigWig
s3://encode-public/2020/10/03/57e54d51-cec5-4aa7-95e9-192830f68112/ENCFF098QPB.bigWig
s3://encode-public/2020/10/02/f66e7316-7a53-480f-bd32-7ca14573df9c/ENCFF393QYP.bigWig
s3://encode-public/2020/09/28/c16a07b0-7299-4395-b9cf-0bc8774549c7/ENCFF807ZJE.bigWig
s3://encode-public/2021/01/08/ccef3c70-0ce2-4f33-b068-ffe862cf4ad1/ENCFF023UNU.bigWig
s3://encode-public/2021/01/07/67caf0e7-1ce5-41e2-9ef3-a2247a832682/ENCFF648TRC.bigWig
s3://encode-public/2021/02/01/6b1b76ac-838a-4152-8a95-2f56946e94b2/ENCFF049DPD.bigWig
s3://encode-public/2022/03/13/235d05a1-4984-48a6-a646-26bf2290534d/ENCFF564CNX.bigWig
s3://encode-public/2020/10/03/497d97f8-206f-415c-b9d7-a633c4ef9649/ENCFF050YCQ.bigWig
s3://encode-public/2020/09/28/0755e515-d7bb-499b-94a8-a07584ee8d65/ENCFF561UGF.bigWig
s3://encode-public/2020/09/24/bc71e73f-235e-40eb-900a-88ad7f2d9c4f/ENCFF162UOX.bigWig
s3://encode-public/2021/01/07/dbad27ef-4fb5-4534-b8bb-83f6dee7f41c/ENCFF831FJX.bigWig
s3://encode-public/2021/01/12/a757c971-2f0f-45ac-8912-e9af47d06bba/ENCFF163NDW.bigWig
s3://encode-public/2020/10/06/bc2e15ef-9e7e-4755-85b6-26d684441859/ENCFF707HLC.bigWig
s3://encode-public/2021/05/06/a07c96bc-38d3-415c-9af7-095e70b599ac/ENCFF108OGY.bigWig
s3://encode-public/2020/11/16/d42bbd40-9da1-49ad-ad94-7ebbd2b6370b/ENCFF581WFW.bigWig
s3://encode-public/2021/05/06/fea47a1f-21b8-42c7-9a41-98a2ba769fac/ENCFF980ANP.bigWig
s3://encode-public/2020/11/06/8ad0bb1d-fe1a-45e4-9d5d-2910952c379f/ENCFF325MYZ.bigWig
s3://encode-public/2021/01/08/2dd42f4a-532a-490c-9a0f-e246794e88f0/ENCFF695YHT.bigWig
s3://encode-public/2020/09/28/7d9a8518-95c4-4f88-99f2-2dfb52ca561e/ENCFF221CLN.bigWig
s3://encode-public/2022/03/30/e2cd13af-461a-455d-89b5-8324a63da2ae/ENCFF901NHP.bigWig
s3://encode-public/2020/11/16/f3adf80a-c018-48b1-be57-f2477a78c003/ENCFF988XLP.bigWig
s3://encode-public/2021/01/12/aa7b801a-8459-45d4-bfc5-ef69a19ed643/ENCFF793FUR.bigWig
s3://encode-public/2020/09/28/3c066d67-b5bb-4579-85db-23d4a954816d/ENCFF052TCE.bigWig
s3://encode-public/2021/05/12/76dcaf36-1a0a-4331-8652-082349237446/ENCFF094XYI.bigWig
s3://encode-public/2022/03/13/e9b36122-d870-4506-8bc5-482ca6486441/ENCFF935SHI.bigWig
s3://encode-public/2020/09/22/756c41ec-0029-448e-a385-646d992546fe/ENCFF765JZP.bigWig
s3://encode-public/2020/11/06/a2e0b801-7cd3-4783-81df-43e0e7520d6e/ENCFF142KTI.bigWig
s3://encode-public/2020/09/26/b929a910-66d4-455c-a672-92de9538a80c/ENCFF685YHE.bigWig
s3://encode-public/2020/10/02/b36af2f7-d73e-4360-aaf8-d15d08479aca/ENCFF586ZEQ.bigWig
s3://encode-public/2020/09/28/b19062ae-6112-4186-8ad3-474193d40134/ENCFF606YDZ.bigWig
s3://encode-public/2020/09/28/dafd27f2-3b92-47c2-a799-e832b22577db/ENCFF762HKP.bigWig
s3://encode-public/2021/09/01/b037001a-b39a-4688-88d4-bbe74c0e5214/ENCFF028LAC.bigWig
s3://encode-public/2020/09/28/4b0bbab4-a958-4b08-a176-4ed054cfcc09/ENCFF948OGL.bigWig
s3://encode-public/2022/06/06/93eb03be-18dd-4eaf-8c63-8d769381f112/ENCFF520PIE.bigWig
s3://encode-public/2020/09/22/5181a6b3-79fe-4e57-984a-f4b529502013/ENCFF697IRZ.bigWig
s3://encode-public/2020/10/03/50746fdc-96e0-498f-b20c-145047c371aa/ENCFF905PYG.bigWig
s3://encode-public/2020/11/06/6f9557db-ad91-4458-847e-b2ab3094e43e/ENCFF314TDG.bigWig
s3://encode-public/2022/06/06/9a01715a-7696-4ef3-8617-94f5a8504350/ENCFF609TMO.bigWig
s3://encode-public/2020/11/12/bdba07de-89a2-4e60-8657-e9030d086999/ENCFF701NPD.bigWig
s3://encode-public/2020/11/16/84f558de-eae7-44d9-80ec-a2f892349489/ENCFF027NBT.bigWig
s3://encode-public/2020/11/11/609fece3-21ec-41ed-accc-ad61c8ffb4d3/ENCFF967PSY.bigWig
s3://encode-public/2021/09/15/c86e147a-8571-4696-b468-c23889f8f4aa/ENCFF528IXV.bigWig
s3://encode-public/2021/09/01/ae58c09f-e50a-471e-b8d1-64891f86bb14/ENCFF145ENC.bigWig
s3://encode-public/2021/01/12/d9945f58-6a2f-4ccc-bc9c-60943106ed58/ENCFF068GXP.bigWig
s3://encode-public/2020/09/22/c181f575-b895-4e41-b53b-418f06c177e8/ENCFF811SHY.bigWig
s3://encode-public/2020/09/28/39b06c8e-1a05-4fd4-8218-b75e419cb8f5/ENCFF990VDF.bigWig
s3://encode-public/2022/06/06/a0fbcb08-24b3-43a6-9ef6-a70e5fc38321/ENCFF810GZK.bigWig
s3://encode-public/2020/09/24/2e4ed487-8d7b-4df3-b0a0-c54d586ebe7d/ENCFF829JMH.bigWig
s3://encode-public/2021/01/07/fbd2d071-5dfc-4ca8-8bb6-f7a8b2d6ac83/ENCFF715WQG.bigWig
s3://encode-public/2020/09/27/e62a3b57-7635-4882-a217-f4a304a09ec0/ENCFF040OJC.bigWig
s3://encode-public/2020/10/06/b5f8dafd-642c-4662-978b-8e5eb0913442/ENCFF644VHX.bigWig
s3://encode-public/2020/10/03/01ee9378-9732-402d-8f18-a29a1f7ffd74/ENCFF492QZP.bigWig
s3://encode-public/2020/09/25/9b47c226-e190-473d-8045-6d79ff53ef35/ENCFF891ETR.bigWig
s3://encode-public/2020/10/03/dd9da6d5-269a-41f1-a485-f22e40efd60c/ENCFF201XEO.bigWig
s3://encode-public/2020/11/16/e7d4b51f-2385-49ed-b70e-efbf4490450e/ENCFF843JKM.bigWig
s3://encode-public/2020/11/12/7f0013bd-1a82-4f01-869b-535c3d876b95/ENCFF194NJI.bigWig
s3://encode-public/2020/10/23/c2ad5c3c-a601-476f-9020-576c8992ad79/ENCFF119HYJ.bigWig
s3://encode-public/2021/01/08/017b67a1-0072-48e4-8782-37280e5834e9/ENCFF434ZTO.bigWig
s3://encode-public/2021/04/15/f72b31f7-d653-4fdf-8a0a-c674c949fb92/ENCFF973NVP.bigWig
s3://encode-public/2022/06/06/1ad94ceb-f8e6-4dc2-bda0-4285159bbcc5/ENCFF381QEM.bigWig
s3://encode-public/2022/03/13/f9c9b585-4ab7-4324-89af-16c842628b31/ENCFF641WAU.bigWig
s3://encode-public/2021/06/19/b12c336c-b195-4e1c-ab7c-e59b8dbbdafc/ENCFF938HKN.bigWig
s3://encode-public/2022/03/13/b2decd35-26d5-4b6f-bd37-7ead74bc5070/ENCFF227EEH.bigWig
s3://encode-public/2022/03/13/5a1d2ae5-270f-4bf3-85b5-012d5001d80e/ENCFF058TAK.bigWig
s3://encode-public/2022/01/27/82ae823d-690f-4714-9cb7-d0b377637950/ENCFF482KUY.bigWig
s3://encode-public/2023/02/21/5eb56104-fbfa-44ab-a3fc-18b6af91dc4e/ENCFF044TIS.bigWig
s3://encode-public/2022/01/27/4a46d8f5-4cf4-4506-a11f-dbde5ee27b4a/ENCFF528OFY.bigWig
s3://encode-public/2023/02/27/a70f6b0d-5e14-4797-9cab-8ab92fa1bc16/ENCFF691JUI.bigWig
s3://encode-public/2022/03/30/0e5b2845-3450-4301-8c67-caa6b923ed29/ENCFF537NKQ.bigWig
s3://encode-public/2022/03/31/f330d8dd-6fbb-43ba-ac64-1e3d3a545f4e/ENCFF501JML.bigWig
s3://encode-public/2020/11/16/cc3eef1f-b065-4cc6-b90b-ff5bcb4eafd2/ENCFF226ROM.bigWig
s3://encode-public/2022/03/13/b43760fa-8909-4b55-8d7d-ba10a1ff8592/ENCFF987GKF.bigWig
s3://encode-public/2022/03/13/3c734f7e-cf34-48c6-9be0-f5b5304ea2b4/ENCFF010QSQ.bigWig
s3://encode-public/2021/06/18/6f95878a-06ce-4cf8-9568-b3a1281f874c/ENCFF817POI.bigWig
s3://encode-public/2022/08/15/b0cc462e-3bd2-4929-8074-0eb2357201fd/ENCFF722WOH.bigWig
s3://encode-public/2022/02/15/fa032816-0711-4d52-8011-e0b374d9b427/ENCFF606BET.bigWig
s3://encode-public/2022/03/13/5ef6a241-23e4-47a8-ba63-1eb0dffd2770/ENCFF805HHC.bigWig
s3://encode-public/2020/11/12/fcd77334-eeaa-485a-9025-add3383f5b2d/ENCFF740KQG.bigWig
s3://encode-public/2020/09/27/bb88b69e-7635-4672-9a5d-1b18dcec77ea/ENCFF971KWT.bigWig
s3://encode-public/2020/09/25/5f83ebf2-2a18-47ca-b676-f7c4e36c6470/ENCFF122VLP.bigWig
s3://encode-public/2021/01/12/1b889d3e-5f20-4d1f-8c85-e4fa2e4adb15/ENCFF143GBL.bigWig
s3://encode-public/2022/03/31/4582954e-fa42-4311-ad9c-5fec30cb30a3/ENCFF104YQL.bigWig
s3://encode-public/2020/09/25/72c50cce-d3f5-4bee-be6d-7ce4f403bb41/ENCFF412TKS.bigWig
s3://encode-public/2022/01/28/73b6fcd1-dff3-46af-9092-5a94c4318b84/ENCFF346FHO.bigWig
s3://encode-public/2023/02/18/424dcc7e-e8ab-4bb5-ae26-e385e5ac23b1/ENCFF508LCO.bigWig
s3://encode-public/2021/11/04/8f035b6f-b1e6-4ecd-a9de-72fed7efe4ed/ENCFF040POR.bigWig
s3://encode-public/2020/09/25/c633601a-9076-4a41-9bf8-e03881d70a5a/ENCFF278VYR.bigWig
s3://encode-public/2022/01/27/8b8225e1-ff7b-4347-ad26-19229ba49f50/ENCFF312MLY.bigWig
s3://encode-public/2023/02/23/bdefc7d0-31ba-4258-9ece-4ec673e0c90c/ENCFF342JOX.bigWig
s3://encode-public/2020/11/06/44283fd1-8ef1-4185-b200-9465a529a76d/ENCFF405MMH.bigWig
s3://encode-public/2020/09/24/cb27e9e7-194d-401e-84a9-4700d57701dd/ENCFF370PCW.bigWig
s3://encode-public/2020/11/07/c7b1c860-f44d-4e97-8c6c-aa034906ed66/ENCFF188VFM.bigWig
s3://encode-public/2022/01/27/6dc994a0-183b-48a1-8667-52cbdbfcddaa/ENCFF232ILH.bigWig
s3://encode-public/2023/03/01/8e9c48c3-0694-4181-be68-f1e4a2ea8081/ENCFF352BZX.bigWig
s3://encode-public/2021/05/06/223c5b65-ae13-427b-a171-a9a3f6453273/ENCFF169DEW.bigWig
s3://encode-public/2022/01/28/9da0682d-c889-495b-9fac-1ddf243dce54/ENCFF353GZJ.bigWig
s3://encode-public/2023/02/26/c99abe8d-5ad7-4920-9704-05471d2b7c4d/ENCFF392XXW.bigWig
s3://encode-public/2021/05/06/79a5b9ff-7b5f-4480-836a-10b3dfa441f9/ENCFF271TUQ.bigWig
s3://encode-public/2022/01/27/ee69436b-e797-476e-9eee-9c652862dfc0/ENCFF284MRF.bigWig
s3://encode-public/2023/02/04/195c86e3-0d66-4c91-9a55-adbb54d2526a/ENCFF964IGF.bigWig
s3://encode-public/2021/01/12/77d93ffc-c5f3-41a3-9d70-91cbd1deae9f/ENCFF586PFT.bigWig
s3://encode-public/2021/05/06/b3419f59-b171-474f-985d-152feb483393/ENCFF915FYT.bigWig
s3://encode-public/2020/11/16/18f10bf0-92d8-4011-bccf-87c18580c4b6/ENCFF148THP.bigWig
s3://encode-public/2022/02/09/a947f794-a39d-4253-be91-6674b333eca2/ENCFF785GPW.bigWig
s3://encode-public/2020/08/24/140dad75-1bc0-4e81-868a-ba1a56c0c132/ENCFF608KYZ.bigWig
s3://encode-public/2022/01/27/55fa7ecb-6562-47f4-8ca8-1f27808580e8/ENCFF428SBQ.bigWig
s3://encode-public/2023/02/19/eb248df5-65a4-4783-aa14-e1575eec74e6/ENCFF774DKL.bigWig
s3://encode-public/2022/03/13/c4a13257-7b5c-479e-9c10-ecca5dc9defd/ENCFF085PHK.bigWig
s3://encode-public/2022/03/31/cc267cfd-c0cc-4b07-b112-5ec741af85e8/ENCFF196PKO.bigWig
s3://encode-public/2022/03/31/46f9070a-6eeb-4a6e-8e68-cccfed315193/ENCFF652OWQ.bigWig
s3://encode-public/2021/06/21/208e6b6d-373c-4a5e-aa0d-2d0bc84fb697/ENCFF708UFS.bigWig
s3://encode-public/2022/01/27/9611ab02-b9ce-4dc3-81eb-ca7e3444996d/ENCFF597TGI.bigWig
s3://encode-public/2023/02/17/dfbff73c-2c7f-40c5-be2b-236566002661/ENCFF086YJY.bigWig
s3://encode-public/2022/01/27/f4175cef-c273-43e4-afb9-86c59018c146/ENCFF381MBI.bigWig
s3://encode-public/2023/02/12/6d2fdb9c-e433-460a-822d-e3753e477ef4/ENCFF437PMI.bigWig
s3://encode-public/2022/01/27/63406a35-8841-4327-b151-fe02a6c31803/ENCFF184PEC.bigWig
s3://encode-public/2023/02/28/eb821e23-e2fd-4f9f-a6e3-ca27624fb2d6/ENCFF697CVO.bigWig
s3://encode-public/2022/03/31/21b6dbda-0a5c-4e4c-a103-ef2b0126e201/ENCFF663EKR.bigWig
s3://encode-public/2022/03/31/1f0c9988-9d62-4f60-b9e3-0d80e5e0df4e/ENCFF560ZAZ.bigWig
s3://encode-public/2020/10/02/74ce8e3d-c03b-4f11-a557-3ae4a474d656/ENCFF238HIW.bigWig
s3://encode-public/2021/05/06/fdba332d-1461-40d0-b096-f2365fc1ebc2/ENCFF420VIK.bigWig
s3://encode-public/2020/10/04/29752b27-5fda-4d5d-b893-107e6cdc9461/ENCFF692GFN.bigWig
s3://encode-public/2020/09/24/75b9fd4a-57a1-4958-b37b-e018a5a9436b/ENCFF950WGH.bigWig
s3://encode-public/2022/03/31/2f3d91ce-01a3-48fd-95f8-6ca2812614fa/ENCFF375TMR.bigWig
s3://encode-public/2022/03/13/922ee008-d17f-4fdf-a4f2-8aaf8674ecd5/ENCFF343ZYP.bigWig
s3://encode-public/2022/03/30/b3186e38-f73f-40e7-9f2b-4cb79466f455/ENCFF819BRW.bigWig
s3://encode-public/2022/03/13/a0a64ba2-7356-4f4e-92c3-92af99b34f48/ENCFF528BIX.bigWig
s3://encode-public/2021/05/06/774c4d10-6c20-4d64-adf6-3648cd1c1350/ENCFF081OML.bigWig
s3://encode-public/2021/05/06/13f92c31-bcfe-461f-a6bf-71d5d03c403e/ENCFF154KRN.bigWig
s3://encode-public/2021/05/06/da3e4bb0-82cf-455b-b531-1dc9d75550d5/ENCFF087OHX.bigWig
s3://encode-public/2022/03/13/276ecec2-81db-4975-8686-c294ee8e7656/ENCFF393FKS.bigWig
s3://encode-public/2022/03/13/3119af34-c395-4847-82f7-02e5f0386e49/ENCFF099LMP.bigWig
s3://encode-public/2020/11/01/3e07f084-03df-4750-9d1d-e203f3454077/ENCFF635GGC.bigWig
s3://encode-public/2021/05/06/964c8738-3d19-4ee7-b578-b5a4da004906/ENCFF087POZ.bigWig
s3://encode-public/2021/05/06/400d38e2-734f-436e-969e-2086444a3aeb/ENCFF891EQD.bigWig
s3://encode-public/2021/05/06/79186cc3-3577-49dc-bf07-916cdca0ffc2/ENCFF557DMF.bigWig
s3://encode-public/2022/03/13/8146f4e8-3b4f-4654-981d-a2460f56c544/ENCFF866KHB.bigWig
s3://encode-public/2022/01/27/94c5b482-b73f-45e0-a332-1d81495924de/ENCFF905KQB.bigWig
s3://encode-public/2023/02/28/b685298f-e5e0-4402-8476-791344f01ad2/ENCFF750QPQ.bigWig
s3://encode-public/2022/01/28/4a9311d8-3148-49d2-b1d9-839e40f31e8a/ENCFF344BRI.bigWig
s3://encode-public/2023/02/23/8e69063c-4206-443a-8788-97e5a05680cc/ENCFF812YHV.bigWig
s3://encode-public/2022/03/13/ca17e30d-7c03-418b-a92a-83d96b3d0a4d/ENCFF773XAS.bigWig
s3://encode-public/2020/10/29/07a65559-b3d3-497f-8543-1b40f3ecaebe/ENCFF337RSO.bigWig
s3://encode-public/2022/03/31/458e573f-8e6b-4202-a924-f115b544678d/ENCFF263PNB.bigWig
s3://encode-public/2022/01/28/5444ac99-2798-4e75-a8b6-b1f4d8778feb/ENCFF791HOZ.bigWig
s3://encode-public/2023/02/16/63e64e3e-cb61-49c3-92c1-f0a0a78642fb/ENCFF729COL.bigWig
s3://encode-public/2022/01/28/903d0755-3ad1-40ef-b234-3967707172ae/ENCFF801RLC.bigWig
s3://encode-public/2023/03/01/0f2b1ef8-caca-43ff-b7b3-197569ff7297/ENCFF594QRM.bigWig
s3://encode-public/2022/02/15/5e2de8f1-2d6f-4d73-8c01-52e32f611f83/ENCFF022MAM.bigWig
s3://encode-public/2022/03/31/50052522-53ec-415b-8033-b35d19b8c814/ENCFF828HFS.bigWig
s3://encode-public/2022/03/13/eb5aa54d-ea2d-4091-a0b4-700d741a315b/ENCFF097CIC.bigWig
s3://encode-public/2020/12/27/9a71d7fb-ac4f-405f-b60c-1103616c032a/ENCFF670RUE.bigWig
s3://encode-public/2022/01/27/749f8f19-cef7-484c-b03a-887b975fd8d8/ENCFF511QZU.bigWig
s3://encode-public/2023/02/12/e2fb1ae6-d5f1-4b38-baf7-3eaa489bc074/ENCFF050HPJ.bigWig
s3://encode-public/2022/01/27/a1fd92c1-448d-4ae6-a60e-0f14c9daf8ec/ENCFF730XAM.bigWig
s3://encode-public/2023/02/18/f4c792e8-cbd8-4912-afc2-0649039c8144/ENCFF064WOD.bigWig
s3://encode-public/2020/12/27/714aa1c1-9690-4289-9b27-a0883eca5d77/ENCFF886UGF.bigWig
s3://encode-public/2022/01/27/1b6815c7-85a6-43d6-96e3-3e61892efe53/ENCFF281TVA.bigWig
s3://encode-public/2023/02/28/cf47875c-08c1-44e2-8a9b-b7268f813e13/ENCFF131CFX.bigWig
s3://encode-public/2020/12/27/6f6fdbe3-e7dc-48ca-9d2c-abe421758aac/ENCFF996TBW.bigWig
s3://encode-public/2022/01/27/032c580a-11e2-42b1-9365-9572475852ca/ENCFF419GLG.bigWig
s3://encode-public/2023/03/01/491982c1-043e-42ef-a981-5f4da8c4dfec/ENCFF637MIK.bigWig
s3://encode-public/2020/12/27/371bc989-d0b8-4b18-bbd7-11d33e04de72/ENCFF347PPD.bigWig
s3://encode-public/2022/06/06/73ef7985-c188-4259-904f-8a93ccb06ae0/ENCFF714DAV.bigWig
s3://encode-public/2020/12/27/0525e511-ed3d-47ae-9816-7ca2d7859826/ENCFF328SCC.bigWig
s3://encode-public/2022/05/23/a0522f51-8a7f-45d5-a5a4-d9d056fd347e/ENCFF748ZDI.bigWig
s3://encode-public/2022/01/27/f8f8a18d-52f1-4eb1-8979-5fe7047bfe1c/ENCFF630BJO.bigWig
s3://encode-public/2023/02/26/d282db11-9057-42fb-93c3-d437a48cc13f/ENCFF950OJC.bigWig
s3://encode-public/2022/01/27/0c897c4b-9dae-4de2-ae3c-080b6256c04f/ENCFF437OFC.bigWig
s3://encode-public/2023/02/23/673bdcb9-315d-4408-9494-db048d078c9c/ENCFF361JJY.bigWig
s3://encode-public/2022/03/13/e09abcf1-561e-4560-b5d2-f48c073d4918/ENCFF615CKH.bigWig
s3://encode-public/2022/03/13/75a58318-0a87-491c-b90c-38f1c5617474/ENCFF600OQF.bigWig
s3://encode-public/2022/03/30/96a89448-3360-4756-b2fe-97a8ce5dacc2/ENCFF500RSF.bigWig
s3://encode-public/2020/11/16/7b8f4b37-1480-4a08-90f6-a4e17e7e4aea/ENCFF134KAD.bigWig
s3://encode-public/2022/01/27/73515c99-b12b-4d7e-b687-77d736834dac/ENCFF344JJS.bigWig
s3://encode-public/2023/02/26/0b0d1224-31d8-4866-aa08-03c3c12a7d07/ENCFF332NJJ.bigWig
s3://encode-public/2020/11/11/be91f54f-70c9-434a-ae1d-f719b22b6ff0/ENCFF345NSW.bigWig
s3://encode-public/2020/09/25/8105868a-2d0a-44ae-8714-6c43f6dcaa04/ENCFF052CPA.bigWig
s3://encode-public/2020/11/11/514781c7-ca2a-4aa9-a9e2-29a8283140bb/ENCFF191QGK.bigWig
s3://encode-public/2020/11/16/c0e2a9d6-61fc-409d-a8b8-2d3617619771/ENCFF569MJW.bigWig
s3://encode-public/2022/03/13/ada5edb8-5974-4f4c-aa88-4e551756b26c/ENCFF682QCH.bigWig
s3://encode-public/2021/08/30/6ee8e04c-57ee-4761-a5a4-e660f7d60cb1/ENCFF126WHA.bigWig
s3://encode-public/2021/11/30/90704d13-60ce-44dd-a8d3-98a283619139/ENCFF642DIW.bigWig
s3://encode-public/2022/03/13/0d4417cc-ea12-4135-90f8-56cf2d83e0a8/ENCFF511SBR.bigWig
s3://encode-public/2022/03/30/017e4332-6cf6-4ff2-a2bb-30cd53cfc1e5/ENCFF082PZI.bigWig
s3://encode-public/2020/09/28/ec5e5131-25d5-46df-b590-654fa1b09086/ENCFF544VJL.bigWig
s3://encode-public/2020/09/25/834f5f97-2ad5-4741-99c9-2617dd70a7ef/ENCFF513HRB.bigWig
s3://encode-public/2021/01/08/3e330b3c-336d-4ccd-a62b-7cf80121134b/ENCFF395ZKW.bigWig
s3://encode-public/2021/01/07/179c8bb4-073b-4180-b2e3-ecb8b8cfc9fe/ENCFF812WBM.bigWig
s3://encode-public/2022/03/31/9f8396fd-a3a6-478e-b828-c31f19fd9ece/ENCFF202XIC.bigWig
s3://encode-public/2020/09/27/d9112b67-7e3a-4394-990b-eccde321a30c/ENCFF528JMP.bigWig
s3://encode-public/2022/03/31/17b76950-5d60-43cc-91c2-801fd250faa1/ENCFF339VCA.bigWig
s3://encode-public/2020/09/28/8061f540-6094-4589-9a0a-e62f9dc04b35/ENCFF408XXY.bigWig
s3://encode-public/2020/09/28/385f09cb-de95-4927-8f55-1b69427a2d02/ENCFF017ULV.bigWig
s3://encode-public/2020/09/22/ce13c708-8876-461a-9036-d7dd97393876/ENCFF845MYW.bigWig
s3://encode-public/2020/09/27/d87f83f6-78ac-4a71-84df-fae1e057fe41/ENCFF118JST.bigWig
s3://encode-public/2020/09/25/07914e67-8f7b-439b-9131-9588611a07ad/ENCFF767BTZ.bigWig
s3://encode-public/2021/01/08/f51f6aff-4e65-4d22-a2b4-6a86306bdf10/ENCFF803KNZ.bigWig
s3://encode-public/2020/09/24/5eaffd62-ea72-49f2-80a7-3ad8d173f176/ENCFF505ELW.bigWig
s3://encode-public/2020/12/28/b4fc27f0-8c2d-4f88-a34c-8c4c7a6e73f4/ENCFF119COY.bigWig
s3://encode-public/2020/10/04/1d953525-5685-4192-988c-db805d1d0e14/ENCFF240ZBU.bigWig
s3://encode-public/2020/11/07/6a4130c6-1146-434e-bf5f-9a8b2b2f21a2/ENCFF490IDX.bigWig
s3://encode-public/2016/12/14/1b43d73a-2bad-46b4-b43f-3fafb4f317f1/ENCFF824JON.bigWig
s3://encode-public/2022/02/15/62ce456e-2fb3-474a-81e2-372db609ae39/ENCFF879QTR.bigWig
s3://encode-public/2022/01/27/fcd616b9-d942-44e0-bc96-56b243f7d037/ENCFF041MJC.bigWig
s3://encode-public/2023/02/23/3a765b9f-a637-4818-9cea-11c39fd0c9b6/ENCFF918ZJK.bigWig
s3://encode-public/2022/01/27/774fc239-0a64-4a7b-88ca-6648108da5ec/ENCFF465IZC.bigWig
s3://encode-public/2023/02/19/9df21e30-b0b2-4635-8915-8f25a86e65bc/ENCFF199VGJ.bigWig
s3://encode-public/2021/01/07/f34ec55a-b494-478d-8fb4-185989b89d6b/ENCFF258AWM.bigWig
s3://encode-public/2022/02/15/a0bfe2b2-e6ca-412a-a836-4b480504cd5c/ENCFF886OZI.bigWig
s3://encode-public/2022/03/30/6df13604-167b-480f-bee1-19156cfbdfd5/ENCFF308ZTB.bigWig
s3://encode-public/2021/04/14/cf155737-e05f-408c-ba1e-13da5e5efc9e/ENCFF431VJE.bigWig
s3://encode-public/2022/02/14/d8209fe4-2179-4da8-9e5c-4311db964c15/ENCFF797CNF.bigWig
s3://encode-public/2021/11/04/0b5ceea8-6c46-4fc8-bb9b-4d9525c05c8e/ENCFF472RBD.bigWig
s3://encode-public/2022/01/27/09cc1282-485a-4ec7-8d66-7bd8229fb8de/ENCFF875BEJ.bigWig
s3://encode-public/2023/02/26/949ab32f-b73f-4316-9676-09d3202f4ea1/ENCFF727CLA.bigWig
s3://encode-public/2020/09/25/c622c725-ff3d-4f26-8c0f-fd9356848a41/ENCFF321BJG.bigWig
s3://encode-public/2022/01/27/6f221a87-e186-415e-8f69-a4b7f5ffcb9e/ENCFF847TUL.bigWig
s3://encode-public/2023/03/01/fe21961e-d947-4618-ab6d-3344e9f59014/ENCFF707EBL.bigWig
s3://encode-public/2020/09/22/041ffe6d-e20a-4d94-8776-4afea943f941/ENCFF935MLV.bigWig
s3://encode-public/2020/09/24/fbc61a69-8f60-4419-8a5b-e5b7209b2d7b/ENCFF731MVA.bigWig
s3://encode-public/2020/10/03/90aa3a36-d400-469d-8e15-62461c6d42ae/ENCFF218MVU.bigWig
s3://encode-public/2020/11/22/6500ef94-6cc0-40e8-ae43-b42b9cf942a7/ENCFF084MCZ.bigWig
s3://encode-public/2021/06/18/b546bbed-4af9-4499-9107-1eed06da5a8f/ENCFF304YII.bigWig
s3://encode-public/2020/09/25/27370b04-d89a-4e88-aacf-7df1cdd5bb39/ENCFF279EDL.bigWig
s3://encode-public/2020/09/22/3a07bdc0-1751-44cb-b04d-07a9caca9ea5/ENCFF577TQK.bigWig
s3://encode-public/2020/11/12/90c20ce1-699a-4345-ac37-f3a8da095dc2/ENCFF594DIC.bigWig
s3://encode-public/2020/09/28/e4db8efa-7368-4c5c-94ec-8c3244b19bb0/ENCFF080RYA.bigWig
s3://encode-public/2020/09/22/84ac1530-1233-4948-9919-bd2ace8ed554/ENCFF627GLJ.bigWig
s3://encode-public/2020/09/22/591976cc-9db2-419e-90f2-e81211840d1e/ENCFF098NUC.bigWig
s3://encode-public/2021/06/18/772801b3-21cc-40a7-a2d6-e40c356209bd/ENCFF043NYP.bigWig
s3://encode-public/2020/09/25/0617e892-c27d-4614-a5bb-2079b5487e04/ENCFF334DIH.bigWig
s3://encode-public/2020/12/27/2d301224-091c-4941-b1ae-e729792c2a4d/ENCFF491YGS.bigWig
s3://encode-public/2020/09/25/1208d924-c231-4315-8674-a1f84e9b1a75/ENCFF043TCU.bigWig
s3://encode-public/2020/12/27/16968800-9630-433c-bdc7-a7a24c39561d/ENCFF040FOA.bigWig
s3://encode-public/2020/12/09/a49d93e5-861b-4c60-bd7f-e1f0df316f1a/ENCFF638ZCD.bigWig
s3://encode-public/2021/06/18/e91e4208-753a-48bf-ac0e-cdbe9107279f/ENCFF683QCN.bigWig
s3://encode-public/2021/06/18/53b9bba3-f117-433a-8b3e-0f0d9f226aa8/ENCFF817WUK.bigWig
s3://encode-public/2021/06/18/0aa31d4d-cd8f-4cd6-9035-1abf2d6f1ad7/ENCFF647TNS.bigWig
s3://encode-public/2022/01/27/90556310-c5cf-4a95-826d-99ea84b17de1/ENCFF933YBT.bigWig
s3://encode-public/2023/02/12/7c15aed8-aa00-4ba1-93eb-6d160686c619/ENCFF459YYL.bigWig
s3://encode-public/2022/01/28/10bbf577-7460-4c63-ba04-09207177adcb/ENCFF052RYO.bigWig
s3://encode-public/2023/02/21/097aa389-0498-4387-a651-beb4756d4ed4/ENCFF603QKX.bigWig
s3://encode-public/2020/11/02/74529dd4-057e-46fb-b770-f495002cd49e/ENCFF081STK.bigWig
s3://encode-public/2020/11/12/02393c38-ad43-4805-9406-4e7ba64ab057/ENCFF164YIT.bigWig
s3://encode-public/2021/06/18/4960dd60-3c47-4f4e-bdfe-ec94213824c1/ENCFF762MQF.bigWig
s3://encode-public/2021/02/04/422e4d39-7ee2-4115-ad33-fc46aff14829/ENCFF063QHK.bigWig
s3://encode-public/2020/11/06/6355bf28-eaef-4017-9502-7ffd1b23ffb9/ENCFF722YGX.bigWig
s3://encode-public/2020/10/31/937e3907-d825-434a-8c8f-148ab7ac6084/ENCFF107XAS.bigWig
s3://encode-public/2020/11/13/772bd85a-09e8-44a8-9f40-68b58eea5668/ENCFF414ZRR.bigWig
s3://encode-public/2021/06/18/c99b51df-01de-4d60-8fa2-ff127dba6187/ENCFF910EPR.bigWig
s3://encode-public/2020/11/06/3fec27bb-25ff-497f-909a-f7a7b0ecb399/ENCFF058QYM.bigWig
s3://encode-public/2020/12/07/1eb3a144-ff76-482c-9402-f784cb3aed61/ENCFF043MGO.bigWig
s3://encode-public/2021/06/18/7eb3be43-20ec-4aa3-af93-832987bac7dd/ENCFF744HAW.bigWig
s3://encode-public/2021/06/18/9818c67a-6a36-4a16-906e-eca4b9863820/ENCFF438KFW.bigWig
s3://encode-public/2020/12/01/0227352c-086d-4fb2-98f0-c7397a1e9ca7/ENCFF796VGZ.bigWig
s3://encode-public/2021/06/18/557edb0f-d9ab-43b9-a65a-5fce04496cfb/ENCFF348BIL.bigWig
s3://encode-public/2021/06/19/53c89df5-3081-488b-98cb-6cc32bd863d6/ENCFF556JMV.bigWig
s3://encode-public/2021/06/18/09a5f13b-076d-47c2-a22e-ad257b9e3549/ENCFF413GBQ.bigWig
s3://encode-public/2020/11/22/902146b3-9bce-4aac-b3e1-e86f2f6d79f2/ENCFF503WXT.bigWig
s3://encode-public/2020/07/06/313fb179-c95b-4ed3-bef7-4c37e9d7ef99/ENCFF573QDK.bigWig
s3://encode-public/2021/01/05/b093fbcc-d5fc-40cd-9654-35939b00e703/ENCFF485KDU.bigWig
s3://encode-public/2021/06/18/b9a0790e-7ce4-4fd8-9a11-bb083f9e263b/ENCFF642HGT.bigWig
s3://encode-public/2020/11/18/0c66246f-4f5d-4a15-bab5-8571a6da4cb4/ENCFF149ERN.bigWig
s3://encode-public/2020/09/24/3ce41173-86c5-437d-b44c-48ced50ee054/ENCFF534KRC.bigWig
s3://encode-public/2021/06/18/968d40f7-f8be-4a80-ae40-3f92ec0c40ef/ENCFF995XGP.bigWig
s3://encode-public/2021/06/18/884c6fd7-57b2-4f5d-9c4f-e36276ebfe37/ENCFF678HBE.bigWig
s3://encode-public/2020/11/13/bb6ad54c-8dc9-4c24-8111-0afad0650a0a/ENCFF768NKN.bigWig
s3://encode-public/2021/01/01/b5866fe3-0c21-4dd7-8b3f-410e7982ccff/ENCFF269IBP.bigWig
s3://encode-public/2020/11/18/0cd04bd2-4542-4b4a-9797-4b81943b8522/ENCFF683LUG.bigWig
s3://encode-public/2021/02/04/4e9b7133-b672-4004-a02a-818521b7c182/ENCFF061VUA.bigWig
s3://encode-public/2020/11/20/9cd0a3a1-39d5-4d08-bd9a-d324232b34a0/ENCFF404EVT.bigWig
s3://encode-public/2020/11/12/dc0d1910-ec9e-4e5f-a3b0-9cbd66ff5ec3/ENCFF792MKG.bigWig
s3://encode-public/2020/10/31/39be0aac-8e89-421f-910b-9b0628d4ee83/ENCFF238IJP.bigWig
s3://encode-public/2021/01/05/6f084b95-e437-44ed-ba4e-1b9cb48a5f03/ENCFF499ZUV.bigWig
s3://encode-public/2020/12/26/3d99c2fc-e42f-471c-8a99-955df5b03b40/ENCFF587ZMX.bigWig
s3://encode-public/2021/02/04/8d06dda6-16f8-42a3-a8b1-8b59c2f696db/ENCFF869COG.bigWig
s3://encode-public/2021/01/30/38ee09e7-f127-4f39-a13a-60f6a85e8d7e/ENCFF825NYX.bigWig
s3://encode-public/2021/06/18/8282905c-79c7-496c-bde9-c3599d92a662/ENCFF740ZXT.bigWig
s3://encode-public/2020/09/30/b05a2f53-72a3-4db5-b352-ba71ba41ae72/ENCFF410HTF.bigWig
s3://encode-public/2020/12/01/c604d2df-8d37-42c0-b78f-65ffaaf1fc06/ENCFF320OIL.bigWig
s3://encode-public/2020/12/26/b605fbc7-f09f-4591-8ff4-6769642a68c5/ENCFF542OFH.bigWig
s3://encode-public/2020/11/12/527fa843-5453-49ec-85e3-7f212bf145d7/ENCFF612JOH.bigWig
s3://encode-public/2020/09/29/6318eb1b-6738-4d69-8abf-199ab8a1a04e/ENCFF230QIM.bigWig
s3://encode-public/2020/10/09/27ced948-f703-492a-adf1-b8c254530e85/ENCFF873TPI.bigWig
s3://encode-public/2020/12/26/af4f53fd-da32-4b7d-b327-c8604941f399/ENCFF055ZII.bigWig
s3://encode-public/2020/12/26/be5a8eec-fdf8-40a6-96fc-1bf50ed2d2cd/ENCFF031XVC.bigWig
s3://encode-public/2020/11/18/15274c25-adc2-4634-acbc-c5e9aabfc62d/ENCFF985FHV.bigWig
s3://encode-public/2020/11/01/d2ecc82b-4b44-4af0-abda-60cb66c52d20/ENCFF541PUJ.bigWig
s3://encode-public/2020/12/26/aa04665d-b875-424d-a3b3-429c0f379163/ENCFF959FCK.bigWig
s3://encode-public/2021/01/02/4b5c2fe7-7011-44c4-bb25-c5143d746fe3/ENCFF032XWZ.bigWig
s3://encode-public/2021/06/18/549132fb-a037-4c4b-b46a-60ad378304be/ENCFF662ZGC.bigWig
s3://encode-public/2020/09/29/e13afe70-73dc-4d53-a0ac-1c82279a7ea7/ENCFF611DVC.bigWig
s3://encode-public/2020/11/02/cf0d9d0b-5cd7-4d4e-a293-c370aa8195f9/ENCFF418FGI.bigWig
s3://encode-public/2020/12/26/4684d946-5655-4716-8e23-a68e90138ca7/ENCFF186DOW.bigWig
s3://encode-public/2020/11/22/7b12ad7d-622d-4518-bbc0-d23dcd9404d8/ENCFF334FEV.bigWig
s3://encode-public/2020/09/29/18d56ad8-513c-4df5-aa20-9ead12fa81ef/ENCFF352CVC.bigWig
s3://encode-public/2020/11/06/ffd0cc4b-0abd-498a-be12-e1b570c0fa50/ENCFF586GWE.bigWig
s3://encode-public/2021/06/18/a2ade813-0445-4739-9ec9-92891d96e2ee/ENCFF290UZL.bigWig
s3://encode-public/2020/11/22/a0b3bc54-3d8f-4b9d-b3f9-fd09c9dfb4da/ENCFF979FLI.bigWig
s3://encode-public/2020/11/06/a78148d6-797a-4947-89ea-a746974c2b26/ENCFF444ESA.bigWig
s3://encode-public/2021/06/18/72b0b235-c58a-41a7-a31a-eaea0a97b578/ENCFF016ZSG.bigWig
s3://encode-public/2020/12/04/24a7135a-009d-4b7b-a5bd-aea4e9ef05c1/ENCFF610BNQ.bigWig
s3://encode-public/2021/06/18/74b990e5-2a61-4865-9d81-bc157bac9fbe/ENCFF200GKV.bigWig
s3://encode-public/2020/07/07/f8c652f9-5ae1-4727-9913-fff4e8e0457f/ENCFF160NFM.bigWig
s3://encode-public/2021/10/18/8167f653-3e98-4c38-9c4e-496f224b69c1/ENCFF415JHE.bigWig
s3://encode-public/2020/12/03/9b05aef1-8adf-4212-8f78-49baaa7c2155/ENCFF630LBW.bigWig
s3://encode-public/2021/02/04/38530355-74b7-41c7-9cca-81090d85b1e9/ENCFF637PNS.bigWig
s3://encode-public/2020/12/26/6b3c2b98-9e32-4e4c-910f-1181e1512228/ENCFF762FZZ.bigWig
s3://encode-public/2021/11/30/811cd93e-d04f-485a-86d9-b070a6c85bd1/ENCFF097WPE.bigWig
s3://encode-public/2021/02/04/375fa270-f8af-412d-b786-8ea040de4640/ENCFF200BQY.bigWig
s3://encode-public/2021/01/02/22f16e96-4a02-407f-b519-2c9777c75c3d/ENCFF050XKK.bigWig
s3://encode-public/2021/11/05/0e178111-1582-47d7-a806-1a1c5f037de6/ENCFF232GUZ.bigWig
s3://encode-public/2020/12/25/290d74ce-cc97-400d-b5ee-d18525c064e0/ENCFF855QPP.bigWig
s3://encode-public/2021/06/18/c506aef1-f471-4090-bc42-55c960420180/ENCFF540DZH.bigWig
s3://encode-public/2021/06/18/1a2c33fc-be8a-4816-b23e-e14feda8759d/ENCFF231KTX.bigWig
s3://encode-public/2020/12/26/8c7941dc-e866-454b-a0a9-4400add7f08f/ENCFF756RLY.bigWig
s3://encode-public/2021/06/18/fcfbda52-e374-4e81-a571-8c79d60d5bec/ENCFF208ZEI.bigWig
s3://encode-public/2021/06/18/b528faa8-1578-4134-8b54-6df21df29cf4/ENCFF461WOB.bigWig
s3://encode-public/2021/06/19/3f5c6d99-064a-4cf3-9192-a54ea0599589/ENCFF525BPN.bigWig
s3://encode-public/2021/06/19/99f578df-ca09-4ebe-8fdf-543885b91d0b/ENCFF650YTD.bigWig
s3://encode-public/2021/02/08/0397f067-94e6-465d-8d41-5afc4ccedcc4/ENCFF830BXD.bigWig
s3://encode-public/2020/09/26/cf634926-d001-47a7-b021-e4f3c0b2ff8c/ENCFF241WOA.bigWig
s3://encode-public/2020/09/29/1f565579-ac36-4c70-8647-5fe1f1bd2848/ENCFF214DZA.bigWig
s3://encode-public/2020/07/07/7bec2bb4-4029-45c4-a8ea-aa50f3504021/ENCFF910CKF.bigWig
s3://encode-public/2021/09/16/db5435a2-280a-4c13-aea3-db0b4831a21b/ENCFF481FCP.bigWig
s3://encode-public/2022/07/01/8d4b059e-53fd-42f5-88dd-7af901c1c0c3/ENCFF407OHK.bigWig
s3://encode-public/2021/01/08/8610f1f1-bfb6-433d-91bc-d6e202e51ab4/ENCFF325FDI.bigWig
s3://encode-public/2020/11/12/f4153d1b-478c-4016-b519-562eb447daa9/ENCFF927SJG.bigWig
s3://encode-public/2021/06/18/6778a825-d5d5-4680-aabd-971d541bb5ca/ENCFF920MMP.bigWig
s3://encode-public/2020/11/01/5e38129f-73f5-420d-a2c2-1037ae576712/ENCFF073DJT.bigWig
s3://encode-public/2021/06/18/663228e3-880d-4db9-8834-9c29d41e9b30/ENCFF942JGT.bigWig
s3://encode-public/2021/06/19/8ca7f6eb-3fdd-42cd-8353-c5077ccfaa0f/ENCFF875AAH.bigWig
s3://encode-public/2021/06/23/06af0007-a574-4f1f-a5f8-597c6adfa2fb/ENCFF387ALH.bigWig
s3://encode-public/2022/03/30/c8f36b38-8261-4a1b-ba11-73936734e0fe/ENCFF575GJR.bigWig
s3://encode-public/2020/11/12/101723f8-b906-4bd3-93b0-eab94c222246/ENCFF190RZM.bigWig
s3://encode-public/2020/12/12/2c063658-ddca-4443-aa0a-10051710617a/ENCFF739FDJ.bigWig
s3://encode-public/2020/12/12/f30f31f2-cd7f-4cca-805d-9083fc3550cc/ENCFF464JOC.bigWig
s3://encode-public/2021/01/02/4c9248db-e7c7-450d-b9d3-b15752122ecb/ENCFF074FKR.bigWig
s3://encode-public/2020/12/27/8708dc02-4350-4807-aaf2-94b4caf608a3/ENCFF832OLD.bigWig
s3://encode-public/2022/03/30/346e1f03-5f33-493b-a13c-1010d6ec5921/ENCFF222XUS.bigWig
s3://encode-public/2020/09/29/02c15d98-4140-46c4-9b4c-8fce1d5cb963/ENCFF315TAU.bigWig
s3://encode-public/2020/12/27/022802c3-509d-44fb-a3c0-062e6ad5828c/ENCFF331URE.bigWig
s3://encode-public/2022/03/13/9d9cbb23-78fb-43dd-933d-5d7c15b5736f/ENCFF319XGB.bigWig
s3://encode-public/2020/12/27/143fe4d2-e584-4cd5-a265-445d101898a7/ENCFF491XDR.bigWig
s3://encode-public/2020/09/29/fd7bf5db-af2a-42d0-a99d-be0cfae1dc69/ENCFF941GYG.bigWig
s3://encode-public/2020/09/16/ead1261d-eff5-4ba5-8ecc-5787022bc36b/ENCFF759QTN.bigWig
s3://encode-public/2020/11/01/82f5f32c-134b-4c4e-babb-227d92d04cfa/ENCFF714EAA.bigWig
s3://encode-public/2017/07/14/1d25b02d-802c-4c3b-aaa7-4ae1411120b3/ENCFF098FKU.bigWig
s3://encode-public/2020/10/01/d5a676cd-0c01-4345-9c97-0361b309db21/ENCFF309OMY.bigWig
s3://encode-public/2020/12/26/fd7a9462-b53d-46e0-a831-479c06e386d3/ENCFF367HSV.bigWig
s3://encode-public/2022/02/09/268dd8d6-7bf2-4d46-86b2-35172f0e25ea/ENCFF894IKL.bigWig
s3://encode-public/2020/09/30/c70f86cb-8e13-4744-9be7-a9c08359dee2/ENCFF592AMK.bigWig
s3://encode-public/2020/12/11/6731aa6e-10a2-4c01-bac5-4156c111ea27/ENCFF155TTA.bigWig
s3://encode-public/2021/02/11/19473dc5-9ecb-4ad8-87c8-847d691ea4cb/ENCFF696ZFS.bigWig
s3://encode-public/2020/12/11/ab61d68d-0e54-4f54-bb82-01b3b6756d8b/ENCFF521CFM.bigWig
s3://encode-public/2020/12/27/29c07e70-e0a9-4273-a010-0a4e786b3933/ENCFF825TYM.bigWig
s3://encode-public/2022/01/27/59ca6e34-01fa-4438-8bb4-0d92c97ef841/ENCFF418OLX.bigWig
s3://encode-public/2023/02/16/55db81f0-95ab-4d38-98a8-395ea63ae1f2/ENCFF512MQN.bigWig
s3://encode-public/2020/12/10/205d6e17-7781-4937-bce6-586abc687439/ENCFF464CZG.bigWig
s3://encode-public/2022/01/27/09fe5e93-b712-4ff7-8953-b869260a7993/ENCFF344MFM.bigWig
s3://encode-public/2023/02/17/75480d0e-0a67-44d1-91de-95fd04952237/ENCFF482NPL.bigWig
s3://encode-public/2020/12/26/c2d66050-0186-4256-b250-4105e6d88215/ENCFF837RSL.bigWig
s3://encode-public/2022/01/27/cf364c00-197a-4792-807a-ae7cf1aa7eeb/ENCFF648FBE.bigWig
s3://encode-public/2023/02/23/94c8a393-1b6f-4f4c-b0f2-3e869a55cefb/ENCFF038PPO.bigWig
s3://encode-public/2020/12/27/acd310f7-b249-4ab8-93e3-59dd55be76d5/ENCFF012RTQ.bigWig
s3://encode-public/2021/01/07/209a604e-b178-4337-a305-e3ec9c54f277/ENCFF843VFX.bigWig
s3://encode-public/2020/12/12/dc62c0fc-e30a-48bc-90f6-ec3fcd868c0a/ENCFF486FEF.bigWig
s3://encode-public/2021/06/18/b22809f2-11d2-4040-b045-88435c0b3058/ENCFF564RWZ.bigWig
s3://encode-public/2021/01/06/0fd35234-1971-4185-a10d-f15d240af0f9/ENCFF474KWU.bigWig
s3://encode-public/2020/11/01/bc9ac5c2-f1a2-4e9c-8493-f4aa6e2ae64b/ENCFF745UFD.bigWig
s3://encode-public/2020/09/30/8cecfd64-6340-4238-b01c-68b9310c212b/ENCFF251FJD.bigWig
s3://encode-public/2020/09/30/cc7d02b0-3e3d-4232-9a1f-134de5da563f/ENCFF109IUO.bigWig
s3://encode-public/2022/02/15/eb8271ab-74bb-4e3c-84b6-d504b34e3333/ENCFF731DST.bigWig
s3://encode-public/2020/11/18/efec3471-ef3c-449d-9882-c6cde5e2e153/ENCFF963PFR.bigWig
s3://encode-public/2020/09/30/18ec8c08-e3f2-4b6c-b5b8-d358669643aa/ENCFF219ZOU.bigWig
s3://encode-public/2022/03/30/7fe1281d-b837-4f25-83e3-b5f498c40ab7/ENCFF107RMN.bigWig
s3://encode-public/2022/03/13/eda36caa-d82a-4fd4-b249-7f6ee5b01c6d/ENCFF903CRA.bigWig
s3://encode-public/2020/10/30/908c1567-9f98-4f2c-8889-7f07ab240587/ENCFF718SXV.bigWig
s3://encode-public/2022/03/13/9c35fd18-1b5c-4f9e-a654-e1a1cdd6564b/ENCFF156QRU.bigWig
s3://encode-public/2022/03/13/f28c84d8-e918-471c-a4b6-c0986c78bcb5/ENCFF896XLO.bigWig
s3://encode-public/2020/11/01/3219f065-04d3-4dbc-a1ef-d746113db63b/ENCFF882YWY.bigWig
s3://encode-public/2020/12/27/0d64d1a1-a3fd-4893-ad9b-fc71c837e38a/ENCFF316HOF.bigWig
s3://encode-public/2020/11/12/3c5cf39c-a387-46e9-a1b8-6df79905c59d/ENCFF978FKA.bigWig
s3://encode-public/2021/02/11/36ef65b8-1604-4ab1-95e1-12174d3f2f72/ENCFF432MEA.bigWig
s3://encode-public/2022/03/13/3f68508a-b7be-4506-bb4a-07e012b4857d/ENCFF435YGL.bigWig
s3://encode-public/2022/06/16/6fb1112f-cb9f-446c-90cd-a5acc722b43a/ENCFF942QHN.bigWig
s3://encode-public/2022/07/12/ba99d71a-13bd-4083-89f7-a34536825ba6/ENCFF040YAL.bigWig
s3://encode-public/2021/02/04/68ded6c9-acfa-440a-a635-031d1a701134/ENCFF529CSD.bigWig
s3://encode-public/2022/03/30/9442b237-8681-4f0e-be55-c94e6030da52/ENCFF179QPJ.bigWig
s3://encode-public/2022/03/13/49f633d0-8896-4634-8fa8-55a496cbbc59/ENCFF174TZC.bigWig
s3://encode-public/2020/11/12/d5b74e1a-0e6a-474e-b666-445bc5273250/ENCFF768KOM.bigWig
s3://encode-public/2022/03/30/3d0104eb-b9e9-4aea-8385-e147589a76c5/ENCFF438KST.bigWig
s3://encode-public/2020/11/01/7ea63267-8a12-4cff-b347-6d8a72a080d2/ENCFF992GSC.bigWig
s3://encode-public/2020/12/11/adc818f5-ef3c-43b9-8f54-16995d866210/ENCFF036NCL.bigWig
s3://encode-public/2022/03/13/10266428-06f9-4a20-a327-9281d26b77e0/ENCFF590UYS.bigWig
s3://encode-public/2020/12/25/12259cfb-4480-48a2-afe7-9abc5f6fa1be/ENCFF157ZDM.bigWig
s3://encode-public/2022/08/05/4650e0ab-86b4-40d8-b103-8a3221b57499/ENCFF107RAU.bigWig
s3://encode-public/2020/10/28/8c9fcf74-cdbf-435e-ba56-b6b97e3de650/ENCFF214WBY.bigWig
s3://encode-public/2022/05/23/49eb8fc4-bc31-4193-8e5c-313ba206e48d/ENCFF446DHZ.bigWig
s3://encode-public/2020/12/27/3b1bef29-c4ae-4999-ae4c-a660be4772b4/ENCFF521ROX.bigWig
s3://encode-public/2022/03/13/5af72ffa-e6ae-46bc-98d3-84d5096335ac/ENCFF639LFG.bigWig
s3://encode-public/2022/05/23/76af3767-81b0-4ade-a390-a156ec30c705/ENCFF963ROW.bigWig
s3://encode-public/2020/10/01/06fbc0a8-3808-4df2-919e-f92ec37d5d51/ENCFF322CJK.bigWig
s3://encode-public/2020/11/12/78047dfc-0c8e-4a4a-9a1e-4550647912d4/ENCFF764DUI.bigWig
s3://encode-public/2022/03/13/63427480-ad9a-409d-801d-09c538303ebc/ENCFF851ZTB.bigWig
s3://encode-public/2020/12/11/1753628f-ae20-4bfb-a681-5f0b96a7188b/ENCFF751VAA.bigWig
s3://encode-public/2022/03/31/bae059b1-3e5e-45cc-8602-a41184441584/ENCFF831YYO.bigWig
s3://encode-public/2021/01/08/f8241acd-6f38-4862-8d3b-e1957c10b0fd/ENCFF998ADI.bigWig
s3://encode-public/2022/03/30/bf10b20a-5b03-4d16-9078-e587795fe695/ENCFF759KQG.bigWig
s3://encode-public/2020/12/28/a9f52c9c-a553-4839-9c26-7d7d29fc6c80/ENCFF242HBJ.bigWig
s3://encode-public/2021/09/16/e2edcaf5-f070-4c65-ae1d-d43187979138/ENCFF939NBG.bigWig
s3://encode-public/2020/11/22/0359439e-df9e-4ed4-9f3f-8a7b39a4c679/ENCFF937YXE.bigWig
s3://encode-public/2020/12/11/f5206298-c7ff-4b5f-9f43-313a99e8b1fd/ENCFF611LOZ.bigWig
s3://encode-public/2021/09/07/c1eff8be-504d-4e83-9c93-d559952212b1/ENCFF057LCQ.bigWig
s3://encode-public/2022/03/30/a6d85618-472f-4ac9-a174-9e11106f6e00/ENCFF955MHU.bigWig
s3://encode-public/2022/03/31/d8e16729-7afe-417f-a020-82111405dfb0/ENCFF799MVA.bigWig
s3://encode-public/2020/12/26/9849e7f3-894d-490a-8c9b-be60770f412d/ENCFF019KQO.bigWig
s3://encode-public/2022/03/13/065a1d4c-af6a-4d1d-b20e-9c81c7f7c054/ENCFF286AZP.bigWig
s3://encode-public/2020/09/29/be47d231-9eda-4ed9-8b17-044541ba7500/ENCFF676WHF.bigWig
s3://encode-public/2020/11/20/b739c8f5-07ac-4958-bb39-fd3bbccc46ab/ENCFF693PZG.bigWig
s3://encode-public/2020/12/27/8ad95ba3-17fa-4dae-98dc-49bb84515258/ENCFF188ZZZ.bigWig
s3://encode-public/2021/09/16/073ce8f9-4fc2-4ef4-b39e-34bc2cd03481/ENCFF015WMA.bigWig
s3://encode-public/2020/11/18/54621b02-3cb5-4ca1-b7c5-974c0fda6774/ENCFF960FMM.bigWig
s3://encode-public/2020/12/27/74815763-6670-497c-83e0-1b259779f435/ENCFF146BBS.bigWig
s3://encode-public/2022/03/31/40dce271-0e3e-46fd-8494-beab8ddae334/ENCFF129GAM.bigWig
s3://encode-public/2023/01/15/4d2770e2-0241-4cda-95e9-5043317b2cc8/ENCFF556VEB.bigWig
s3://encode-public/2022/03/13/b5798ea9-6965-4a93-8085-d22d2c299fce/ENCFF383LXW.bigWig
s3://encode-public/2022/03/30/47ce20d7-a7b4-4b70-a5fa-5e7faf2d43c0/ENCFF531QKY.bigWig
s3://encode-public/2020/09/30/ca482390-b746-4aca-a777-6af6bf89ecef/ENCFF472MYK.bigWig
s3://encode-public/2020/11/12/77fac24b-e588-47f4-adb9-e8f5dd0b8da9/ENCFF532TGN.bigWig
s3://encode-public/2022/03/13/af832f94-d9d9-4a4b-a5d4-496c45a9b2d4/ENCFF781QJF.bigWig
s3://encode-public/2022/03/31/e1c5399d-38d9-41c9-b6bf-fa8c6a22d29e/ENCFF024SKK.bigWig
s3://encode-public/2022/03/13/0991a775-452c-4747-9607-1a7124018e7c/ENCFF112XQO.bigWig
s3://encode-public/2020/12/27/17927ef9-2436-48e4-8fe5-b0b339d98480/ENCFF155EYW.bigWig
s3://encode-public/2020/09/26/1726106e-dbdb-4c4d-89a3-b8fb1e21a2b4/ENCFF041TAK.bigWig
s3://encode-public/2022/03/13/88fb9e44-c041-466c-b561-23d723c3866d/ENCFF795XTU.bigWig
s3://encode-public/2020/09/30/6c1358f6-2e2e-434e-bf2f-3aaa6e2563dc/ENCFF446LKT.bigWig
s3://encode-public/2022/03/30/6f9e9d1c-0b40-4e53-ae6b-62dbac02e80d/ENCFF803CQC.bigWig
s3://encode-public/2020/12/11/c91a1a97-c09a-4e34-8739-464a89ba602d/ENCFF346NDO.bigWig
s3://encode-public/2020/12/27/f5d76bd0-24bd-4cf4-9b34-c5ca2b177541/ENCFF067NZD.bigWig
s3://encode-public/2022/03/31/6b3c8ffa-3d17-4c20-8013-976af5b74efa/ENCFF785MQW.bigWig
s3://encode-public/2022/03/13/91c5b3fb-c50a-47bd-9e80-972b8dbfb5c7/ENCFF428LQP.bigWig
s3://encode-public/2020/12/12/1671dd0f-7196-4421-aec1-48358223a366/ENCFF523REC.bigWig
s3://encode-public/2020/06/30/b1f9a76c-66fa-4486-a047-a887def95428/ENCFF282CAG.bigWig
s3://encode-public/2022/01/27/1a097f9d-6b3a-4ce4-91bc-116b20819783/ENCFF526SYC.bigWig
s3://encode-public/2023/02/16/9274beb9-71e6-40ca-b343-b1ab278406f5/ENCFF893SAF.bigWig
s3://encode-public/2020/08/14/2719a637-0727-4ac4-9359-f9508f25e348/ENCFF423VMJ.bigWig
s3://encode-public/2020/11/20/d584e576-2686-4faa-862d-7df1cda1ffe0/ENCFF140GVM.bigWig
s3://encode-public/2022/02/15/f786da28-514d-436b-888c-d6cfd90fe752/ENCFF470KIN.bigWig
s3://encode-public/2022/02/14/d85a01cd-a9df-4aee-b6f1-e66a060c2e5b/ENCFF390FDZ.bigWig
s3://encode-public/2020/12/10/368b0f4b-7ec4-499f-8773-403e396b6a2c/ENCFF960CUQ.bigWig
s3://encode-public/2022/03/30/d3bfa9fa-5326-48a3-8da8-2c5f26dc8edf/ENCFF129SJS.bigWig
s3://encode-public/2020/12/12/c41e8683-0f6d-4c7a-af0c-1cb56887f27b/ENCFF754YHQ.bigWig
s3://encode-public/2021/01/30/c7c7d2d6-a496-4cc7-a5d8-191520d37558/ENCFF688TZW.bigWig
s3://encode-public/2022/02/15/c89e4546-1b42-4049-8cc6-74e8751ff6dc/ENCFF086RNS.bigWig
s3://encode-public/2022/02/14/8dfd5522-3bf7-4082-9aa4-6f3404ef7dea/ENCFF088QWN.bigWig
s3://encode-public/2021/05/12/89534dbc-58fb-4fbe-8579-abb4bae1f091/ENCFF653XUI.bigWig
s3://encode-public/2021/01/29/3a8ab63f-028a-4852-8498-032ba4e1dfa0/ENCFF119UTQ.bigWig
s3://encode-public/2022/03/13/adc5c0e6-c771-4edc-8df0-2bc4c1da9929/ENCFF951SUT.bigWig
s3://encode-public/2020/10/19/ca83d0ea-916d-498c-afe3-ab388d417d16/ENCFF230MBP.bigWig
s3://encode-public/2022/03/13/9778aaa4-76b6-48e8-92d8-1fe2ef6e2d31/ENCFF031PSZ.bigWig
s3://encode-public/2020/12/26/52af1758-ff7e-40ba-aa54-fb5091043156/ENCFF646YFR.bigWig
s3://encode-public/2021/01/29/d972f412-47e8-40b5-9620-5a331eca4e39/ENCFF370JJW.bigWig
s3://encode-public/2021/01/08/abfb5f0f-c26e-4d56-b4d5-9eda0f3c0786/ENCFF062UPJ.bigWig
s3://encode-public/2022/02/14/ec91249f-a3c4-4d1c-bf46-7eabeda33f1c/ENCFF014IBC.bigWig
s3://encode-public/2022/03/13/e5217d8b-4063-4eaf-a739-9b8b4054e36a/ENCFF753SZU.bigWig
s3://encode-public/2022/03/31/4935cf1c-f97b-43d2-ac89-e8f8eec8b23f/ENCFF865DVG.bigWig
s3://encode-public/2021/01/29/0bc07485-64e4-4625-a1d9-f5bac095ef38/ENCFF215LWY.bigWig
s3://encode-public/2022/03/13/3c79136e-8fa7-4a75-9e3a-2699b829378d/ENCFF520TGQ.bigWig
s3://encode-public/2021/01/30/ba1d9bc8-eecc-4552-bb41-a451569c372a/ENCFF003IQI.bigWig
s3://encode-public/2022/03/31/54a64caa-41c7-41a2-abf6-5213e9033fd8/ENCFF992XMR.bigWig
s3://encode-public/2021/01/30/88867ded-dd86-455a-9840-00373759c33e/ENCFF254GZF.bigWig
s3://encode-public/2022/03/13/b04baa51-5fdf-4e5d-87df-19c1618ca473/ENCFF715MSA.bigWig
s3://encode-public/2020/12/28/079d4bc7-e130-4453-9a92-fda6527e4400/ENCFF993VSK.bigWig
s3://encode-public/2021/01/29/d7e1dc7b-ee61-4df5-8547-a9e5ab44d94e/ENCFF914LRR.bigWig
s3://encode-public/2020/10/29/119e1c80-be57-4be4-a127-ed019caa6d50/ENCFF345QSP.bigWig
s3://encode-public/2021/09/15/ce64cda5-da52-484d-babe-b8fa0b78ccd0/ENCFF433ZDV.bigWig
s3://encode-public/2021/05/06/38c6d8ad-b831-42f5-87a7-bbe38a6da1de/ENCFF426XWV.bigWig
s3://encode-public/2021/05/06/6e084aba-5dd4-4f8c-95e7-b6198e9ec491/ENCFF779KAS.bigWig
s3://encode-public/2020/12/27/6ae45da0-3872-4bc4-88fa-eb230b4b1d86/ENCFF543XVA.bigWig
s3://encode-public/2020/12/26/1015373a-f6c5-4101-b533-7aeb1c18452b/ENCFF396FJF.bigWig
s3://encode-public/2021/05/06/6b03d1d7-af28-4476-abbf-1a4a7d60d630/ENCFF812VFK.bigWig
s3://encode-public/2021/05/06/7ea2f674-0091-4bd8-8d10-7ce60929e7f1/ENCFF360JIQ.bigWig
s3://encode-public/2022/03/13/a86491f1-d13e-4bf2-827a-0f08623c9c96/ENCFF404WOC.bigWig
s3://encode-public/2021/01/30/74e7bfaa-1d39-4760-b792-5fd43f93d831/ENCFF193MJB.bigWig
s3://encode-public/2022/03/13/c60fe189-ef6b-4ae2-b854-2c336eb945c9/ENCFF524RSH.bigWig
s3://encode-public/2022/03/13/2b24e02c-0137-47f3-b9f8-3168a313fce0/ENCFF301OQC.bigWig
s3://encode-public/2020/12/27/7db4564b-5ad7-4fb0-beb8-cddc45e95a6d/ENCFF162OPA.bigWig
s3://encode-public/2021/02/01/4534f868-16fc-4771-96ed-18b4c75a605c/ENCFF993BIL.bigWig
s3://encode-public/2021/01/29/00c5013d-38d4-4f0d-9040-580ff95149b5/ENCFF959BXH.bigWig
s3://encode-public/2020/11/22/953ca40d-376f-4043-8dc9-710dd64a5ea9/ENCFF972GVB.bigWig
s3://encode-public/2020/08/14/161d86de-1b0c-4c6a-8e70-db35b95bbb18/ENCFF999LEM.bigWig
s3://encode-public/2022/01/27/1ea201e3-82a5-49f6-bfe5-e5cce44488a3/ENCFF688NUB.bigWig
s3://encode-public/2023/02/15/60e9a98e-0037-4945-82d9-168521f469bd/ENCFF373VZC.bigWig
s3://encode-public/2021/06/21/b65d9bec-e908-404a-b04c-4cac737bad94/ENCFF123YPY.bigWig
s3://encode-public/2021/05/06/477d84c6-0e13-4b14-a655-54b06683d70b/ENCFF568USY.bigWig
s3://encode-public/2021/01/30/4ddd43a7-e400-449d-a96b-9ae3d9c51129/ENCFF665GAW.bigWig
s3://encode-public/2022/01/27/23aa1cef-91c7-4161-83e5-ad2c06a68915/ENCFF922SET.bigWig
s3://encode-public/2023/02/27/6c95160f-798f-429d-b38c-f53affb8e643/ENCFF989LMW.bigWig
s3://encode-public/2021/05/06/1c94705a-1fe5-43ce-beac-c245bba128c4/ENCFF681SYI.bigWig
s3://encode-public/2021/01/29/ee7762ba-aef5-4cf7-bf2c-13bbddbee7a0/ENCFF592MFL.bigWig
s3://encode-public/2022/03/13/311f6a53-b26e-4cb5-95ff-99e0d0539f52/ENCFF561WMQ.bigWig
s3://encode-public/2020/09/29/526ce35d-974c-4f58-ab9d-35d43c03cdd6/ENCFF595YPM.bigWig
s3://encode-public/2022/04/28/fdfc667d-fd1a-4a9f-9863-4de9bafcbb3c/ENCFF234KYD.bigWig
s3://encode-public/2020/11/01/f5de9a65-e971-4719-b846-2be1bbc08ce6/ENCFF651SHL.bigWig
s3://encode-public/2022/03/03/48d6b7f6-eca4-48b0-bab5-266f0eb07566/ENCFF480GEB.bigWig
s3://encode-public/2020/08/14/a8326015-b02d-4099-9495-01553e6417f9/ENCFF917XFF.bigWig
s3://encode-public/2021/05/06/656c3de6-9e09-46bd-a486-44d027d9e542/ENCFF739FIZ.bigWig
s3://encode-public/2020/11/13/da2f2179-465b-42c3-9895-3560dc6c1cae/ENCFF157YXJ.bigWig
s3://encode-public/2021/03/19/e38aa9db-c8ea-4caa-ac88-188b54b855d9/ENCFF875CIS.bigWig
s3://encode-public/2021/02/02/11b65901-9d9c-4994-a4e5-4a30c5622314/ENCFF086VVY.bigWig
s3://encode-public/2022/03/13/f25b91a3-f378-49ed-ba0c-7f3896f324f7/ENCFF953JLS.bigWig
s3://encode-public/2021/03/20/0b8d4a4c-7548-4ee6-b7f0-b2f75127ec25/ENCFF101QGI.bigWig
s3://encode-public/2022/03/31/f3c8c396-3ca6-4a4e-8918-f369a2704b2f/ENCFF969IDB.bigWig
s3://encode-public/2020/11/11/91384e47-ed4b-4a7e-b80a-61d1ee99794c/ENCFF468IZJ.bigWig
s3://encode-public/2022/01/27/47ae1b60-da84-4c42-af4d-c9992fd57ce0/ENCFF458UQY.bigWig
s3://encode-public/2023/03/01/190923b2-ed51-4d29-aa0d-b8719a10f8ad/ENCFF051LBJ.bigWig
s3://encode-public/2020/12/26/2ec0dc9b-b08e-4afd-b94d-7607baa5fdb4/ENCFF259DSQ.bigWig
s3://encode-public/2021/02/13/fa48c3e0-2d1d-4376-8b49-50534576aa06/ENCFF531RSE.bigWig
s3://encode-public/2022/03/13/5bc600c5-9064-4d29-b722-2730740b0f88/ENCFF351FTE.bigWig
s3://encode-public/2021/01/05/acc22659-6023-4d5b-94da-c83d8872d077/ENCFF135SDQ.bigWig
s3://encode-public/2021/01/29/b06869b5-86a5-47c7-8d66-7bfd83789096/ENCFF628DUD.bigWig
s3://encode-public/2020/11/22/e924ab4b-17c5-4cc9-864a-0596868bd40d/ENCFF506KKF.bigWig
s3://encode-public/2020/11/29/3c7e378f-49ca-4c3c-a3a9-3a337b5b267b/ENCFF310ZPD.bigWig
s3://encode-public/2020/11/13/98363e99-ee9c-4985-8ad7-6e54ddcd04e7/ENCFF087SMW.bigWig
s3://encode-public/2022/03/13/d6a5852d-3cfd-44cd-a7f4-e5b5957d8ee4/ENCFF582YHQ.bigWig
s3://encode-public/2021/01/30/765f37ab-7ad7-41c1-bdff-ec0e4082ea15/ENCFF109DUV.bigWig
s3://encode-public/2020/11/18/6c6dda20-5b43-4bf2-85fe-8ca0f887eead/ENCFF132ODY.bigWig
s3://encode-public/2020/08/14/20563a67-b371-40c4-af10-b685a44fa603/ENCFF792GCM.bigWig
s3://encode-public/2022/01/28/c661276c-80ac-49c6-b20a-23c8af1261bd/ENCFF474TLN.bigWig
s3://encode-public/2023/02/15/bdfa0f2f-e090-47da-ba90-9aa90a11b1d8/ENCFF063WMU.bigWig
s3://encode-public/2021/05/06/1ccbbff0-9b11-4bbb-a577-5f5e2ebdf6bd/ENCFF358VRV.bigWig
s3://encode-public/2021/01/30/8f94a190-b018-4e12-bbfb-26a36de09287/ENCFF823QLT.bigWig
s3://encode-public/2021/05/06/b604d938-bcad-4792-992f-063ab75cfb93/ENCFF035IZG.bigWig
s3://encode-public/2020/10/10/fc9de30a-ba60-4f6f-b945-c980a652e81b/ENCFF159HGQ.bigWig
s3://encode-public/2021/01/02/204e3c07-92e7-43a8-9b5b-81a248c768fd/ENCFF572AJA.bigWig
s3://encode-public/2020/08/25/ba25eb18-1935-40fe-b4ed-89b220f76000/ENCFF588PCB.bigWig
s3://encode-public/2022/03/13/188ee2b9-04a2-451d-9441-d8aa57678920/ENCFF922VJK.bigWig
s3://encode-public/2021/01/29/16540388-3635-4160-8b97-e68ef1357c91/ENCFF432AWH.bigWig
s3://encode-public/2022/01/27/d4eb2501-8c14-4f48-8549-6bfcd072a4fb/ENCFF924MKH.bigWig
s3://encode-public/2023/02/26/88a1df25-40d8-44ec-95c1-4dfee13ed255/ENCFF804LSD.bigWig
s3://encode-public/2021/05/06/090d76c4-1f82-4ab7-857d-8a363bb47593/ENCFF310ONN.bigWig
s3://encode-public/2022/03/13/36e8035a-1b7c-478f-b034-2c9205b7009f/ENCFF990FAX.bigWig
s3://encode-public/2021/01/02/faaf6a8e-b9e0-472d-a599-5c82536ccdac/ENCFF689LJJ.bigWig
s3://encode-public/2022/01/27/ab407ca2-43ad-440c-85be-4522c9b72c6c/ENCFF153IEL.bigWig
s3://encode-public/2023/02/25/ea64c3c8-98cc-48ad-94db-2c2c65aa9bb3/ENCFF455UYO.bigWig
s3://encode-public/2022/01/27/7bf8dfed-7add-4840-bc20-85ba3d4acce5/ENCFF232PZE.bigWig
s3://encode-public/2023/02/12/f9d20e79-6dcc-456c-91c6-f82077d7ef4b/ENCFF014NSL.bigWig
s3://encode-public/2020/12/08/1230f379-39be-4657-93ae-2660eb1f09ba/ENCFF514TNL.bigWig
s3://encode-public/2022/01/27/32680515-233b-4753-9f50-04d0511c99cd/ENCFF493RKY.bigWig
s3://encode-public/2023/02/12/882a1483-2c8d-4118-ac4d-a447ef2f2ec2/ENCFF567MIS.bigWig
s3://encode-public/2020/09/29/501a5a3a-99f3-4c0b-9060-be5753fce26a/ENCFF979CMC.bigWig
s3://encode-public/2021/01/02/fdcc782d-63ac-4515-9d53-80ae0e377cc4/ENCFF126KRU.bigWig
s3://encode-public/2020/10/10/6eebcaf6-3151-4e7c-8ec8-350d9dac9c54/ENCFF096GLC.bigWig
s3://encode-public/2020/11/22/7c889286-5985-4c7b-8442-7eeab8c5594c/ENCFF975WFY.bigWig
s3://encode-public/2022/01/28/b6963385-1953-4f42-b4c4-f193e7be6440/ENCFF505IPZ.bigWig
s3://encode-public/2023/03/01/1b1fee22-a547-41f4-870f-6f12016595fb/ENCFF815BQZ.bigWig
s3://encode-public/2021/05/06/b7d0ff0b-0c49-413f-bd86-8e78b8448864/ENCFF209WGQ.bigWig
s3://encode-public/2021/05/06/0c53bca5-31c9-4d76-93a3-c1cf3e5fee37/ENCFF305HXC.bigWig
s3://encode-public/2021/01/29/fb191de5-7495-4f85-90d1-5127834c8972/ENCFF423DJC.bigWig
s3://encode-public/2021/01/02/d7809b9e-a9fa-4a74-ad17-aff8101cc73c/ENCFF568SNH.bigWig
s3://encode-public/2021/05/06/4c31103d-2bf5-4c17-9f08-b91eb0ec0277/ENCFF462GIO.bigWig
s3://encode-public/2021/01/29/ba955080-1e55-445b-b2f3-30b5bc491cf2/ENCFF730WMQ.bigWig
s3://encode-public/2020/11/01/57b9e89b-ef43-48ae-b322-65d12770d521/ENCFF847BFA.bigWig
s3://encode-public/2021/01/06/cf53be50-33ea-438c-bb79-a51a53b3d3aa/ENCFF090BWM.bigWig
s3://encode-public/2020/12/26/1499bdf2-ef5e-49bf-aa47-d279cdd5e8cd/ENCFF724CLF.bigWig
s3://encode-public/2020/09/29/7d557a2c-7768-47eb-a38b-c07a66735983/ENCFF941PHK.bigWig
s3://encode-public/2020/11/12/6a6aa83a-32bd-4693-bb1e-8f0ef423f9ff/ENCFF594XOS.bigWig
s3://encode-public/2020/12/26/88c37f1b-119e-4b36-80c0-1fc7228572e0/ENCFF186WSI.bigWig
s3://encode-public/2021/01/30/5ea51788-f2f8-4dd7-a8ae-7b30e5ab387d/ENCFF775YWU.bigWig
s3://encode-public/2022/01/27/c64d5cae-4503-4fe3-b28b-3e2ae39250ac/ENCFF686PVG.bigWig
s3://encode-public/2023/02/21/232e380e-e1d9-400f-9513-3c265e11f6d0/ENCFF015IVF.bigWig
s3://encode-public/2021/05/06/e827c28e-45ee-415a-b817-eec28f7aa695/ENCFF629ZVM.bigWig
s3://encode-public/2020/09/15/a17cc625-18bb-4aca-bf16-20d77c27293b/ENCFF612UYR.bigWig
s3://encode-public/2021/01/02/bb0ff259-d764-4238-9793-bacaced197bf/ENCFF915VXZ.bigWig
s3://encode-public/2020/11/22/a8f1a670-279c-4096-bd41-dfea58797f8c/ENCFF243QQE.bigWig
s3://encode-public/2023/01/15/9da46577-acd5-4b8c-a56f-73287c9e7202/ENCFF726NIH.bigWig
s3://encode-public/2021/01/02/3289f4f6-e15b-4e38-bb35-0ec08952357a/ENCFF037OTB.bigWig
s3://encode-public/2021/03/20/59329fb2-5160-47bd-8534-7b6f2d33a721/ENCFF711HXS.bigWig
s3://encode-public/2021/05/06/fff0d560-cea3-414a-b3c7-2059a958082b/ENCFF944BTN.bigWig
s3://encode-public/2021/01/02/c99d219a-9966-435a-a56b-7ce93ccb8769/ENCFF026UVC.bigWig
s3://encode-public/2021/01/30/c901ee75-77e0-4a16-85fa-d33d71dfa1e7/ENCFF804VSQ.bigWig
s3://encode-public/2021/02/08/0b640035-7eaa-401a-bf48-fc6bef799141/ENCFF902EBP.bigWig
s3://encode-public/2021/01/30/5c0458a7-cd98-4525-b4a4-24f991b1d331/ENCFF717VZT.bigWig
s3://encode-public/2021/01/30/06fafe72-db78-4a6b-b5ca-7954cb53e55d/ENCFF290SQY.bigWig
s3://encode-public/2021/06/18/4514764e-d3d5-4b77-b9d1-311ed2d8ab04/ENCFF381LRU.bigWig
s3://encode-public/2021/01/29/b0dc8a95-70c1-4aae-82e2-368792865f57/ENCFF929KDF.bigWig
s3://encode-public/2021/05/06/a1473f31-0e48-4cf2-bf4d-3d369432eb10/ENCFF517PCV.bigWig
s3://encode-public/2021/01/30/aaf60c7a-cc26-4c79-a168-af592dead134/ENCFF578GEC.bigWig
s3://encode-public/2021/06/18/1c96ef4a-f44a-43c0-af6d-a12d24c37678/ENCFF874FFG.bigWig
s3://encode-public/2020/12/28/2b7a081e-ce20-46ec-b0ef-9fd7761d59da/ENCFF127VDE.bigWig
s3://encode-public/2021/06/18/7f2d95d6-d142-4caa-8f88-42b57d5b04b6/ENCFF517RJI.bigWig
s3://encode-public/2021/01/29/550fb81f-1620-41e5-ad2f-fbd01d1a4024/ENCFF607AUL.bigWig
s3://encode-public/2021/01/30/f4a1e379-9fbe-4cb5-a074-bef4324c215c/ENCFF983NJN.bigWig
s3://encode-public/2021/01/29/9dba0dfd-288d-4d93-bfea-a2818d7d3652/ENCFF987XTF.bigWig
s3://encode-public/2021/01/30/30e9f283-2cd0-42d2-86e2-577eac7f39c5/ENCFF664ROT.bigWig
s3://encode-public/2020/11/19/c72d7a3e-6376-4c14-8b8b-2c8199a394c4/ENCFF303WFV.bigWig
s3://encode-public/2021/05/06/24bfd5b0-5893-4c61-87e6-20eb322a36ba/ENCFF431FMW.bigWig
s3://encode-public/2021/05/06/e06470bf-5c4b-4169-bd2b-c778b9ee9636/ENCFF414DBU.bigWig
s3://encode-public/2021/06/18/a7323287-a70c-4537-8ad5-ae07c40efc7b/ENCFF827TJV.bigWig
s3://encode-public/2020/08/24/695915a8-e653-44bd-b16d-9042a4e273ee/ENCFF927GPS.bigWig
s3://encode-public/2021/08/18/c6be3484-9da9-4bdb-8e48-ec70674e3fc1/ENCFF523ONW.bigWig
s3://encode-public/2021/01/30/52c426b7-beff-4135-ba1f-b408b842da08/ENCFF165QGX.bigWig
s3://encode-public/2022/01/27/3631ac8b-5194-49a8-830e-4fc9a41bc17f/ENCFF327SGG.bigWig
s3://encode-public/2023/02/16/bb3dd5f0-140c-46d7-b74a-c28cfcabb5dd/ENCFF094WBX.bigWig
s3://encode-public/2021/08/18/c70892aa-30c1-4e51-b008-08dffbef9db7/ENCFF548YRQ.bigWig
s3://encode-public/2022/01/27/802ed1f9-0da1-4c48-a243-b9be98bd48da/ENCFF194FIQ.bigWig
s3://encode-public/2023/02/23/40fffea9-5241-4450-a551-69d6dc550e44/ENCFF894DEX.bigWig
s3://encode-public/2021/05/06/4f628c3d-8f18-40cc-8733-ffb3dec2dc95/ENCFF730VHW.bigWig
s3://encode-public/2021/07/29/95f92564-33fd-4eee-aba1-6a3f94f03ab8/ENCFF940TYF.bigWig
s3://encode-public/2020/08/14/984aa9d4-4052-4925-924b-ee4fdbc498cf/ENCFF305ZXD.bigWig
s3://encode-public/2021/05/06/8df17fc4-400c-48ef-bc04-d3ff63828216/ENCFF365VNH.bigWig
s3://encode-public/2021/01/30/eb34320b-f596-429a-a45f-a2126ccd56f6/ENCFF506FGU.bigWig
s3://encode-public/2021/06/18/f9e92d30-1231-4ba6-852b-1bdc182c75aa/ENCFF420CYZ.bigWig
s3://encode-public/2022/01/27/055ba25c-f45a-4ce2-8afb-4d2e4a667f91/ENCFF513LDY.bigWig
s3://encode-public/2023/02/23/946f2ffc-020b-4122-a3b7-e23434a27145/ENCFF280ICG.bigWig
s3://encode-public/2020/12/07/85f45ace-bf5a-44e2-9590-7d87802bc5e5/ENCFF703ZRP.bigWig
s3://encode-public/2021/01/29/6e7678bc-88e8-4500-8772-b0e638f7cf08/ENCFF573BYG.bigWig
s3://encode-public/2021/06/18/fece97c7-d752-4e76-9cb4-12eef42cc9e9/ENCFF323XRN.bigWig
s3://encode-public/2021/01/30/c112dadb-0899-4bcd-8f8a-2f89814a1d12/ENCFF429IWC.bigWig
s3://encode-public/2022/01/27/116ea301-2b02-47ec-9dad-fc763ebf0c62/ENCFF569SIB.bigWig
s3://encode-public/2023/02/16/c333cd42-cc46-46f2-8574-fb65d19e9ac5/ENCFF225JUY.bigWig
s3://encode-public/2022/01/27/46cf940c-f240-4205-baca-7fa138b2841e/ENCFF057XJN.bigWig
s3://encode-public/2023/02/21/dce24798-290a-43d7-9313-262879d8ce16/ENCFF763YQF.bigWig
s3://encode-public/2021/01/30/7c3f21af-9c1a-4c92-8de4-b8361dc6db56/ENCFF893YKF.bigWig
s3://encode-public/2021/01/30/65f02265-47f0-4e6b-ad33-51f980a23727/ENCFF784DSK.bigWig
s3://encode-public/2022/01/27/e38ce90a-f4f2-4e47-b8b7-a0ec9557a221/ENCFF854KFL.bigWig
s3://encode-public/2023/02/04/91fe9202-d3d4-411c-b7d4-e698d69f558f/ENCFF202OQR.bigWig
s3://encode-public/2022/01/27/95102c38-032c-43b7-af31-eef0cd297bdc/ENCFF769KDZ.bigWig
s3://encode-public/2023/02/27/9bfe26b4-67e0-4e04-8f3d-353c15d62a21/ENCFF347UHT.bigWig
s3://encode-public/2020/11/13/a924ca9b-7d55-4e9c-8710-73aa7f2ea96e/ENCFF520QPY.bigWig
s3://encode-public/2020/10/23/52a41f81-4333-4cab-9629-6120d9f4124c/ENCFF614XBI.bigWig
s3://encode-public/2021/01/30/808a5d16-7d7e-46b9-8fc3-f89a86010a6b/ENCFF048JVO.bigWig
s3://encode-public/2021/01/29/261e967b-3cd0-436a-b106-1cac2af0a9a2/ENCFF375UUK.bigWig
s3://encode-public/2021/06/19/808a52a3-c6ba-448b-a71d-d1bc04e354f8/ENCFF783KPJ.bigWig
s3://encode-public/2021/09/16/11d8470d-36be-4ac5-8542-8b9ab692bfc7/ENCFF802VGS.bigWig
s3://encode-public/2022/01/28/45af51d9-389d-4d08-a705-13a74b7c8b72/ENCFF889VAE.bigWig
s3://encode-public/2023/02/16/ee9a5e51-0a1d-4830-aff8-de0ab5be7d59/ENCFF123EPC.bigWig
s3://encode-public/2022/01/27/6e19470a-c88d-4c78-9d25-632d0e109ba1/ENCFF823KXN.bigWig
s3://encode-public/2023/02/21/f3d4acb2-f464-4ce6-afd3-862df21bdc43/ENCFF247FOX.bigWig
s3://encode-public/2021/01/30/22e85cf6-e6bf-42a5-9182-24bf6c479b4f/ENCFF562LBI.bigWig
s3://encode-public/2022/01/27/29df0d7d-8dab-4d53-a7b3-d14f4ad44537/ENCFF368IRW.bigWig
s3://encode-public/2023/02/27/109427e3-625f-45d9-a145-f7b52b2aaa42/ENCFF954LKM.bigWig
s3://encode-public/2022/01/28/260cdca8-2582-40da-8b6d-05914f398595/ENCFF861TTZ.bigWig
s3://encode-public/2023/02/27/d8d62121-2a57-433b-8e9d-af9d61264c16/ENCFF508QUW.bigWig
s3://encode-public/2022/01/27/50a8969b-c847-4bb7-8e72-527a499b0b87/ENCFF458THH.bigWig
s3://encode-public/2023/02/28/a8265728-0af5-43b3-8d02-3b1ba91ce74d/ENCFF741RMP.bigWig
s3://encode-public/2022/01/27/dfe1b592-ef1d-408a-82a9-b60cecab4d67/ENCFF070ZML.bigWig
s3://encode-public/2023/02/21/e9e377f3-5485-4ccc-b4b3-04de2d19bc75/ENCFF541ELC.bigWig
s3://encode-public/2021/01/30/17c5b6c0-161d-4bf4-bc05-cecfeeda59f1/ENCFF215ZNV.bigWig
s3://encode-public/2021/07/29/f5b8f7ca-44e3-4efc-b0d3-c08c36b579b6/ENCFF913KKI.bigWig
s3://encode-public/2021/06/18/abac4f96-84f2-4f97-a6c0-cafe78f01296/ENCFF950ZXP.bigWig
s3://encode-public/2021/05/07/6fde5571-5f26-42e0-939f-d330731cad68/ENCFF582CAB.bigWig
s3://encode-public/2021/05/06/9bc76abc-7eed-41bb-b73e-90474118ff3b/ENCFF945UHF.bigWig
s3://encode-public/2021/06/18/7040d1f0-69a1-4857-bfaa-d03864574ca6/ENCFF864PRP.bigWig
s3://encode-public/2020/08/14/07742efc-4ac2-447f-a815-fb4bd9f65256/ENCFF046SLU.bigWig
s3://encode-public/2021/05/06/7ef67d24-e477-4569-ada5-537127ed59a8/ENCFF318XWX.bigWig
s3://encode-public/2017/03/22/d5185d89-7dcc-453c-bd9b-22ba4e9c38b6/ENCFF452QHK.bigWig
s3://encode-public/2020/08/25/08e9765b-8ea0-472a-9f83-3b7846e064e9/ENCFF761TNP.bigWig
s3://encode-public/2021/05/06/945aad71-2311-4d0c-838d-a8bbad2ad588/ENCFF226ZKS.bigWig
s3://encode-public/2022/01/28/17af48f1-099d-49a8-86af-b369a5fceb51/ENCFF531NOK.bigWig
s3://encode-public/2023/02/16/2c6a4fbe-6fd4-4023-a25c-8eacf6521348/ENCFF849SKX.bigWig
s3://encode-public/2023/01/21/1f1eb34c-a539-4480-9c20-bc70b288500f/ENCFF289DWP.bigWig
s3://encode-public/2020/12/03/6ed037d1-68f8-459a-9fc8-a78a25c3b4ed/ENCFF229WBR.bigWig
s3://encode-public/2021/05/06/7854d597-c2a9-4876-83eb-e8054f2d0f2f/ENCFF494PFH.bigWig
s3://encode-public/2021/05/06/86f368bd-bdb2-4b58-8e96-c304c7a09e77/ENCFF302OBW.bigWig
s3://encode-public/2020/12/08/1f626c74-111c-4bd4-aae2-4a5f9aa318a0/ENCFF239BWH.bigWig
s3://encode-public/2021/05/06/9b39dcf3-82d6-4416-b643-674212772aa7/ENCFF701XHD.bigWig
s3://encode-public/2020/10/03/e5457c59-1b4e-4614-ba17-98a9639cd07f/ENCFF442BTV.bigWig
s3://encode-public/2020/12/08/f104d29b-8d3a-4635-a002-c2d6a0d03ea5/ENCFF723UZM.bigWig
s3://encode-public/2021/02/04/8c30fb59-4ce8-4485-9733-041101734ff9/ENCFF093WWL.bigWig
s3://encode-public/2020/10/20/c92f509c-cde9-48ea-9b91-f22e31f14231/ENCFF199GIO.bigWig
s3://encode-public/2021/05/06/62690fac-b4ef-4c2d-b6c8-40c8b5765c63/ENCFF570XZP.bigWig
s3://encode-public/2021/06/21/0ac26be9-1088-4f7e-a828-80390ba1d94f/ENCFF753EPQ.bigWig
s3://encode-public/2021/07/29/97090bfe-5457-4aa6-b846-aea91210a345/ENCFF922JVJ.bigWig
s3://encode-public/2022/01/27/c3e94435-f594-4893-b553-b398b66c26bc/ENCFF096XDS.bigWig
s3://encode-public/2023/02/05/17415221-4d7d-422c-924e-0a3bdc746936/ENCFF342EQE.bigWig
s3://encode-public/2021/05/07/64234e25-08e5-482a-be8d-ae667a6f91ae/ENCFF148GPP.bigWig
s3://encode-public/2021/05/07/1de64cab-37c5-411e-adeb-5c032bc11033/ENCFF514LBN.bigWig
s3://encode-public/2021/05/06/da4cd918-e2a4-4991-948b-bb1858f21569/ENCFF282ZDL.bigWig
s3://encode-public/2022/02/09/4cd8ea65-1a71-47af-b36f-4399c96650fb/ENCFF774EDF.bigWig
s3://encode-public/2017/12/14/1135ae40-5df7-4ab2-9ca7-decc0909f92f/ENCFF829MEK.bigWig
s3://encode-public/2022/01/27/c33bd0c6-9db7-47aa-8858-668830cacab1/ENCFF096NFJ.bigWig
s3://encode-public/2023/02/23/445db730-349f-4ec9-a4d2-edb61538faa9/ENCFF878KMQ.bigWig
s3://encode-public/2021/05/06/9a637f65-22c5-43fe-b592-ad9e73c584ff/ENCFF755PGI.bigWig
s3://encode-public/2020/09/25/9d421eb3-016f-4c0c-a761-322f83120c5c/ENCFF159ORY.bigWig
s3://encode-public/2022/02/09/2d660613-e172-410e-bc22-bbaac9c83098/ENCFF532YBF.bigWig
s3://encode-public/2020/09/30/b023bb9a-a6d5-4cc3-8e0f-4d96f5382fcf/ENCFF772IBT.bigWig
s3://encode-public/2022/03/03/0f9a0c9d-9e29-473a-b16c-44bad7140f4b/ENCFF438WNN.bigWig
s3://encode-public/2021/01/06/b7814cb6-e537-4dc4-8bed-2a7342b35321/ENCFF741BSC.bigWig
s3://encode-public/2020/11/18/b655cadf-dfdf-4eff-ac21-442a2f0c0db9/ENCFF163EVO.bigWig
s3://encode-public/2020/11/12/4bdcf9cb-a279-49f2-86cb-283c9b7be368/ENCFF570HAR.bigWig
s3://encode-public/2022/01/28/8e6d8ca0-f7ed-404d-9970-4b25ec2e1de9/ENCFF641ZEJ.bigWig
s3://encode-public/2023/02/28/3d4f984c-fc9d-4053-8ffa-e81b9cfcc5aa/ENCFF534YGL.bigWig
s3://encode-public/2020/12/02/42d68450-5850-4913-92cd-4c130a61437f/ENCFF663ZOC.bigWig
s3://encode-public/2020/12/03/6713604c-0926-4134-b0b5-64d7481c93c3/ENCFF905PXG.bigWig
s3://encode-public/2020/11/13/7254976c-f531-43a5-89c5-37c88341df7d/ENCFF197UYR.bigWig
s3://encode-public/2021/02/08/16bff0cf-5b60-44e8-a2c3-66e039e73f02/ENCFF241BAF.bigWig
s3://encode-public/2022/07/25/c316c997-016e-49ec-a68f-a4ff4df08034/ENCFF826TQI.bigWig
s3://encode-public/2021/02/04/fe81f4fd-3cf9-4bb4-840a-73c89220df9c/ENCFF371KMF.bigWig
s3://encode-public/2020/11/13/990bab1d-16a1-4c48-b771-32f4ad38ae83/ENCFF486IBN.bigWig
s3://encode-public/2017/08/16/c31188d5-6d87-4d4f-95b9-9ff10a576194/ENCFF071HOZ.bigWig
s3://encode-public/2017/08/16/efb0c340-9119-4813-9d84-6a5a13b74180/ENCFF774NSL.bigWig
s3://encode-public/2020/12/01/a2a330ad-b517-401b-b403-361d6cbadedb/ENCFF751PWV.bigWig
s3://encode-public/2021/01/02/0fab7a7d-1f90-413e-afa7-50b0bca65585/ENCFF879JOZ.bigWig
s3://encode-public/2021/01/02/7332fd29-2c31-4b62-978b-f2f9ad81ce28/ENCFF973SSV.bigWig
s3://encode-public/2020/09/30/64e19469-dc16-47d8-82de-7b68c49c02de/ENCFF463JMR.bigWig
s3://encode-public/2021/01/02/b29d8697-7f66-4d10-bc99-34b2f2f0ceb8/ENCFF469WXU.bigWig
s3://encode-public/2021/01/29/94906e2a-17b5-4698-b029-4c5d396310b2/ENCFF504BZA.bigWig
s3://encode-public/2022/01/27/b0e71d0b-fa03-48cb-8b05-bb283b62b3f8/ENCFF445FXM.bigWig
s3://encode-public/2023/02/17/3c0c5b95-df9d-4aa0-84c7-0cbac343d5e8/ENCFF386YJM.bigWig
s3://encode-public/2020/12/26/cae8f173-7e73-43b4-9e84-9a6abf235877/ENCFF143IEG.bigWig
s3://encode-public/2021/09/15/0e757161-84b8-4122-b683-8b4eb188a7c8/ENCFF404XKY.bigWig
s3://encode-public/2020/12/26/85bc057d-f5a3-4a6c-bbca-993c477a9708/ENCFF279ZWT.bigWig
s3://encode-public/2021/01/30/c342433c-6303-44af-9e2b-31972b99f466/ENCFF294SPV.bigWig
s3://encode-public/2020/12/26/3ed3fcbc-b554-44af-a450-cbbdb8956315/ENCFF472IQU.bigWig
s3://encode-public/2021/09/01/a7e6b75e-9fca-4594-b3bb-c6dfca8978f7/ENCFF086TUD.bigWig
s3://encode-public/2020/11/06/f451f8e2-d1d3-48b4-b226-2a1fcbb26207/ENCFF548LNV.bigWig
s3://encode-public/2020/12/26/09e2f347-3cbb-4acf-a559-01c307f54644/ENCFF756UVW.bigWig
s3://encode-public/2021/01/29/3ac2b80a-aaa4-4ef1-8e59-99a2d8bd5073/ENCFF235MYZ.bigWig
s3://encode-public/2020/10/23/5ea2b3b4-7d2f-4bf8-bf10-d7e064e766c9/ENCFF161HKZ.bigWig
s3://encode-public/2021/01/06/14fc979c-60b2-4bb4-a32c-f8bb91659dbf/ENCFF619WCL.bigWig
s3://encode-public/2020/08/14/c2e5014f-ac13-40d6-89f6-c75fe945562e/ENCFF485XPN.bigWig
s3://encode-public/2021/01/05/39a5f249-9863-4a85-9809-41e62b085509/ENCFF825IRO.bigWig
s3://encode-public/2022/03/13/bfce9350-2fe0-49fb-af9d-7508080432bd/ENCFF867FBB.bigWig
s3://encode-public/2020/12/26/1d5f67de-1cca-4aca-a54d-1e91e9ecc6cc/ENCFF730XEF.bigWig
s3://encode-public/2020/09/29/7f5aaf44-8e44-421c-9a0f-4a39b42299aa/ENCFF938VIZ.bigWig
s3://encode-public/2022/03/30/78db9828-291c-40b7-8685-ddb0039f45da/ENCFF766NLE.bigWig
s3://encode-public/2020/10/10/8d0869ad-ebfe-4048-9b35-9ed410234bfd/ENCFF679JGS.bigWig
s3://encode-public/2020/09/30/e84c6fdb-7a9c-460d-9b78-a15c4d87f3ae/ENCFF944MGP.bigWig
s3://encode-public/2022/03/13/708aaee6-7fe8-45b5-ae0f-9bdd8c88a16e/ENCFF907BVF.bigWig
s3://encode-public/2020/12/01/2f8dfa59-bcfc-42ed-92d7-fd00e931d149/ENCFF958DMB.bigWig
s3://encode-public/2022/03/13/1b8213da-b19d-4151-ad11-6c1dd627e94f/ENCFF987VET.bigWig
s3://encode-public/2020/11/12/682ff76b-710f-46a4-a4d3-4499ab64e805/ENCFF437YBP.bigWig
s3://encode-public/2021/01/06/b004fac7-d81d-4e7b-b05a-84108552c156/ENCFF149FXH.bigWig
s3://encode-public/2022/03/30/d2b830b9-af35-4c5d-81af-21474dd39ef2/ENCFF882WPF.bigWig
s3://encode-public/2020/10/24/000b7a63-ad13-4431-be13-95408f02fdea/ENCFF167HFC.bigWig
s3://encode-public/2020/09/26/78933ba5-0eba-4da7-a510-61c2a46c715b/ENCFF119CTU.bigWig
s3://encode-public/2020/12/09/ba23612e-57e5-4447-af6a-38a719502821/ENCFF347WBJ.bigWig
s3://encode-public/2021/01/29/5cfcb35b-0aca-4ab7-bf4d-a4de0585288e/ENCFF551ZZH.bigWig
s3://encode-public/2021/09/16/542e05f2-8914-4473-8c19-c0ef8805f6e8/ENCFF041FBX.bigWig
s3://encode-public/2021/09/07/1ae3d263-0244-4eeb-a733-df7c967022ec/ENCFF298DPU.bigWig
s3://encode-public/2020/11/01/ff62dc09-6284-4b9e-84a7-5269be41abe3/ENCFF987WZX.bigWig
s3://encode-public/2023/01/21/99687b13-2903-4f2f-bb41-1e45425d23d8/ENCFF248ZPJ.bigWig
s3://encode-public/2022/03/13/3b1359f0-72fd-4882-9dab-cb6d04662e7e/ENCFF369ZTS.bigWig
s3://encode-public/2020/12/11/0cca02e8-2ea7-4791-8bce-8881ecb40e12/ENCFF971JLT.bigWig
s3://encode-public/2022/03/13/b1ae84bc-37b6-41de-b240-9381d82583b0/ENCFF048HJI.bigWig
s3://encode-public/2020/11/12/77855305-9c23-4555-b5dd-2ed2f5c9aada/ENCFF814BPD.bigWig
s3://encode-public/2022/03/31/38f59f1f-0c08-41ad-9e35-fb59008da350/ENCFF199GNI.bigWig
s3://encode-public/2022/03/30/4bc4a30f-dc2a-489b-9d77-952c309e4f3a/ENCFF895QGJ.bigWig
s3://encode-public/2020/12/26/83eb85e6-0483-42cd-8a0c-6a79b5b97317/ENCFF429EUS.bigWig
s3://encode-public/2020/11/18/178bdb47-5834-440e-8423-e6b0026240d2/ENCFF361BTT.bigWig
s3://encode-public/2020/11/01/6661d5f6-b892-490d-92ca-99426fa80914/ENCFF914UJO.bigWig
s3://encode-public/2023/01/15/80120039-4007-46f2-96d7-13ed093d5b8c/ENCFF243NYZ.bigWig
s3://encode-public/2020/12/25/03be844b-e2e3-43e3-953a-1a7837ede50b/ENCFF055ZCI.bigWig
s3://encode-public/2020/12/02/2923a9e1-4d99-4b75-8525-75fee8c7f600/ENCFF340UZR.bigWig
s3://encode-public/2020/08/14/07255afa-51a9-41e2-aecb-64e21d980c92/ENCFF960DCL.bigWig
s3://encode-public/2020/11/12/2b7735ac-834b-4c79-a198-316d7f1666cf/ENCFF691LFQ.bigWig
s3://encode-public/2020/09/30/230f79c5-5d3e-4b71-9a93-f7999c84f2dd/ENCFF446DQZ.bigWig
s3://encode-public/2022/03/13/ed1255f6-1fb2-4ce3-919d-73cc72785073/ENCFF478SPD.bigWig
s3://encode-public/2020/12/01/503d21f9-98c2-4e76-b091-93093757ed0e/ENCFF965IZE.bigWig
s3://encode-public/2020/10/29/b732cffd-ab6a-4271-b97c-d930c123a285/ENCFF687SGE.bigWig
s3://encode-public/2021/11/30/516bcdc6-0082-448e-b562-abe3c154e377/ENCFF499NHY.bigWig
s3://encode-public/2020/11/07/956dde55-72b5-487a-8eb9-fc0c92b53812/ENCFF672MMS.bigWig
s3://encode-public/2021/01/07/da9dc7af-5a1a-49e3-bcd6-db05ef54bec5/ENCFF521CUK.bigWig
s3://encode-public/2020/11/07/e559d7dc-dde4-494b-ba98-9722e9928e6e/ENCFF270KWP.bigWig
s3://encode-public/2020/11/22/d1420427-dce8-49f3-8c9e-2edc723d358e/ENCFF617JIT.bigWig
s3://encode-public/2021/01/29/83a2a6f3-cc94-4a19-9981-959f26b4e541/ENCFF202CVA.bigWig
s3://encode-public/2020/11/13/772b11eb-5075-4600-8ba8-53c4273ede0b/ENCFF080TTA.bigWig
s3://encode-public/2020/10/20/6dbeb643-6619-4e08-bb3b-b261d17f73c9/ENCFF716FLL.bigWig
s3://encode-public/2020/12/01/e5e41da7-c35f-46f9-b64f-2b0630a8a4f9/ENCFF598ZPM.bigWig
s3://encode-public/2020/12/26/fa2b5eca-d4e7-4355-9edb-663a0225d1ed/ENCFF552ZCJ.bigWig
s3://encode-public/2021/09/16/70314618-6c70-43e0-9c13-adb87cecd6ab/ENCFF946LGO.bigWig
s3://encode-public/2020/11/07/811f15d0-d089-4888-bf58-ced1fe279560/ENCFF996ZCU.bigWig
s3://encode-public/2020/12/04/37ffc276-2435-4725-abe4-c4799709ff1e/ENCFF873FBF.bigWig
s3://encode-public/2020/11/13/836a6e44-6556-4f0b-b432-066c976d5196/ENCFF501FMZ.bigWig
s3://encode-public/2020/12/07/f7ef4a2d-c3b2-4cb7-bffd-00f7d071bfab/ENCFF330ZTB.bigWig
s3://encode-public/2020/12/07/8736074d-eccb-436c-a36e-dd90efe0eea4/ENCFF231SWT.bigWig
s3://encode-public/2021/01/29/f6d92162-9b6b-4f8f-88b8-cd3a62ac83e7/ENCFF647OZE.bigWig
s3://encode-public/2022/07/12/ed09dc40-bcb2-4836-8cfe-bab203d9de4d/ENCFF528GFC.bigWig
s3://encode-public/2022/03/13/9a53d318-36f9-485b-a35d-9abd180fa3db/ENCFF296KCQ.bigWig
s3://encode-public/2020/11/01/ec9b5a86-d953-4202-a915-8e12c8250793/ENCFF667UBI.bigWig
s3://encode-public/2020/12/11/18a43a11-09b7-4821-88f4-cab07db9a619/ENCFF725AOB.bigWig
s3://encode-public/2022/03/13/03b86b7c-6914-4a4a-beab-b856c7caefc6/ENCFF322CXF.bigWig
s3://encode-public/2020/11/01/1ef4caf2-308f-4b9e-b5e5-43f4d10690b3/ENCFF991EHP.bigWig
s3://encode-public/2020/12/12/06039733-cd8f-4096-ba60-b75af386736e/ENCFF927LQC.bigWig
s3://encode-public/2021/01/02/e378e5ca-e727-4292-ad1a-3ab32462b981/ENCFF792DRZ.bigWig
[truncated: 4,614 more rows]

## Sheet: metadata_filtered
File.accession	File.format	File.type	File.format.type	Output.type	File.assembly	Experiment.accession	Assay	Donor.s.	Biosample.term.id	Biosample.term.name	Biosample.type	Biosample.organism	Biosample.genetic.modifications.gene.targets	Biosample.genetic.modifications.site.coordinates	Biosample.genetic.modifications.zygosity	Experiment.target	Library.made.from	Library.depleted.in	Library.extraction.method	Library.lysis.method	Library.crosslinking.method	Library.strand.specific	Experiment.date.released	Project	RBNS.protein.concentration	Library.fragmentation.method	Library.size.range	Biological.replicate.s.	Technical.replicate.s.	Read.length	Mapped.read.length	Run.type	Paired.end	Paired.with	Index.of	Derived.from	Size	Lab	md5sum	dbxrefs	File.download.URL	Genome.annotation	Platform	Controlled.by	File.Status	s3_uri	Azure.URL	File.analysis.title	File.analysis.status
ENCFF331JNU	bigWig	bigWig	NA	signal p-value	GRCh38	ENCSR355HLV	TF ChIP-seq	/human-donors/ENCDO000AAZ/	EFO:0001086	A549	cell line	Homo sapiens	NA		NA	NR3C1-human	DNA	NA			formaldehyde	NA	2017-10-19	GGR	NA	sonication (Bioruptor Twin)	>200	1, 2, 3	1_1, 2_1, 3_1	NA	NA	NA	NA	NA	NA	/files/ENCFF505ZOJ/, /files/ENCFF928UTV/, /files/ENCFF439UUO/, /files/ENCFF690PEG/, /files/ENCFF217TGX/, /files/ENCFF250XNZ/	1345588726	ENCODE Processing Pipeline	3ce81c1f596f3093b152eeb71d68b2bf	NA	https://www.encodeproject.org/files/ENCFF331JNU/@@download/ENCFF331JNU.bigWig	NA	NA	NA	released	s3://encode-public/2021/01/02/c390ec32-bb00-4a5a-8583-aec1e25a7379/ENCFF331JNU.bigWig	https://datasetencode.blob.core.windows.net/dataset/2021/01/02/c390ec32-bb00-4a5a-8583-aec1e25a7379/ENCFF331JNU.bigWig?sv=2019-10-10&si=prod&sr=c&sig=9qSQZo4ggrCNpybBExU8SypuUZV33igI11xw0P7rB3c%3D	ENCODE4 v1.6.1 GRCh38	released
ENCFF846APB	bigWig	bigWig	NA	signal p-value	GRCh38	ENCSR018JXB	Mint-ChIP-seq	/human-donors/ENCDO836ICQ/	CL:0000909	CD8-positive, alpha-beta memory T cell	primary cell	Homo sapiens	NA		NA	H3K36me3-human	DNA	NA				NA	2020-07-30	ENCODE	NA	none		1	1_1, 1_2	NA	NA	NA	NA	NA	NA	/files/ENCFF072JNO/, /files/ENCFF121HWO/	1415150019	ENCODE Processing Pipeline	a4e45356a877c71cc584ab360bb8a812	NA	https://www.encodeproject.org/files/ENCFF846APB/@@download/ENCFF846APB.bigWig	NA	NA	NA	released	s3://encode-public/2021/05/05/2bb22580-5461-450c-8029-58bc8f4fc92f/ENCFF846APB.bigWig	https://datasetencode.blob.core.windows.net/dataset/2021/05/05/2bb22580-5461-450c-8029-58bc8f4fc92f/ENCFF846APB.bigWig?sv=2019-10-10&si=prod&sr=c&sig=9qSQZo4ggrCNpybBExU8SypuUZV33igI11xw0P7rB3c%3D	ENCODE4 v1.8.0 GRCh38	released
ENCFF022LSC	bigWig	bigWig	NA	signal p-value	GRCh38	ENCSR040ZML	Mint-ChIP-seq	/human-donors/ENCDO352FHC/	CL:0000788	naive B cell	primary cell	Homo sapiens	NA		NA	H3K27ac-human	DNA	NA				NA	2022-03-28	ENCODE	NA			1	1_1, 1_2	NA	NA	NA	NA	NA	NA	/files/ENCFF847PCC/, /files/ENCFF808SRS/	905148830	ENCODE Processing Pipeline	7ea7f242161e0d8d505aa025497b8f48	NA	https://www.encodeproject.org/files/ENCFF022LSC/@@download/ENCFF022LSC.bigWig	NA	NA	NA	released	s3://encode-public/2022/03/13/10a66ce9-ec91-4afa-beaf-e93a8ec52488/ENCFF022LSC.bigWig	https://datasetencode.blob.core.windows.net/dataset/2022/03/13/10a66ce9-ec91-4afa-beaf-e93a8ec52488/ENCFF022LSC.bigWig?sv=2019-10-10&si=prod&sr=c&sig=9qSQZo4ggrCNpybBExU8SypuUZV33igI11xw0P7rB3c%3D	ENCODE4 v1.8.0 GRCh38	released
ENCFF915CZZ	bigWig	bigWig	NA	signal p-value	GRCh38	ENCSR919BBI	Histone ChIP-seq	/human-donors/ENCDO615YQP/	UBERON:0001003	skin epidermis	tissue	Homo sapiens	NA		NA	H3K27ac-human	DNA	NA				NA	2020-09-10	ENCODE	NA	none	200-600	1	1_1	NA	NA	NA	NA	NA	NA	/files/ENCFF641VFP/, /files/ENCFF874SDX/	635676262	ENCODE Processing Pipeline	410ba729a056eb3a23388551a806b5f9	NA	https://www.encodeproject.org/files/ENCFF915CZZ/@@download/ENCFF915CZZ.bigWig	NA	NA	NA	released	s3://encode-public/2020/07/23/b851e331-7a25-4697-a36b-bf1b41b935d9/ENCFF915CZZ.bigWig	https://datasetencode.blob.core.windows.net/dataset/2020/07/23/b851e331-7a25-4697-a36b-bf1b41b935d9/ENCFF915CZZ.bigWig?sv=2019-10-10&si=prod&sr=c&sig=9qSQZo4ggrCNpybBExU8SypuUZV33igI11xw0P7rB3c%3D	ENCODE4 v1.5.0 GRCh38	released
ENCFF663NGR	bigWig	bigWig	NA	signal p-value	GRCh38	ENCSR869TDT	Histone ChIP-seq	/human-donors/ENCDO856JFL/	UBERON:0001003	skin epidermis	tissue	Homo sapiens	NA		NA	H3K27ac-human	DNA	NA				NA	2020-09-10	ENCODE	NA	sonication (generic)	200-600	1	1_1	NA	NA	NA	NA	NA	NA	/files/ENCFF343UPV/, /files/ENCFF836RQN/	1138896790	ENCODE Processing Pipeline	05b55dc0888df64350be76cb80679be2	NA	https://www.encodeproject.org/files/ENCFF663NGR/@@download/ENCFF663NGR.bigWig	NA	NA	NA	released	s3://encode-public/2020/07/23/a03610e0-2a84-4466-9283-8e82995420f5/ENCFF663NGR.bigWig	https://datasetencode.blob.core.windows.net/dataset/2020/07/23/a03610e0-2a84-4466-9283-8e82995420f5/ENCFF663NGR.bigWig?sv=2019-10-10&si=prod&sr=c&sig=9qSQZo4ggrCNpybBExU8SypuUZV33igI11xw0P7rB3c%3D	ENCODE4 v1.5.0 GRCh38	released
ENCFF127RII	bigWig	bigWig	NA	signal p-value	GRCh38	ENCSR024CNP	TF ChIP-seq	/human-donors/ENCDO000AAD/	EFO:0002067	K562	cell line	Homo sapiens	NA		NA	EGR1-human	DNA	NA				NA	2017-05-17	ENCODE	NA		450-650	1, 2	1_1, 2_1	NA	NA	NA	NA	NA	NA	/files/ENCFF072BKN/, /files/ENCFF160QEY/, /files/ENCFF337NXS/, /files/ENCFF628INW/	1557854634	ENCODE Processing Pipeline	f7b2df22b0843cd3c80ededc5d7ee527	NA	https://www.encodeproject.org/files/ENCFF127RII/@@download/ENCFF127RII.bigWig	NA	NA	NA	released	s3://encode-public/2020/11/29/72ef039f-3ca5-4a0f-9b86-d879da8671a7/ENCFF127RII.bigWig	https://datasetencode.blob.core.windows.net/dataset/2020/11/29/72ef039f-3ca5-4a0f-9b86-d879da8671a7/ENCFF127RII.bigWig?sv=2019-10-10&si=prod&sr=c&sig=9qSQZo4ggrCNpybBExU8SypuUZV33igI11xw0P7rB3c%3D	ENCODE4 v1.6.1 GRCh38	released
ENCFF433PNB	bigWig	bigWig	NA	signal p-value	GRCh38	ENCSR597XRK	Histone ChIP-seq	/human-donors/ENCDO305PTK/	EFO:0030018	BLaER1	cell line	Homo sapiens	NA		NA	H3K27me3-human	DNA	NA			formaldehyde	NA	2022-05-10	community	NA	shearing (Covaris generic)		1	1_1	NA	NA	NA	NA	NA	NA	/files/ENCFF606YAE/, /files/ENCFF220CYU/	1242729881	Roderic Guigo, CRG	2a27ebf65822e5b68744d7c09ea4e082	NA	https://www.encodeproject.org/files/ENCFF433PNB/@@download/ENCFF433PNB.bigWig	NA	NA	NA	released	s3://encode-public/2022/01/27/dc522d21-4417-4898-9ddc-45b516ce59da/ENCFF433PNB.bigWig	https://datasetencode.blob.core.windows.net/dataset/2022/01/27/dc522d21-4417-4898-9ddc-45b516ce59da/ENCFF433PNB.bigWig?sv=2019-10-10&si=prod&sr=c&sig=9qSQZo4ggrCNpybBExU8SypuUZV33igI11xw0P7rB3c%3D	Lab custom GRCh38	released
ENCFF166NIN	bigWig	bigWig	NA	signal p-value	GRCh38	ENCSR597XRK	Histone ChIP-seq	/human-donors/ENCDO305PTK/	EFO:0030018	BLaER1	cell line	Homo sapiens	NA		NA	H3K27me3-human	DNA	NA			formaldehyde	NA	2022-05-10	community	NA	shearing (Covaris generic)		1, 2	1_1, 2_1	NA	NA	NA	NA	NA	NA	/files/ENCFF695UGF/, /files/ENCFF344JCW/, /files/ENCFF500TNT/, /files/ENCFF665BNH/	1748506569	ENCODE Processing Pipeline	054d62d26f38b677b0e09cf278767e3e	NA	https://www.encodeproject.org/files/ENCFF166NIN/@@download/ENCFF166NIN.bigWig	NA	NA	NA	released	s3://encode-public/2023/02/17/4f2f3149-d561-49da-a25f-4acd6c6daba7/ENCFF166NIN.bigWig	https://datasetencode.blob.core.windows.net/dataset/2023/02/17/4f2f3149-d561-49da-a25f-4acd6c6daba7/ENCFF166NIN.bigWig?sv=2019-10-10&si=prod&sr=c&sig=9qSQZo4ggrCNpybBExU8SypuUZV33igI11xw0P7rB3c%3D	ENCODE4 v1.8.1 GRCh38	released
ENCFF973UXU	bigWig	bigWig	NA	signal p-value	GRCh38	ENCSR657PXQ	Mint-ChIP-seq	/human-donors/ENCDO258PRN/	CL:0000897	CD4-positive, alpha-beta memory T cell	primary cell	Homo sapiens	NA		NA	H3K4me3-human	DNA	NA				NA	2020-07-30	ENCODE	NA	none		1	1_1, 1_2	NA	NA	NA	NA	NA	NA	/files/ENCFF599COK/, /files/ENCFF976BOO/	1417650378	ENCODE Processing Pipeline	706ed01d1d301a2a20b983a35195c1bc	NA	https://www.encodeproject.org/files/ENCFF973UXU/@@download/ENCFF973UXU.bigWig	NA	NA	NA	released	s3://encode-public/2021/05/05/773b36d3-8dd2-4290-9087-2ee68bc41a90/ENCFF973UXU.bigWig	https://datasetencode.blob.core.windows.net/dataset/2021/05/05/773b36d3-8dd2-4290-9087-2ee68bc41a90/ENCFF973UXU.bigWig?sv=2019-10-10&si=prod&sr=c&sig=9qSQZo4ggrCNpybBExU8SypuUZV33igI11xw0P7rB3c%3D	ENCODE4 v1.8.0 GRCh38	released
ENCFF003MGV	bigWig	bigWig	NA	signal p-value	GRCh38	ENCSR181MKJ	Mint-ChIP-seq	/human-donors/ENCDO424UPQ/	CL:0000907	central memory CD8-positive, alpha-beta T cell	primary cell	Homo sapiens	NA		NA	H3K4me1-human	DNA	NA				NA	2022-03-28	ENCODE	NA			1	1_1, 1_2	NA	NA	NA	NA	NA	NA	/files/ENCFF286AVT/, /files/ENCFF269MZL/	1574085715	ENCODE Processing Pipeline	84ce1764fd1f089bb740eafe2b5d3852	NA	https://www.encodeproject.org/files/ENCFF003MGV/@@download/ENCFF003MGV.bigWig	NA	NA	NA	released	s3://encode-public/2022/03/13/3f812159-728b-44b2-8cde-e54ce62d1d81/ENCFF003MGV.bigWig	https://datasetencode.blob.core.windows.net/dataset/2022/03/13/3f812159-728b-44b2-8cde-e54ce62d1d81/ENCFF003MGV.bigWig?sv=2019-10-10&si=prod&sr=c&sig=9qSQZo4ggrCNpybBExU8SypuUZV33igI11xw0P7rB3c%3D	ENCODE4 v1.8.0 GRCh38	released
ENCFF678GPT	bigWig	bigWig	NA	signal p-value	GRCh38	ENCSR660TLD	Histone ChIP-seq	/human-donors/ENCDO305PTK/	EFO:0030018	BLaER1	cell line	Homo sapiens	NA		NA	H3K27me3-human	DNA	NA			formaldehyde	NA	2022-05-10	community	NA	shearing (Covaris generic)		1	1_1	NA	NA	NA	NA	NA	NA	/files/ENCFF142VCF/, /files/ENCFF943PUX/	1433680228	Roderic Guigo, CRG	2e16633e0bf699554cbb17db93655c46	NA	https://www.encodeproject.org/files/ENCFF678GPT/@@download/ENCFF678GPT.bigWig	NA	NA	NA	released	s3://encode-public/2022/01/27/0e43d1ff-d0fb-451d-b9b9-28c3bf1909f7/ENCFF678GPT.bigWig	https://datasetencode.blob.core.windows.net/dataset/2022/01/27/0e43d1ff-d0fb-451d-b9b9-28c3bf1909f7/ENCFF678GPT.bigWig?sv=2019-10-10&si=prod&sr=c&sig=9qSQZo4ggrCNpybBExU8SypuUZV33igI11xw0P7rB3c%3D	Lab custom GRCh38	released
ENCFF086EUA	bigWig	bigWig	NA	signal p-value	GRCh38	ENCSR660TLD	Histone ChIP-seq	/human-donors/ENCDO305PTK/	EFO:0030018	BLaER1	cell line	Homo sapiens	NA		NA	H3K27me3-human	DNA	NA			formaldehyde	NA	2022-05-10	community	NA	shearing (Covaris generic)		1, 2	1_1, 2_1	NA	NA	NA	NA	NA	NA	/files/ENCFF667NQU/, /files/ENCFF109WOM/, /files/ENCFF013JZF/, /files/ENCFF085CIB/	2104041688	ENCODE Processing Pipeline	470dabcf4516c914401031e4d4c610bb	NA	https://www.encodeproject.org/files/ENCFF086EUA/@@download/ENCFF086EUA.bigWig	NA	NA	NA	released	s3://encode-public/2023/02/16/6cc7df53-fee7-4a08-a8bb-9b858cdd5bbd/ENCFF086EUA.bigWig	https://datasetencode.blob.core.windows.net/dataset/2023/02/16/6cc7df53-fee7-4a08-a8bb-9b858cdd5bbd/ENCFF086EUA.bigWig?sv=2019-10-10&si=prod&sr=c&sig=9qSQZo4ggrCNpybBExU8SypuUZV33igI11xw0P7rB3c%3D	ENCODE4 v1.8.1 GRCh38	released
ENCFF793RKZ	bigWig	bigWig	NA	signal p-value	GRCh38	ENCSR677ZIJ	Mint-ChIP-seq	/human-donors/ENCDO833KUM/	CL:0000792	CD4-positive, CD25-positive, alpha-beta regulatory T cell	primary cell	Homo sapiens	NA		NA	H3K27ac-human	DNA	NA				NA	2022-04-27	ENCODE	NA			1	1_1, 1_2	NA	NA	NA	NA	NA	NA	/files/ENCFF243RQX/, /files/ENCFF458ZKM/	906725414	ENCODE Processing Pipeline	64b941a37a2ac2cbdd0fe7763e97f573	NA	https://www.encodeproject.org/files/ENCFF793RKZ/@@download/ENCFF793RKZ.bigWig	NA	NA	NA	released	s3://encode-public/2022/03/30/75d82bd9-e3e7-429a-9a79-be3c22d50869/ENCFF793RKZ.bigWig	https://datasetencode.blob.core.windows.net/dataset/2022/03/30/75d82bd9-e3e7-429a-9a79-be3c22d50869/ENCFF793RKZ.bigWig?sv=2019-10-10&si=prod&sr=c&sig=9qSQZo4ggrCNpybBExU8SypuUZV33igI11xw0P7rB3c%3D	ENCODE4 v1.8.0 GRCh38	released
ENCFF947QGJ	bigWig	bigWig	NA	signal p-value	GRCh38	ENCSR774NXA	ATAC-seq	/human-donors/ENCDO186XRB/	UBERON:0008450	psoas muscle	tissue	Homo sapiens	NA		NA		DNA	NA				NA	2020-08-17	ENCODE	NA	chemical (Tn5 transposase)	200-7000	1	1_1, 1_2	NA	NA	NA	NA	NA	NA	/files/ENCFF385JXK/	1218849005	ENCODE Processing Pipeline	be86a2b1e1907b69bb3164bd3ce03340	NA	https://www.encodeproject.org/files/ENCFF947QGJ/@@download/ENCFF947QGJ.bigWig	NA	NA	NA	released	s3://encode-public/2021/02/24/8acd2040-a46e-42ad-817c-6f407e9f62a7/ENCFF947QGJ.bigWig	https://datasetencode.blob.core.windows.net/dataset/2021/02/24/8acd2040-a46e-42ad-817c-6f407e9f62a7/ENCFF947QGJ.bigWig?sv=2019-10-10&si=prod&sr=c&sig=9qSQZo4ggrCNpybBExU8SypuUZV33igI11xw0P7rB3c%3D	ENCODE4 v1.9.1 GRCh38	released
ENCFF686APW	bigWig	bigWig	NA	signal p-value	GRCh38	ENCSR543DUC	TF ChIP-seq	/human-donors/ENCDO271OUW/	UBERON:0004264	lower leg skin	tissue	Homo sapiens	NA		NA	POLR2A-human	DNA	NA				NA	2017-03-20	ENCODE	NA		450-650	1	1_1	NA	NA	NA	NA	NA	NA	/files/ENCFF948AVR/, /files/ENCFF186GBR/	1084118911	ENCODE Processing Pipeline	8ea3c15ca7f96722c8a79bec3cba0c5b	NA	https://www.encodeproject.org/files/ENCFF686APW/@@download/ENCFF686APW.bigWig	NA	NA	NA	released	s3://encode-public/2020/12/03/f9a4f196-573e-4278-abc2-d56d42469867/ENCFF686APW.bigWig	https://datasetencode.blob.core.windows.net/dataset/2020/12/03/f9a4f196-573e-4278-abc2-d56d42469867/ENCFF686APW.bigWig?sv=2019-10-10&si=prod&sr=c&sig=9qSQZo4ggrCNpybBExU8SypuUZV33igI11xw0P7rB3c%3D	ENCODE4 v1.6.1 GRCh38	released
ENCFF831UJW	bigWig	bigWig	NA	signal p-value	GRCh38	ENCSR778NQS	Histone ChIP-seq	/human-donors/ENCDO000AAZ/	EFO:0001086	A549	cell line	Homo sapiens	NA		NA	H3K27ac-human	DNA	NA			formaldehyde	NA	2017-10-19	GGR	NA	sonication (Bioruptor Twin)	>200	1, 2, 3	1_1, 2_1, 3_1	NA	NA	NA	NA	NA	NA	/files/ENCFF312BJX/, /files/ENCFF928UTV/, /files/ENCFF640LCC/, /files/ENCFF439UUO/, /files/ENCFF872MQN/, /files/ENCFF690PEG/	1953885463	ENCODE Processing Pipeline	501610efe250c15f20944bfbbc60334e	NA	https://www.encodeproject.org/files/ENCFF831UJW/@@download/ENCFF831UJW.bigWig	NA	NA	NA	released	s3://encode-public/2020/10/01/1bc11645-c345-40ad-944a-50752ecbc90d/ENCFF831UJW.bigWig	https://datasetencode.blob.core.windows.net/dataset/2020/10/01/1bc11645-c345-40ad-944a-50752ecbc90d/ENCFF831UJW.bigWig?sv=2019-10-10&si=prod&sr=c&sig=9qSQZo4ggrCNpybBExU8SypuUZV33igI11xw0P7rB3c%3D	ENCODE4 v1.5.1 GRCh38	released
ENCFF851GVF	bigWig	bigWig	NA	signal p-value	GRCh38	ENCSR835YED	Histone ChIP-seq	/human-donors/ENCDO739SDJ/	UBERON:0001003	skin epidermis	tissue	Homo sapiens	NA		NA	H3K4me3-human	DNA	NA				NA	2020-09-10	ENCODE	NA	none	200-600	1	1_1	NA	NA	NA	NA	NA	NA	/files/ENCFF142FDN/, /files/ENCFF094IDX/	599676279	ENCODE Processing Pipeline	3900aefb9239d8876711ccb5a859caf4	NA	https://www.encodeproject.org/files/ENCFF851GVF/@@download/ENCFF851GVF.bigWig	NA	NA	NA	released	s3://encode-public/2020/07/23/aa7f8749-cefb-4561-8899-becacbf18986/ENCFF851GVF.bigWig	https://datasetencode.blob.core.windows.net/dataset/2020/07/23/aa7f8749-cefb-4561-8899-becacbf18986/ENCFF851GVF.bigWig?sv=2019-10-10&si=prod&sr=c&sig=9qSQZo4ggrCNpybBExU8SypuUZV33igI11xw0P7rB3c%3D	ENCODE4 v1.5.0 GRCh38	released
ENCFF194AHY	bigWig	bigWig	NA	signal p-value	GRCh38	ENCSR414JJE	Mint-ChIP-seq	/human-donors/ENCDO352FHC/	CL:0000788	naive B cell	primary cell	Homo sapiens	NA		NA	H3K27me3-human	DNA	NA				NA	2022-07-05	ENCODE	NA			1	1_1, 1_2	NA	NA	NA	NA	NA	NA	/files/ENCFF847PCC/, /files/ENCFF448GYQ/	1671271683	ENCODE Processing Pipeline	c6ad226537d143da3f65dc377a4a395e	NA	https://www.encodeproject.org/files/ENCFF194AHY/@@download/ENCFF194AHY.bigWig	NA	NA	NA	released	s3://encode-public/2022/03/13/209ddd76-2098-4892-9d26-90738806bc21/ENCFF194AHY.bigWig	https://datasetencode.blob.core.windows.net/dataset/2022/03/13/209ddd76-2098-4892-9d26-90738806bc21/ENCFF194AHY.bigWig?sv=2019-10-10&si=prod&sr=c&sig=9qSQZo4ggrCNpybBExU8SypuUZV33igI11xw0P7rB3c%3D	ENCODE4 v1.8.0 GRCh38	released
ENCFF323CZG	bigWig	bigWig	NA	signal p-value	GRCh38	ENCSR976IRR	Mint-ChIP-seq	/human-donors/ENCDO374BBL/	CL:0000896	activated CD4-positive, alpha-beta T cell	primary cell	Homo sapiens	NA		NA	H3K27me3-human	DNA	NA				NA	2022-04-27	ENCODE	NA			1	1_1, 1_2	NA	NA	NA	NA	NA	NA	/files/ENCFF067MWK/, /files/ENCFF179JRA/	1386022896	ENCODE Processing Pipeline	58b935cad5f57093e2f9bb499975a60c	NA	https://www.encodeproject.org/files/ENCFF323CZG/@@download/ENCFF323CZG.bigWig	NA	NA	NA	released	s3://encode-public/2022/03/31/5aaac0a0-e21b-458b-8e74-1affcd3ef25d/ENCFF323CZG.bigWig	https://datasetencode.blob.core.windows.net/dataset/2022/03/31/5aaac0a0-e21b-458b-8e74-1affcd3ef25d/ENCFF323CZG.bigWig?sv=2019-10-10&si=prod&sr=c&sig=9qSQZo4ggrCNpybBExU8SypuUZV33igI11xw0P7rB3c%3D	ENCODE4 v1.8.0 GRCh38	released
ENCFF832RAR	bigWig	bigWig	NA	signal p-value	GRCh38	ENCSR458QEY	Mint-ChIP-seq	/human-donors/ENCDO187BUH/	CL:0000895	naive thymus-derived CD4-positive, alpha-beta T cell	primary cell	Homo sapiens	NA		NA	H3K4me1-human	DNA	NA				NA	2020-09-06	ENCODE	NA	none		1	1_1, 1_2	NA	NA	NA	NA	NA	NA	/files/ENCFF405HZX/, /files/ENCFF819FTX/	867768123	ENCODE Processing Pipeline	fc679ba07236af8dd9b661ada4c5d03f	NA	https://www.encodeproject.org/files/ENCFF832RAR/@@download/ENCFF832RAR.bigWig	NA	NA	NA	released	s3://encode-public/2021/05/05/cf3d1497-df37-4587-b276-3fcba2225e38/ENCFF832RAR.bigWig	https://datasetencode.blob.core.windows.net/dataset/2021/05/05/cf3d1497-df37-4587-b276-3fcba2225e38/ENCFF832RAR.bigWig?sv=2019-10-10&si=prod&sr=c&sig=9qSQZo4ggrCNpybBExU8SypuUZV33igI11xw0P7rB3c%3D	ENCODE4 v1.8.0 GRCh38	released
ENCFF957XPY	bigWig	bigWig	NA	read-depth normalized signal	GRCh38	ENCSR011VHK	DNase-seq	/human-donors/ENCDO187BUH/	CL:0000788	naive B cell	primary cell	Homo sapiens	NA		NA		DNA	NA				NA	2022-02-25	ENCODE	NA			1	1_1	NA	NA	NA	NA	NA	NA	/files/ENCFF775KLB/, /files/ENCFF528VKG/	663657130	ENCODE Processing Pipeline	72fa432b0e786e2a535c9fcc0a27d2d3	NA	https://www.encodeproject.org/files/ENCFF957XPY/@@download/ENCFF957XPY.bigWig	NA	NA	NA	released	s3://encode-public/2022/02/15/cac0ad44-6d5f-4599-a8b1-3a19842add7a/ENCFF957XPY.bigWig	https://datasetencode.blob.core.windows.net/dataset/2022/02/15/cac0ad44-6d5f-4599-a8b1-3a19842add7a/ENCFF957XPY.bigWig?sv=2019-10-10&si=prod&sr=c&sig=9qSQZo4ggrCNpybBExU8SypuUZV33igI11xw0P7rB3c%3D	ENCODE4 v3.0.0 GRCh38	released
ENCFF854YFW	bigWig	bigWig	NA	signal p-value	GRCh38	ENCSR398QLU	Mint-ChIP-seq	/human-donors/ENCDO258PRN/	CL:0000909	CD8-positive, alpha-beta memory T cell	primary cell	Homo sapiens	NA		NA	H3K27ac-human	DNA	NA				NA	2020-09-06	ENCODE	NA	none		1	1_1	NA	NA	NA	NA	NA	NA	/files/ENCFF816ZWO/, /files/ENCFF487FLK/	823164897	ENCODE Processing Pipeline	0013f93cdce84f612a882b7969836848	NA	https://www.encodeproject.org/files/ENCFF854YFW/@@download/ENCFF854YFW.bigWig	NA	NA	NA	released	s3://encode-public/2021/05/05/19e50f9b-e740-4d2f-9f3b-1be3465e2d5e/ENCFF854YFW.bigWig	https://datasetencode.blob.core.windows.net/dataset/2021/05/05/19e50f9b-e740-4d2f-9f3b-1be3465e2d5e/ENCFF854YFW.bigWig?sv=2019-10-10&si=prod&sr=c&sig=9qSQZo4ggrCNpybBExU8SypuUZV33igI11xw0P7rB3c%3D	ENCODE4 v1.8.0 GRCh38	released
ENCFF600WLS	bigWig	bigWig	NA	signal p-value	GRCh38	ENCSR788UDH	Mint-ChIP-seq	/human-donors/ENCDO222AAA/	CL:0000223	endodermal cell	in vitro differentiated cells	Homo sapiens	NA		NA	H3K4me3-human	DNA	NA				NA	2020-09-06	ENCODE	NA	none		1, 2	1_1, 1_2, 2_1, 2_2	NA	NA	NA	NA	NA	NA	/files/ENCFF895KPU/, /files/ENCFF373ZSV/, /files/ENCFF934CLG/, /files/ENCFF490YMM/	434567637	ENCODE Processing Pipeline	88587ecce8abd0bcc37cfa5d8bd23fa0	NA	https://www.encodeproject.org/files/ENCFF600WLS/@@download/ENCFF600WLS.bigWig	NA	NA	NA	released	s3://encode-public/2021/05/06/5d279ec5-c131-4b6c-912f-28a7026f0149/ENCFF600WLS.bigWig	https://datasetencode.blob.core.windows.net/dataset/2021/05/06/5d279ec5-c131-4b6c-912f-28a7026f0149/ENCFF600WLS.bigWig?sv=2019-10-10&si=prod&sr=c&sig=9qSQZo4ggrCNpybBExU8SypuUZV33igI11xw0P7rB3c%3D	ENCODE4 v1.8.0 GRCh38	released
ENCFF800THX	bigWig	bigWig	NA	signal p-value	GRCh38	ENCSR183IQU	Mint-ChIP-seq	/human-donors/ENCDO976NED/	CL:0000897	CD4-positive, alpha-beta memory T cell	primary cell	Homo sapiens	NA		NA	H3K4me3-human	DNA	NA				NA	2020-09-05	ENCODE	NA	none		1	1_1, 1_2	NA	NA	NA	NA	NA	NA	/files/ENCFF467FXQ/, /files/ENCFF586QOP/	1317783825	ENCODE Processing Pipeline	fc197abf2759adeafc623124a24f681f	NA	https://www.encodeproject.org/files/ENCFF800THX/@@download/ENCFF800THX.bigWig	NA	NA	NA	released	s3://encode-public/2021/05/05/68f90e57-a0cb-47e2-ac96-920f3df9397a/ENCFF800THX.bigWig	https://datasetencode.blob.core.windows.net/dataset/2021/05/05/68f90e57-a0cb-47e2-ac96-920f3df9397a/ENCFF800THX.bigWig?sv=2019-10-10&si=prod&sr=c&sig=9qSQZo4ggrCNpybBExU8SypuUZV33igI11xw0P7rB3c%3D	ENCODE4 v1.8.0 GRCh38	released
ENCFF151NIC	bigWig	bigWig	NA	read-depth normalized signal	GRCh38	ENCSR525VCH	DNase-seq	/human-donors/ENCDO011KGM/	CL:0001044	effector CD4-positive, alpha-beta T cell	primary cell	Homo sapiens	NA		NA		DNA	NA				NA	2020-10-06	ENCODE	NA			1	1_1	NA	NA	NA	NA	NA	NA	/files/ENCFF039PMX/, /files/ENCFF162AKB/	630499492	ENCODE Processing Pipeline	292c57afee4968069f9e9da87b7af9c2	NA	https://www.encodeproject.org/files/ENCFF151NIC/@@download/ENCFF151NIC.bigWig	NA	NA	NA	released	s3://encode-public/2020/10/04/660e4680-e1a5-4a6b-83d1-eb4d3f339d44/ENCFF151NIC.bigWig	https://datasetencode.blob.core.windows.net/dataset/2020/10/04/660e4680-e1a5-4a6b-83d1-eb4d3f339d44/ENCFF151NIC.bigWig?sv=2019-10-10&si=prod&sr=c&sig=9qSQZo4ggrCNpybBExU8SypuUZV33igI11xw0P7rB3c%3D	ENCODE4 v3.0.0-alpha.2 GRCh38	released
ENCFF093WVB	bigWig	bigWig	NA	signal p-value	GRCh38	ENCSR973KLH	Mint-ChIP-seq	/human-donors/ENCDO976NED/	CL:0000909	CD8-positive, alpha-beta memory T cell	primary cell	Homo sapiens	NA		NA	H3K36me3-human	DNA	NA				NA	2021-05-14	ENCODE	NA	none		1	1_1, 1_2	NA	NA	NA	NA	NA	NA	/files/ENCFF330BEU/, /files/ENCFF352VUO/	1375759693	ENCODE Processing Pipeline	c4f21f742d478d98c51e6fdadb37ab0a	NA	https://www.encodeproject.org/files/ENCFF093WVB/@@download/ENCFF093WVB.bigWig	NA	NA	NA	released	s3://encode-public/2021/05/05/0e7b0ee9-4f9b-46e6-8717-dd607b85f3b2/ENCFF093WVB.bigWig	https://datasetencode.blob.core.windows.net/dataset/2021/05/05/0e7b0ee9-4f9b-46e6-8717-dd607b85f3b2/ENCFF093WVB.bigWig?sv=2019-10-10&si=prod&sr=c&sig=9qSQZo4ggrCNpybBExU8SypuUZV33igI11xw0P7rB3c%3D	ENCODE4 v1.8.0 GRCh38	released
ENCFF731OMW	bigWig	bigWig	NA	signal p-value	GRCh38	ENCSR179EBA	Mint-ChIP-seq	/human-donors/ENCDO424UPQ/	CL:0000913	effector memory CD8-positive, alpha-beta T cell	primary cell	Homo sapiens	NA		NA	H3K4me1-human	DNA	NA				NA	2022-03-28	ENCODE	NA			1	1_1, 1_2	NA	NA	NA	NA	NA	NA	/files/ENCFF451OXV/, /files/ENCFF798QHB/	1227898796	ENCODE Processing Pipeline	b42d5950256260ef7d1d6d5730645e31	NA	https://www.encodeproject.org/files/ENCFF731OMW/@@download/ENCFF731OMW.bigWig	NA	NA	NA	released	s3://encode-public/2022/03/13/b3c275eb-ebe4-4cf3-929b-78a7d84cbec2/ENCFF731OMW.bigWig	https://datasetencode.blob.core.windows.net/dataset/2022/03/13/b3c275eb-ebe4-4cf3-929b-78a7d84cbec2/ENCFF731OMW.bigWig?sv=2019-10-10&si=prod&sr=c&sig=9qSQZo4ggrCNpybBExU8SypuUZV33igI11xw0P7rB3c%3D	ENCODE4 v1.8.0 GRCh38	released
ENCFF557MRH	bigWig	bigWig	NA	signal p-value	GRCh38	ENCSR822WVQ	Mint-ChIP-seq	/human-donors/ENCDO911LCI/	CL:0000623	natural killer cell	primary cell	Homo sapiens	NA		NA	H3K4me3-human	DNA	NA				NA	2022-04-27	ENCODE	NA			1, 2	1_1, 1_2, 2_1, 2_2	NA	NA	NA	NA	NA	NA	/files/ENCFF012LQK/, /files/ENCFF143OOW/, /files/ENCFF837CMG/, /files/ENCFF716HZE/	1149157369	ENCODE Processing Pipeline	539a7e7b9a7798756c031bb52b11569b	NA	https://www.encodeproject.org/files/ENCFF557MRH/@@download/ENCFF557MRH.bigWig	NA	NA	NA	released	s3://encode-public/2022/03/31/49410b96-2fdf-417e-97ab-a3de0f9ba6bf/ENCFF557MRH.bigWig	https://datasetencode.blob.core.windows.net/dataset/2022/03/31/49410b96-2fdf-417e-97ab-a3de0f9ba6bf/ENCFF557MRH.bigWig?sv=2019-10-10&si=prod&sr=c&sig=9qSQZo4ggrCNpybBExU8SypuUZV33igI11xw0P7rB3c%3D	ENCODE4 v1.8.0 GRCh38	released
ENCFF475KYF	bigWig	bigWig	NA	signal p-value	GRCh38	ENCSR958CPV	Histone ChIP-seq	/human-donors/ENCDO799UNP/	UBERON:0001003	skin epidermis	tissue	Homo sapiens	NA		NA	H3K27ac-human	DNA	NA				NA	2020-09-10	ENCODE	NA	none	200-600	1	1_1	NA	NA	NA	NA	NA	NA	/files/ENCFF007VMG/, /files/ENCFF365ISM/	822760737	ENCODE Processing Pipeline	443d03fe843c9e9c4a31365d987d6e6e	NA	https://www.encodeproject.org/files/ENCFF475KYF/@@download/ENCFF475KYF.bigWig	NA	NA	NA	released	s3://encode-public/2020/07/23/1279a222-7cba-477a-9154-fc9295ff76f6/ENCFF475KYF.bigWig	https://datasetencode.blob.core.windows.net/dataset/2020/07/23/1279a222-7cba-477a-9154-fc9295ff76f6/ENCFF475KYF.bigWig?sv=2019-10-10&si=prod&sr=c&sig=9qSQZo4ggrCNpybBExU8SypuUZV33igI11xw0P7rB3c%3D	ENCODE4 v1.5.0 GRCh38	released
ENCFF667OTY	bigWig	bigWig	NA	signal p-value	GRCh38	ENCSR969HBF	Histone ChIP-seq	/human-donors/ENCDO536XJQ/	UBERON:0001003	skin epidermis	tissue	Homo sapiens	NA		NA	H3K27ac-human	DNA	NA				NA	2020-09-10	ENCODE	NA	sonication (generic)	200-600	1	1_1	NA	NA	NA	NA	NA	NA	/files/ENCFF104COR/, /files/ENCFF250AUY/	696705764	ENCODE Processing Pipeline	3372f451ef6f10113368204e624d0ec6	NA	https://www.encodeproject.org/files/ENCFF667OTY/@@download/ENCFF667OTY.bigWig	NA	NA	NA	released	s3://encode-public/2020/07/23/dc60430d-0b09-427f-a31e-1b00fb96a139/ENCFF667OTY.bigWig	https://datasetencode.blob.core.windows.net/dataset/2020/07/23/dc60430d-0b09-427f-a31e-1b00fb96a139/ENCFF667OTY.bigWig?sv=2019-10-10&si=prod&sr=c&sig=9qSQZo4ggrCNpybBExU8SypuUZV33igI11xw0P7rB3c%3D	ENCODE4 v1.5.0 GRCh38	released
ENCFF342UBF	bigWig	bigWig	NA	signal p-value	GRCh38	ENCSR235KRX	Histone ChIP-seq	/human-donors/ENCDO317WFZ/	UBERON:0001003	skin epidermis	tissue	Homo sapiens	NA		NA	H3K27ac-human	DNA	NA				NA	2020-09-10	ENCODE	NA	sonication (generic)	200-600	1	1_1	NA	NA	NA	NA	NA	NA	/files/ENCFF849TMG/, /files/ENCFF853CRW/	832555989	ENCODE Processing Pipeline	1cadcaef73fa1cb1c7a286d587f3c6e8	NA	https://www.encodeproject.org/files/ENCFF342UBF/@@download/ENCFF342UBF.bigWig	NA	NA	NA	released	s3://encode-public/2020/07/23/896b17af-30d1-40a8-bd33-60f3098f9f7a/ENCFF342UBF.bigWig	https://datasetencode.blob.core.windows.net/dataset/2020/07/23/896b17af-30d1-40a8-bd33-60f3098f9f7a/ENCFF342UBF.bigWig?sv=2019-10-10&si=prod&sr=c&sig=9qSQZo4ggrCNpybBExU8SypuUZV33igI11xw0P7rB3c%3D	ENCODE4 v1.5.0 GRCh38	released
ENCFF403AIQ	bigWig	bigWig	NA	signal p-value	GRCh38	ENCSR935XOT	TF ChIP-seq	/human-donors/ENCDO793LXB/	UBERON:0001323	tibial nerve	tissue	Homo sapiens	NA		NA	POLR2A-human	DNA	NA				NA	2017-04-04	ENCODE	NA		450-650	1	1_1	NA	NA	NA	NA	NA	NA	/files/ENCFF365VEP/, /files/ENCFF712EEO/	909881119	ENCODE Processing Pipeline	666ef2e296b42411c4562c60ba4df996	NA	https://www.encodeproject.org/files/ENCFF403AIQ/@@download/ENCFF403AIQ.bigWig	NA	NA	NA	released	s3://encode-public/2020/12/01/8da6d8b0-92e3-4d47-a093-05edb9e2fd11/ENCFF403AIQ.bigWig	https://datasetencode.blob.core.windows.net/dataset/2020/12/01/8da6d8b0-92e3-4d47-a093-05edb9e2fd11/ENCFF403AIQ.bigWig?sv=2019-10-10&si=prod&sr=c&sig=9qSQZo4ggrCNpybBExU8SypuUZV33igI11xw0P7rB3c%3D	ENCODE4 v1.6.1 GRCh38	released
ENCFF554LYV	bigWig	bigWig	NA	signal p-value	GRCh38	ENCSR439SOW	Mint-ChIP-seq	/human-donors/ENCDO512FEI/	NTR:0000662	stimulated activated memory B cell	primary cell	Homo sapiens	NA		NA	H3K9me3-human	DNA	NA				NA	2022-04-27	ENCODE	NA			1	1_1, 1_2	NA	NA	NA	NA	NA	NA	/files/ENCFF204DHY/, /files/ENCFF467OOH/	1703291128	ENCODE Processing Pipeline	d4ada08dbcbe94afb3234b020ab250ce	NA	https://www.encodeproject.org/files/ENCFF554LYV/@@download/ENCFF554LYV.bigWig	NA	NA	NA	released	s3://encode-public/2022/03/31/700c2af0-20d4-44f5-8701-fc965b7a67b9/ENCFF554LYV.bigWig	https://datasetencode.blob.core.windows.net/dataset/2022/03/31/700c2af0-20d4-44f5-8701-fc965b7a67b9/ENCFF554LYV.bigWig?sv=2019-10-10&si=prod&sr=c&sig=9qSQZo4ggrCNpybBExU8SypuUZV33igI11xw0P7rB3c%3D	ENCODE4 v1.8.0 GRCh38	released
ENCFF039WSU	bigWig	bigWig	NA	signal p-value	GRCh38	ENCSR070JEZ	Mint-ChIP-seq	/human-donors/ENCDO222AAA/	UBERON:0000955	brain	organoid	Homo sapiens	NA		NA	H3K27me3-human	DNA	NA				NA	2021-05-14	ENCODE	NA	none		1, 2, 3	1_1, 1_2, 2_1, 2_2, 3_1, 3_2	NA	NA	NA	NA	NA	NA	/files/ENCFF713AOZ/, /files/ENCFF244IQI/, /files/ENCFF715RIR/, /files/ENCFF328YOL/, /files/ENCFF177LWE/, /files/ENCFF146ZZX/	2567298251	ENCODE Processing Pipeline	1f010a2f87f3b26fd0400299b4b1f0f8	NA	https://www.encodeproject.org/files/ENCFF039WSU/@@download/ENCFF039WSU.bigWig	NA	NA	NA	released	s3://encode-public/2021/05/05/13c5d39d-e33c-4811-84de-d4ae42d81ef8/ENCFF039WSU.bigWig	https://datasetencode.blob.core.windows.net/dataset/2021/05/05/13c5d39d-e33c-4811-84de-d4ae42d81ef8/ENCFF039WSU.bigWig?sv=2019-10-10&si=prod&sr=c&sig=9qSQZo4ggrCNpybBExU8SypuUZV33igI11xw0P7rB3c%3D	ENCODE4 v1.8.0 GRCh38	released
ENCFF870OVL	bigWig	bigWig	NA	signal p-value	GRCh38	ENCSR238SWA	Histone ChIP-seq	/human-donors/ENCDO451RUA/	UBERON:0004550	gastroesophageal sphincter	tissue	Homo sapiens	NA		NA	H3K4me1-human	DNA	NA				NA	2019-02-12	ENCODE	NA	sonication (generic)	200-600	1	1_1, 1_2	NA	NA	NA	NA	NA	NA	/files/ENCFF962MQN/, /files/ENCFF175FTQ/	1168472964	ENCODE Processing Pipeline	44bc200b9ea5958bf2c40749f5425bf4	NA	https://www.encodeproject.org/files/ENCFF870OVL/@@download/ENCFF870OVL.bigWig	NA	NA	NA	released	s3://encode-public/2020/09/22/6ad6f1f2-ec9b-43a5-a270-a2905c163323/ENCFF870OVL.bigWig	https://datasetencode.blob.core.windows.net/dataset/2020/09/22/6ad6f1f2-ec9b-43a5-a270-a2905c163323/ENCFF870OVL.bigWig?sv=2019-10-10&si=prod&sr=c&sig=9qSQZo4ggrCNpybBExU8SypuUZV33igI11xw0P7rB3c%3D	ENCODE4 v1.5.1 GRCh38	released
ENCFF073LYJ	bigWig	bigWig	NA	signal p-value	GRCh38	ENCSR822EOS	Histone ChIP-seq	/human-donors/ENCDO856JFL/	UBERON:0001003	skin epidermis	tissue	Homo sapiens	NA		NA	H3K4me3-human	DNA	NA				NA	2020-09-10	ENCODE	NA	sonication (generic)	200-600	1	1_1	NA	NA	NA	NA	NA	NA	/files/ENCFF343UPV/, /files/ENCFF278TOO/	1047211440	ENCODE Processing Pipeline	3fe6e43c33594d8e7c847ef1aee6899b	NA	https://www.encodeproject.org/files/ENCFF073LYJ/@@download/ENCFF073LYJ.bigWig	NA	NA	NA	released	s3://encode-public/2020/07/23/d2069a60-6ad2-4cde-afc5-3a45d0e68d2e/ENCFF073LYJ.bigWig	https://datasetencode.blob.core.windows.net/dataset/2020/07/23/d2069a60-6ad2-4cde-afc5-3a45d0e68d2e/ENCFF073LYJ.bigWig?sv=2019-10-10&si=prod&sr=c&sig=9qSQZo4ggrCNpybBExU8SypuUZV33igI11xw0P7rB3c%3D	ENCODE4 v1.5.0 GRCh38	released
ENCFF334MJA	bigWig	bigWig	NA	read-depth normalized signal	GRCh38	ENCSR241BNZ	DNase-seq	/human-donors/ENCDO544CHQ/	CL:0001054	CD14-positive monocyte	primary cell	Homo sapiens	NA		NA		DNA	NA				NA	2020-10-05	ENCODE	NA			1	1_1	NA	NA	NA	NA	NA	NA	/files/ENCFF568RGF/, /files/ENCFF162AKB/	668339609	ENCODE Processing Pipeline	ae8bd82e32281f2010b1fc3345bbd8ab	NA	https://www.encodeproject.org/files/ENCFF334MJA/@@download/ENCFF334MJA.bigWig	NA	NA	NA	released	s3://encode-public/2020/10/02/df6af8be-966d-4ad4-831f-b58af0be50a2/ENCFF334MJA.bigWig	https://datasetencode.blob.core.windows.net/dataset/2020/10/02/df6af8be-966d-4ad4-831f-b58af0be50a2/ENCFF334MJA.bigWig?sv=2019-10-10&si=prod&sr=c&sig=9qSQZo4ggrCNpybBExU8SypuUZV33igI11xw0P7rB3c%3D	ENCODE4 v3.0.0-alpha.2 GRCh38	released
ENCFF288GLS	bigWig	bigWig	NA	signal p-value	GRCh38	ENCSR030KTV	Mint-ChIP-seq	/human-donors/ENCDO830ROH/	NTR:0000667	stimulated activated naive CD8-positive, alpha-beta T cell	primary cell	Homo sapiens	NA		NA	H3K4me1-human	DNA	NA				NA	2022-03-28	ENCODE	NA			1	1_1, 1_2	NA	NA	NA	NA	NA	NA	/files/ENCFF304KET/, /files/ENCFF441DFW/	1067245242	ENCODE Processing Pipeline	12b0dbec98329144f8d5eb64b61041e2	NA	https://www.encodeproject.org/files/ENCFF288GLS/@@download/ENCFF288GLS.bigWig	NA	NA	NA	released	s3://encode-public/2022/03/13/898ca96d-02e3-40b5-95a8-5cf9754eb3c6/ENCFF288GLS.bigWig	https://datasetencode.blob.core.windows.net/dataset/2022/03/13/898ca96d-02e3-40b5-95a8-5cf9754eb3c6/ENCFF288GLS.bigWig?sv=2019-10-10&si=prod&sr=c&sig=9qSQZo4ggrCNpybBExU8SypuUZV33igI11xw0P7rB3c%3D	ENCODE4 v1.8.0 GRCh38	released
ENCFF110QOO	bigWig	bigWig	NA	read-depth normalized signal	GRCh38	ENCSR506QJJ	DNase-seq	/human-donors/ENCDO339AAA/	EFO:0005722	SJCRH30	cell line	Homo sapiens	NA		NA		DNA	NA				NA	2020-10-06	ENCODE	NA			1	1_1	NA	NA	NA	NA	NA	NA	/files/ENCFF102QDV/, /files/ENCFF162AKB/	672319902	ENCODE Processing Pipeline	aa22b417098c97e072ec883b9c31de17	NA	https://www.encodeproject.org/files/ENCFF110QOO/@@download/ENCFF110QOO.bigWig	NA	NA	NA	released	s3://encode-public/2020/09/22/8f7628af-188f-487f-be1b-ebc9a0d130aa/ENCFF110QOO.bigWig	https://datasetencode.blob.core.windows.net/dataset/2020/09/22/8f7628af-188f-487f-be1b-ebc9a0d130aa/ENCFF110QOO.bigWig?sv=2019-10-10&si=prod&sr=c&sig=9qSQZo4ggrCNpybBExU8SypuUZV33igI11xw0P7rB3c%3D	ENCODE4 v3.0.0-alpha.2 GRCh38	released
ENCFF793LJI	bigWig	bigWig	NA	signal p-value	GRCh38	ENCSR022SNQ	Mint-ChIP-seq	/human-donors/ENCDO106CDP/	NTR:0000537	activated T-cell	primary cell	Homo sapiens	NA		NA	H3K4me3-human	DNA	NA				NA	2022-04-27	ENCODE	NA			1	1_1, 1_2	NA	NA	NA	NA	NA	NA	/files/ENCFF346HDS/, /files/ENCFF814IJP/	899165071	ENCODE Processing Pipeline	0d66136fb58a5ba0715a7c6b826e2248	NA	https://www.encodeproject.org/files/ENCFF793LJI/@@download/ENCFF793LJI.bigWig	NA	NA	NA	released	s3://encode-public/2022/03/30/0acccf01-8947-4e5a-b622-8e95f35f7d1d/ENCFF793LJI.bigWig	https://datasetencode.blob.core.windows.net/dataset/2022/03/30/0acccf01-8947-4e5a-b622-8e95f35f7d1d/ENCFF793LJI.bigWig?sv=2019-10-10&si=prod&sr=c&sig=9qSQZo4ggrCNpybBExU8SypuUZV33igI11xw0P7rB3c%3D	ENCODE4 v1.8.0 GRCh38	released
ENCFF281ACD	bigWig	bigWig	NA	signal p-value	GRCh38	ENCSR248JSH	Mint-ChIP-seq	/human-donors/ENCDO922TOC/	CL:0000895	naive thymus-derived CD4-positive, alpha-beta T cell	primary cell	Homo sapiens	NA		NA	H3K36me3-human	DNA	NA				NA	2020-09-06	ENCODE	NA	none		1	1_1, 1_2	NA	NA	NA	NA	NA	NA	/files/ENCFF635EJZ/, /files/ENCFF065IRC/	1505107569	ENCODE Processing Pipeline	a587fbd79d9e1cbe87fedcc557767965	NA	https://www.encodeproject.org/files/ENCFF281ACD/@@download/ENCFF281ACD.bigWig	NA	NA	NA	released	s3://encode-public/2021/05/05/0e85acae-a4a7-40c3-8ec8-ffb7ee249af0/ENCFF281ACD.bigWig	https://datasetencode.blob.core.windows.net/dataset/2021/05/05/0e85acae-a4a7-40c3-8ec8-ffb7ee249af0/ENCFF281ACD.bigWig?sv=2019-10-10&si=prod&sr=c&sig=9qSQZo4ggrCNpybBExU8SypuUZV33igI11xw0P7rB3c%3D	ENCODE4 v1.8.0 GRCh38	released
ENCFF776KDF	bigWig	bigWig	NA	signal p-value	GRCh38	ENCSR243QSZ	Mint-ChIP-seq	/human-donors/ENCDO976NED/	CL:0000909	CD8-positive, alpha-beta memory T cell	primary cell	Homo sapiens	NA		NA	H3K9me3-human	DNA	NA				NA	2020-09-06	ENCODE	NA	none		1	1_1, 1_2	NA	NA	NA	NA	NA	NA	/files/ENCFF670KWO/, /files/ENCFF352VUO/	1519364169	ENCODE Processing Pipeline	a391abafe875cc6f7fe81fe344b3ecf7	NA	https://www.encodeproject.org/files/ENCFF776KDF/@@download/ENCFF776KDF.bigWig	NA	NA	NA	released	s3://encode-public/2021/05/05/ea3657f5-a572-4b17-a225-847899198e0c/ENCFF776KDF.bigWig	https://datasetencode.blob.core.windows.net/dataset/2021/05/05/ea3657f5-a572-4b17-a225-847899198e0c/ENCFF776KDF.bigWig?sv=2019-10-10&si=prod&sr=c&sig=9qSQZo4ggrCNpybBExU8SypuUZV33igI11xw0P7rB3c%3D	ENCODE4 v1.8.0 GRCh38	released
ENCFF595LUO	bigWig	bigWig	NA	signal p-value	GRCh38	ENCSR787IEM	Mint-ChIP-seq	/human-donors/ENCDO187BUH/	CL:0001054	CD14-positive monocyte	primary cell	Homo sapiens	NA		NA	H3K36me3-human	DNA	NA				NA	2020-09-06	ENCODE	NA	none		1	1_1, 1_2	NA	NA	NA	NA	NA	NA	/files/ENCFF484DNF/, /files/ENCFF249DRP/	1072922953	ENCODE Processing Pipeline	a57ac120dc34110680045c8d18ddcc3b	NA	https://www.encodeproject.org/files/ENCFF595LUO/@@download/ENCFF595LUO.bigWig	NA	NA	NA	released	s3://encode-public/2021/05/06/4713e3e3-5fe4-4bff-8e32-dbee57716206/ENCFF595LUO.bigWig	https://datasetencode.blob.core.windows.net/dataset/2021/05/06/4713e3e3-5fe4-4bff-8e32-dbee57716206/ENCFF595LUO.bigWig?sv=2019-10-10&si=prod&sr=c&sig=9qSQZo4ggrCNpybBExU8SypuUZV33igI11xw0P7rB3c%3D	ENCODE4 v1.8.0 GRCh38	released
ENCFF908MNX	bigWig	bigWig	NA	signal p-value	GRCh38	ENCSR714MWV	Mint-ChIP-seq	/human-donors/ENCDO166AGR/	NTR:0000502	activated naive CD8-positive, alpha-beta T cell	primary cell	Homo sapiens	NA		NA	H3K4me3-human	DNA	NA				NA	2022-04-27	ENCODE	NA			1	1_1, 1_2	NA	NA	NA	NA	NA	NA	/files/ENCFF542BOT/, /files/ENCFF136EFU/	1058429430	ENCODE Processing Pipeline	1c5a1a8ea5b2884d677030ae489d1e28	NA	https://www.encodeproject.org/files/ENCFF908MNX/@@download/ENCFF908MNX.bigWig	NA	NA	NA	released	s3://encode-public/2022/03/30/8a4d6363-9a7e-41da-87d3-df61681dd29e/ENCFF908MNX.bigWig	https://datasetencode.blob.core.windows.net/dataset/2022/03/30/8a4d6363-9a7e-41da-87d3-df61681dd29e/ENCFF908MNX.bigWig?sv=2019-10-10&si=prod&sr=c&sig=9qSQZo4ggrCNpybBExU8SypuUZV33igI11xw0P7rB3c%3D	ENCODE4 v1.8.0 GRCh38	released
ENCFF111WKR	bigWig	bigWig	NA	signal p-value	GRCh38	ENCSR035FAV	Mint-ChIP-seq	/human-donors/ENCDO311UBW/	CL:0000623	natural killer cell	primary cell	Homo sapiens	NA		NA	H3K36me3-human	DNA	NA				NA	2022-04-27	ENCODE	NA			1	1_1, 1_2	NA	NA	NA	NA	NA	NA	/files/ENCFF887CMT/, /files/ENCFF613EMD/	1314741142	ENCODE Processing Pipeline	0d9453749aef5025afbf689a8b17b336	NA	https://www.encodeproject.org/files/ENCFF111WKR/@@download/ENCFF111WKR.bigWig	NA	NA	NA	released	s3://encode-public/2022/03/31/4b20bf48-3764-4ce0-b60e-8db70d64df7f/ENCFF111WKR.bigWig	https://datasetencode.blob.core.windows.net/dataset/2022/03/31/4b20bf48-3764-4ce0-b60e-8db70d64df7f/ENCFF111WKR.bigWig?sv=2019-10-10&si=prod&sr=c&sig=9qSQZo4ggrCNpybBExU8SypuUZV33igI11xw0P7rB3c%3D	ENCODE4 v1.8.0 GRCh38	released
ENCFF337AYM	bigWig	bigWig	NA	signal p-value	GRCh38	ENCSR799GJD	TF ChIP-seq	/human-donors/ENCDO222AAA/	NTR:0000512	nephron progenitor cell	in vitro differentiated cells	Homo sapiens	NA		NA	CTCF-human	DNA	NA				NA	2021-04-13	ENCODE	NA	sonication (generic)	200-600	1, 2	1_1, 1_2, 2_1, 2_2	NA	NA	NA	NA	NA	NA	/files/ENCFF907VVL/, /files/ENCFF969GPH/, /files/ENCFF045LNX/, /files/ENCFF781UJC/	1804172632	ENCODE Processing Pipeline	79a7c5f3c56a356967e04e991d1ea3ad	NA	https://www.encodeproject.org/files/ENCFF337AYM/@@download/ENCFF337AYM.bigWig	NA	NA	NA	released	s3://encode-public/2020/07/09/92e8d751-2497-4063-a9a8-0b1c99a886e2/ENCFF337AYM.bigWig	https://datasetencode.blob.core.windows.net/dataset/2020/07/09/92e8d751-2497-4063-a9a8-0b1c99a886e2/ENCFF337AYM.bigWig?sv=2019-10-10&si=prod&sr=c&sig=9qSQZo4ggrCNpybBExU8SypuUZV33igI11xw0P7rB3c%3D	ENCODE4 v1.5.0 GRCh38	released
ENCFF332GTT	bigWig	bigWig	NA	signal p-value	GRCh38	ENCSR109HWF	Mint-ChIP-seq	/human-donors/ENCDO830ROH/	NTR:0000667	stimulated activated naive CD8-positive, alpha-beta T cell	primary cell	Homo sapiens	NA		NA	H3K9me3-human	DNA	NA				NA	2022-03-28	ENCODE	NA			1	1_1, 1_2	NA	NA	NA	NA	NA	NA	/files/ENCFF304KET/, /files/ENCFF857CIV/	1516721480	ENCODE Processing Pipeline	d012a3e7ac81eb4f9143bb820a7e9a59	NA	https://www.encodeproject.org/files/ENCFF332GTT/@@download/ENCFF332GTT.bigWig	NA	NA	NA	released	s3://encode-public/2022/03/13/166a6436-8030-4550-b89e-426db7c0d6fc/ENCFF332GTT.bigWig	https://datasetencode.blob.core.windows.net/dataset/2022/03/13/166a6436-8030-4550-b89e-426db7c0d6fc/ENCFF332GTT.bigWig?sv=2019-10-10&si=prod&sr=c&sig=9qSQZo4ggrCNpybBExU8SypuUZV33igI11xw0P7rB3c%3D	ENCODE4 v1.8.0 GRCh38	released
ENCFF483CTC	bigWig	bigWig	NA	read-depth normalized signal	GRCh38	ENCSR017SBI	DNase-seq	/human-donors/ENCDO157PKH/	CL:0000788	naive B cell	primary cell	Homo sapiens	NA		NA		DNA	NA				NA	2022-02-25	ENCODE	NA			1	1_1	NA	NA	NA	NA	NA	NA	/files/ENCFF775KLB/, /files/ENCFF052ZPU/	662223807	ENCODE Processing Pipeline	f92439bdd93b1dc83f6423d7853d7abe	NA	https://www.encodeproject.org/files/ENCFF483CTC/@@download/ENCFF483CTC.bigWig	NA	NA	NA	released	s3://encode-public/2022/02/15/a6906c53-c827-42be-bd93-345c8a42ad4c/ENCFF483CTC.bigWig	https://datasetencode.blob.core.windows.net/dataset/2022/02/15/a6906c53-c827-42be-bd93-345c8a42ad4c/ENCFF483CTC.bigWig?sv=2019-10-10&si=prod&sr=c&sig=9qSQZo4ggrCNpybBExU8SypuUZV33igI11xw0P7rB3c%3D	ENCODE4 v3.0.0 GRCh38	released
ENCFF175OUN	bigWig	bigWig	NA	signal p-value	GRCh38	ENCSR867ARL	TF ChIP-seq	/human-donors/ENCDO305PTK/	EFO:0030018	BLaER1	cell line	Homo sapiens	NA		NA	Cebpa-rat	DNA	NA				NA	2022-05-10	community	NA	shearing (Covaris generic)		1	1_1	NA	NA	NA	NA	NA	NA	/files/ENCFF220CYU/, /files/ENCFF149TGM/	1009800263	Roderic Guigo, CRG	2e546c3518fbbbe277a7eb9f8479c8fa	NA	https://www.encodeproject.org/files/ENCFF175OUN/@@download/ENCFF175OUN.bigWig	NA	NA	NA	released	s3://encode-public/2022/01/27/2b94042f-c17a-426d-a770-e7f75972d2d1/ENCFF175OUN.bigWig	https://datasetencode.blob.core.windows.net/dataset/2022/01/27/2b94042f-c17a-426d-a770-e7f75972d2d1/ENCFF175OUN.bigWig?sv=2019-10-10&si=prod&sr=c&sig=9qSQZo4ggrCNpybBExU8SypuUZV33igI11xw0P7rB3c%3D	Lab custom GRCh38	released
ENCFF455QBU	bigWig	bigWig	NA	signal p-value	GRCh38	ENCSR867ARL	TF ChIP-seq	/human-donors/ENCDO305PTK/	EFO:0030018	BLaER1	cell line	Homo sapiens	NA		NA	Cebpa-rat	DNA	NA				NA	2022-05-10	community	NA	shearing (Covaris generic)		1, 2	1_1, 2_1	NA	NA	NA	NA	NA	NA	/files/ENCFF916QQE/, /files/ENCFF344JCW/, /files/ENCFF665BNH/, /files/ENCFF016HBB/	1594578793	ENCODE Processing Pipeline	546edfdc41a57fd5d89895eae02e741c	NA	https://www.encodeproject.org/files/ENCFF455QBU/@@download/ENCFF455QBU.bigWig	NA	NA	NA	released	s3://encode-public/2023/02/12/d6553e44-92a1-4b09-84e8-ee433b940146/ENCFF455QBU.bigWig	https://datasetencode.blob.core.windows.net/dataset/2023/02/12/d6553e44-92a1-4b09-84e8-ee433b940146/ENCFF455QBU.bigWig?sv=2019-10-10&si=prod&sr=c&sig=9qSQZo4ggrCNpybBExU8SypuUZV33igI11xw0P7rB3c%3D	ENCODE4 v1.8.1 GRCh38	released
ENCFF633VWG	bigWig	bigWig	NA	signal p-value	GRCh38	ENCSR380GYY	Mint-ChIP-seq	/human-donors/ENCDO336AAA/	UBERON:0000955	brain	organoid	Homo sapiens	NA		NA	H3K9me3-human	DNA	NA				NA	2020-09-06	ENCODE	NA	none		1, 2, 3	1_1, 1_2, 2_1, 2_2, 3_1, 3_2	NA	NA	NA	NA	NA	NA	/files/ENCFF236BXU/, /files/ENCFF391NZX/, /files/ENCFF535MZD/, /files/ENCFF649RZE/, /files/ENCFF364OOL/, /files/ENCFF951TPO/	2876765725	ENCODE Processing Pipeline	bae3c9b79a3505d4a57155780154e2b3	NA	https://www.encodeproject.org/files/ENCFF633VWG/@@download/ENCFF633VWG.bigWig	NA	NA	NA	released	s3://encode-public/2021/05/05/792acfb6-1c9d-4713-ad02-e0ef06fe332b/ENCFF633VWG.bigWig	https://datasetencode.blob.core.windows.net/dataset/2021/05/05/792acfb6-1c9d-4713-ad02-e0ef06fe332b/ENCFF633VWG.bigWig?sv=2019-10-10&si=prod&sr=c&sig=9qSQZo4ggrCNpybBExU8SypuUZV33igI11xw0P7rB3c%3D	ENCODE4 v1.8.0 GRCh38	released
ENCFF193NEK	bigWig	bigWig	NA	signal p-value	GRCh38	ENCSR530YQK	Mint-ChIP-seq	/human-donors/ENCDO923WRX/	NTR:0000537	activated T-cell	primary cell	Homo sapiens	NA		NA	H3K9me3-human	DNA	NA				NA	2020-09-02	ENCODE	NA	none		1, 2	1_1, 1_2, 2_1, 2_2	NA	NA	NA	NA	NA	NA	/files/ENCFF572YCJ/, /files/ENCFF477EAO/, /files/ENCFF879EWJ/, /files/ENCFF216PXG/	1980616639	ENCODE Processing Pipeline	4fe30175b197a2913d1a87672baa482f	NA	https://www.encodeproject.org/files/ENCFF193NEK/@@download/ENCFF193NEK.bigWig	NA	NA	NA	released	s3://encode-public/2021/05/05/09ace1c7-045c-418b-99ef-9f76874e79c7/ENCFF193NEK.bigWig	https://datasetencode.blob.core.windows.net/dataset/2021/05/05/09ace1c7-045c-418b-99ef-9f76874e79c7/ENCFF193NEK.bigWig?sv=2019-10-10&si=prod&sr=c&sig=9qSQZo4ggrCNpybBExU8SypuUZV33igI11xw0P7rB3c%3D	ENCODE4 v1.8.0 GRCh38	released
ENCFF788API	bigWig	bigWig	NA	signal p-value	GRCh38	ENCSR639NIG	Mint-ChIP-seq	/human-donors/ENCDO911LCI/	CL:0000623	natural killer cell	primary cell	Homo sapiens	NA		NA	H3K27me3-human	DNA	NA				NA	2022-04-27	ENCODE	NA			1, 2	1_1, 1_2, 2_1, 2_2	NA	NA	NA	NA	NA	NA	/files/ENCFF111WJR/, /files/ENCFF012LQK/, /files/ENCFF837CMG/, /files/ENCFF940QMV/	2000019975	ENCODE Processing Pipeline	847e9d0d3d68d2ca33a2b964b61e3ff7	NA	https://www.encodeproject.org/files/ENCFF788API/@@download/ENCFF788API.bigWig	NA	NA	NA	released	s3://encode-public/2022/03/31/1e1a1d42-cbd0-4a10-a27d-8b4b0fd9cf90/ENCFF788API.bigWig	https://datasetencode.blob.core.windows.net/dataset/2022/03/31/1e1a1d42-cbd0-4a10-a27d-8b4b0fd9cf90/ENCFF788API.bigWig?sv=2019-10-10&si=prod&sr=c&sig=9qSQZo4ggrCNpybBExU8SypuUZV33igI11xw0P7rB3c%3D	ENCODE4 v1.8.0 GRCh38	released
ENCFF832BMU	bigWig	bigWig	NA	signal p-value	GRCh38	ENCSR134OWL	Mint-ChIP-seq	/human-donors/ENCDO222AAA/	EFO:0003045	H9	cell line	Homo sapiens	NA		NA	H3K9me3-human	DNA	NA				NA	2020-09-06	ENCODE	NA	none		1, 2, 3	1_1, 1_2, 2_1, 2_2, 3_1, 3_2	NA	NA	NA	NA	NA	NA	/files/ENCFF979YSD/, /files/ENCFF634CNL/, /files/ENCFF927GNX/, /files/ENCFF749NQO/, /files/ENCFF931DYW/, /files/ENCFF599GKW/	2677902631	ENCODE Processing Pipeline	2f4b9294a7058933bd7f496e22255d4f	NA	https://www.encodeproject.org/files/ENCFF832BMU/@@download/ENCFF832BMU.bigWig	NA	NA	NA	released	s3://encode-public/2021/05/05/df3b7465-32b6-45e0-a088-b4096f5b5a40/ENCFF832BMU.bigWig	https://datasetencode.blob.core.windows.net/dataset/2021/05/05/df3b7465-32b6-45e0-a088-b4096f5b5a40/ENCFF832BMU.bigWig?sv=2019-10-10&si=prod&sr=c&sig=9qSQZo4ggrCNpybBExU8SypuUZV33igI11xw0P7rB3c%3D	ENCODE4 v1.8.0 GRCh38	released
ENCFF120CYQ	bigWig	bigWig	NA	signal p-value	GRCh38	ENCSR341WEF	Mint-ChIP-seq	/human-donors/ENCDO222AAA/	EFO:0003045	H9	cell line	Homo sapiens	NA		NA	H3K36me3-human	DNA	NA				NA	2020-09-06	ENCODE	NA	none		1, 2, 3	1_1, 1_2, 2_1, 2_2, 3_1, 3_2	NA	NA	NA	NA	NA	NA	/files/ENCFF979YSD/, /files/ENCFF927GNX/, /files/ENCFF061AFA/, /files/ENCFF699GUV/, /files/ENCFF931DYW/, /files/ENCFF560PXR/	3993974046	ENCODE Processing Pipeline	9b1aa6eb4b3a3fe4254b85a2d634a393	NA	https://www.encodeproject.org/files/ENCFF120CYQ/@@download/ENCFF120CYQ.bigWig	NA	NA	NA	released	s3://encode-public/2021/05/05/e174c7fe-882e-4584-af71-9484fbc7c27a/ENCFF120CYQ.bigWig	https://datasetencode.blob.core.windows.net/dataset/2021/05/05/e174c7fe-882e-4584-af71-9484fbc7c27a/ENCFF120CYQ.bigWig?sv=2019-10-10&si=prod&sr=c&sig=9qSQZo4ggrCNpybBExU8SypuUZV33igI11xw0P7rB3c%3D	ENCODE4 v1.8.0 GRCh38	released
ENCFF932AQG	bigWig	bigWig	NA	read-depth normalized signal	GRCh38	ENCSR696ZDW	DNase-seq	/human-donors/ENCDO976NED/	CL:0000823	immature natural killer cell	primary cell	Homo sapiens	NA		NA		DNA	NA				NA	2022-04-08	ENCODE	NA			1	1_1	NA	NA	NA	NA	NA	NA	/files/ENCFF588WKD/, /files/ENCFF404EOG/	636024389	ENCODE Processing Pipeline	cb236a2d0cdc6278507ab5cebfb40e0b	NA	https://www.encodeproject.org/files/ENCFF932AQG/@@download/ENCFF932AQG.bigWig	NA	NA	NA	released	s3://encode-public/2022/03/21/42b8c83c-3b09-4ecc-89b8-541dd20ce44c/ENCFF932AQG.bigWig	https://datasetencode.blob.core.windows.net/dataset/2022/03/21/42b8c83c-3b09-4ecc-89b8-541dd20ce44c/ENCFF932AQG.bigWig?sv=2019-10-10&si=prod&sr=c&sig=9qSQZo4ggrCNpybBExU8SypuUZV33igI11xw0P7rB3c%3D	ENCODE4 v3.0.0 GRCh38	released
ENCFF141RPA	bigWig	bigWig	NA	read-depth normalized signal	GRCh38	ENCSR635QIZ	DNase-seq	/human-donors/ENCDO299FMV/	NTR:0000633	activated T-helper 1 cell	primary cell	Homo sapiens	NA		NA		DNA	NA				NA	2020-09-28	ENCODE	NA			1	1_1	NA	NA	NA	NA	NA	NA	/files/ENCFF162AKB/, /files/ENCFF188NQV/	568327997	ENCODE Processing Pipeline	d868622b661531f56a318e9bc3cab93a	NA	https://www.encodeproject.org/files/ENCFF141RPA/@@download/ENCFF141RPA.bigWig	NA	NA	NA	released	s3://encode-public/2020/09/25/ea6cb33e-95c9-4c4c-82d3-88d6b0438038/ENCFF141RPA.bigWig	https://datasetencode.blob.core.windows.net/dataset/2020/09/25/ea6cb33e-95c9-4c4c-82d3-88d6b0438038/ENCFF141RPA.bigWig?sv=2019-10-10&si=prod&sr=c&sig=9qSQZo4ggrCNpybBExU8SypuUZV33igI11xw0P7rB3c%3D	ENCODE4 v3.0.0-alpha.2 GRCh38	released
ENCFF406ZZN	bigWig	bigWig	NA	signal p-value	GRCh38	ENCSR742HMR	Mint-ChIP-seq	/human-donors/ENCDO641WTL/	NTR:0000635	activated T-helper 17 cell	primary cell	Homo sapiens	NA		NA	H3K4me3-human	DNA	NA				NA	2022-03-28	ENCODE	NA			1	1_1, 1_2	NA	NA	NA	NA	NA	NA	/files/ENCFF255JNA/, /files/ENCFF543REU/	396265467	ENCODE Processing Pipeline	2f6da5f17a2c0d6124bc119b046f25f9	NA	https://www.encodeproject.org/files/ENCFF406ZZN/@@download/ENCFF406ZZN.bigWig	NA	NA	NA	released	s3://encode-public/2022/03/13/98633bfe-bc64-4742-bf76-d854c70852f1/ENCFF406ZZN.bigWig	https://datasetencode.blob.core.windows.net/dataset/2022/03/13/98633bfe-bc64-4742-bf76-d854c70852f1/ENCFF406ZZN.bigWig?sv=2019-10-10&si=prod&sr=c&sig=9qSQZo4ggrCNpybBExU8SypuUZV33igI11xw0P7rB3c%3D	ENCODE4 v1.8.0 GRCh38	released
ENCFF527CZT	bigWig	bigWig	NA	signal p-value	GRCh38	ENCSR440PPG	Histone ChIP-seq	/human-donors/ENCDO305PTK/	EFO:0030018	BLaER1	cell line	Homo sapiens	NA		NA	H3K27me3-human	DNA	NA			formaldehyde	NA	2022-05-10	community	NA	shearing (Covaris generic)		1	1_1	NA	NA	NA	NA	NA	NA	/files/ENCFF752KCO/, /files/ENCFF144DPU/	1441137812	Roderic Guigo, CRG	11a23eac85ee3734bbc2d200f0b6664b	NA	https://www.encodeproject.org/files/ENCFF527CZT/@@download/ENCFF527CZT.bigWig	NA	NA	NA	released	s3://encode-public/2022/01/28/e4662bb3-8a28-430e-8b8d-bb49a74e5b64/ENCFF527CZT.bigWig	https://datasetencode.blob.core.windows.net/dataset/2022/01/28/e4662bb3-8a28-430e-8b8d-bb49a74e5b64/ENCFF527CZT.bigWig?sv=2019-10-10&si=prod&sr=c&sig=9qSQZo4ggrCNpybBExU8SypuUZV33igI11xw0P7rB3c%3D	Lab custom GRCh38	released
ENCFF096FAH	bigWig	bigWig	NA	signal p-value	GRCh38	ENCSR440PPG	Histone ChIP-seq	/human-donors/ENCDO305PTK/	EFO:0030018	BLaER1	cell line	Homo sapiens	NA		NA	H3K27me3-human	DNA	NA			formaldehyde	NA	2022-05-10	community	NA	shearing (Covaris generic)		1, 2	1_1, 2_1	NA	NA	NA	NA	NA	NA	/files/ENCFF935QWX/, /files/ENCFF897RGQ/, /files/ENCFF245DIC/, /files/ENCFF862AHB/	1867247482	ENCODE Processing Pipeline	2b49e9fbfa1e0b4585489539f6d6c072	NA	https://www.encodeproject.org/files/ENCFF096FAH/@@download/ENCFF096FAH.bigWig	NA	NA	NA	released	s3://encode-public/2023/02/17/da64dfa2-8e0d-483f-aaec-a3afbfcf6c52/ENCFF096FAH.bigWig	https://datasetencode.blob.core.windows.net/dataset/2023/02/17/da64dfa2-8e0d-483f-aaec-a3afbfcf6c52/ENCFF096FAH.bigWig?sv=2019-10-10&si=prod&sr=c&sig=9qSQZo4ggrCNpybBExU8SypuUZV33igI11xw0P7rB3c%3D	ENCODE4 v1.8.1 GRCh38	released
ENCFF157DUN	bigWig	bigWig	NA	signal p-value	GRCh38	ENCSR916JAC	TF ChIP-seq	/human-donors/ENCDO845WKR/	UBERON:0004550	gastroesophageal sphincter	tissue	Homo sapiens	NA		NA	POLR2AphosphoS5-human	DNA	NA			formaldehyde	NA	2017-10-31	ENCODE	NA	sonication (generic)		1	1_1	NA	NA	NA	NA	NA	NA	/files/ENCFF440YQI/, /files/ENCFF357DCK/	851220411	ENCODE Processing Pipeline	6bdfac7177cafbfbd24dedc029885669	NA	https://www.encodeproject.org/files/ENCFF157DUN/@@download/ENCFF157DUN.bigWig	NA	NA	NA	released	s3://encode-public/2020/12/01/c2f36617-812a-4fc0-8d36-5f87feaaf8d7/ENCFF157DUN.bigWig	https://datasetencode.blob.core.windows.net/dataset/2020/12/01/c2f36617-812a-4fc0-8d36-5f87feaaf8d7/ENCFF157DUN.bigWig?sv=2019-10-10&si=prod&sr=c&sig=9qSQZo4ggrCNpybBExU8SypuUZV33igI11xw0P7rB3c%3D	ENCODE4 v1.6.1 GRCh38	released
ENCFF337QHD	bigWig	bigWig	NA	signal p-value	GRCh38	ENCSR162RMW	Mint-ChIP-seq	/human-donors/ENCDO346BRO/	CL:0001054	CD14-positive monocyte	primary cell	Homo sapiens	NA		NA	H3K4me1-human	DNA	NA				NA	2022-03-28	ENCODE	NA			1	1_1, 1_2	NA	NA	NA	NA	NA	NA	/files/ENCFF194IWW/, /files/ENCFF731BNS/	922464695	ENCODE Processing Pipeline	14a76246b425c54f576bbe817c7c57eb	NA	https://www.encodeproject.org/files/ENCFF337QHD/@@download/ENCFF337QHD.bigWig	NA	NA	NA	released	s3://encode-public/2022/03/13/32505b61-959e-482b-a8aa-307816feac93/ENCFF337QHD.bigWig	https://datasetencode.blob.core.windows.net/dataset/2022/03/13/32505b61-959e-482b-a8aa-307816feac93/ENCFF337QHD.bigWig?sv=2019-10-10&si=prod&sr=c&sig=9qSQZo4ggrCNpybBExU8SypuUZV33igI11xw0P7rB3c%3D	ENCODE4 v1.8.0 GRCh38	released
ENCFF077NMD	bigWig	bigWig	NA	signal p-value	GRCh38	ENCSR490DXW	TF ChIP-seq	/human-donors/ENCDO305PTK/	EFO:0030018	BLaER1	cell line	Homo sapiens	NA		NA	Cebpa-rat	DNA	NA				NA	2022-05-10	community	NA	shearing (Covaris generic)		1	1_1	NA	NA	NA	NA	NA	NA	/files/ENCFF144ZRD/, /files/ENCFF478WYA/	884825011	Roderic Guigo, CRG	3df15631cfc6b267e8dd471f78261544	NA	https://www.encodeproject.org/files/ENCFF077NMD/@@download/ENCFF077NMD.bigWig	NA	NA	NA	released	s3://encode-public/2022/01/27/6e5226c2-0538-46f9-b0bb-c6aa2bdb66be/ENCFF077NMD.bigWig	https://datasetencode.blob.core.windows.net/dataset/2022/01/27/6e5226c2-0538-46f9-b0bb-c6aa2bdb66be/ENCFF077NMD.bigWig?sv=2019-10-10&si=prod&sr=c&sig=9qSQZo4ggrCNpybBExU8SypuUZV33igI11xw0P7rB3c%3D	Lab custom GRCh38	released
ENCFF419NIR	bigWig	bigWig	NA	signal p-value	GRCh38	ENCSR490DXW	TF ChIP-seq	/human-donors/ENCDO305PTK/	EFO:0030018	BLaER1	cell line	Homo sapiens	NA		NA	Cebpa-rat	DNA	NA				NA	2022-05-10	community	NA	shearing (Covaris generic)		1, 2	1_1, 2_1	NA	NA	NA	NA	NA	NA	/files/ENCFF329JKK/, /files/ENCFF482EFP/, /files/ENCFF813ZPJ/, /files/ENCFF017YOO/	1415150349	ENCODE Processing Pipeline	f658f19a94c389ddd45efde4456a650e	NA	https://www.encodeproject.org/files/ENCFF419NIR/@@download/ENCFF419NIR.bigWig	NA	NA	NA	released	s3://encode-public/2023/02/12/b44ca437-4ddf-43f6-a3d5-cc303c6f7497/ENCFF419NIR.bigWig	https://datasetencode.blob.core.windows.net/dataset/2023/02/12/b44ca437-4ddf-43f6-a3d5-cc303c6f7497/ENCFF419NIR.bigWig?sv=2019-10-10&si=prod&sr=c&sig=9qSQZo4ggrCNpybBExU8SypuUZV33igI11xw0P7rB3c%3D	ENCODE4 v1.8.1 GRCh38	released
ENCFF135HNI	bigWig	bigWig	NA	signal p-value	GRCh38	ENCSR346UYQ	Mint-ChIP-seq	/human-donors/ENCDO836ICQ/	CL:0001053	IgD-negative memory B cell	primary cell	Homo sapiens	NA		NA	H3K27ac-human	DNA	NA				NA	2020-09-06	ENCODE	NA	none		1	1_1, 1_2	NA	NA	NA	NA	NA	NA	/files/ENCFF084ZTD/, /files/ENCFF766HJF/	1068951073	ENCODE Processing Pipeline	48131cc58c3ea4bf71df35f9851267f7	NA	https://www.encodeproject.org/files/ENCFF135HNI/@@download/ENCFF135HNI.bigWig	NA	NA	NA	released	s3://encode-public/2021/05/05/66d67b06-c12a-4a4e-9240-c138b436a560/ENCFF135HNI.bigWig	https://datasetencode.blob.core.windows.net/dataset/2021/05/05/66d67b06-c12a-4a4e-9240-c138b436a560/ENCFF135HNI.bigWig?sv=2019-10-10&si=prod&sr=c&sig=9qSQZo4ggrCNpybBExU8SypuUZV33igI11xw0P7rB3c%3D	ENCODE4 v1.8.0 GRCh38	released
ENCFF542NLT	bigWig	bigWig	NA	signal p-value	GRCh38	ENCSR139UDI	Mint-ChIP-seq	/human-donors/ENCDO195VEA/	CL:0000623	natural killer cell	primary cell	Homo sapiens	NA		NA	H3K4me3-human	DNA	NA				NA	2022-03-28	ENCODE	NA			1	1_1, 1_2	NA	NA	NA	NA	NA	NA	/files/ENCFF208JBN/, /files/ENCFF866RXS/	763986877	ENCODE Processing Pipeline	b281bc7a169461dbd8aa8c8fff14a82e	NA	https://www.encodeproject.org/files/ENCFF542NLT/@@download/ENCFF542NLT.bigWig	NA	NA	NA	released	s3://encode-public/2022/03/13/cd257eeb-f368-4487-a9a7-e6d030e28c86/ENCFF542NLT.bigWig	https://datasetencode.blob.core.windows.net/dataset/2022/03/13/cd257eeb-f368-4487-a9a7-e6d030e28c86/ENCFF542NLT.bigWig?sv=2019-10-10&si=prod&sr=c&sig=9qSQZo4ggrCNpybBExU8SypuUZV33igI11xw0P7rB3c%3D	ENCODE4 v1.8.0 GRCh38	released
ENCFF034RXB	bigWig	bigWig	NA	signal p-value	GRCh38	ENCSR141CRA	Mint-ChIP-seq	/human-donors/ENCDO374BBL/	CL:0000546	T-helper 2 cell	primary cell	Homo sapiens	NA		NA	H3K4me3-human	DNA	NA				NA	2022-04-27	ENCODE	NA			1	1_1, 1_2	NA	NA	NA	NA	NA	NA	/files/ENCFF783YOJ/, /files/ENCFF421QTF/	1056915503	ENCODE Processing Pipeline	5e2535e9c98d81810b7f6f4df4b83b65	NA	https://www.encodeproject.org/files/ENCFF034RXB/@@download/ENCFF034RXB.bigWig	NA	NA	NA	released	s3://encode-public/2022/03/30/6d483a58-2665-41f7-9668-a1d4538f6d67/ENCFF034RXB.bigWig	https://datasetencode.blob.core.windows.net/dataset/2022/03/30/6d483a58-2665-41f7-9668-a1d4538f6d67/ENCFF034RXB.bigWig?sv=2019-10-10&si=prod&sr=c&sig=9qSQZo4ggrCNpybBExU8SypuUZV33igI11xw0P7rB3c%3D	ENCODE4 v1.8.0 GRCh38	released
ENCFF778CAY	bigWig	bigWig	NA	signal p-value	GRCh38	ENCSR192IRQ	Histone ChIP-seq	/human-donors/ENCDO305PTK/	EFO:0030018	BLaER1	cell line	Homo sapiens	NA		NA	H3K9ac-human	DNA	NA			formaldehyde	NA	2022-05-10	community	NA	shearing (Covaris generic)		1	1_1	NA	NA	NA	NA	NA	NA	/files/ENCFF720CGR/, /files/ENCFF144ZRD/	1198210694	Roderic Guigo, CRG	88c683ec1e83f5aef36965afbce5b0e2	NA	https://www.encodeproject.org/files/ENCFF778CAY/@@download/ENCFF778CAY.bigWig	NA	NA	NA	released	s3://encode-public/2022/01/27/99c8d42b-66e7-4ee1-8c6f-39d792cc949a/ENCFF778CAY.bigWig	https://datasetencode.blob.core.windows.net/dataset/2022/01/27/99c8d42b-66e7-4ee1-8c6f-39d792cc949a/ENCFF778CAY.bigWig?sv=2019-10-10&si=prod&sr=c&sig=9qSQZo4ggrCNpybBExU8SypuUZV33igI11xw0P7rB3c%3D	Lab custom GRCh38	released
ENCFF854RBW	bigWig	bigWig	NA	signal p-value	GRCh38	ENCSR192IRQ	Histone ChIP-seq	/human-donors/ENCDO305PTK/	EFO:0030018	BLaER1	cell line	Homo sapiens	NA		NA	H3K9ac-human	DNA	NA			formaldehyde	NA	2022-05-10	community	NA	shearing (Covaris generic)		1, 2	1_1, 2_1	NA	NA	NA	NA	NA	NA	/files/ENCFF586HRK/, /files/ENCFF329JKK/, /files/ENCFF017YOO/, /files/ENCFF658DRR/	1941162987	ENCODE Processing Pipeline	71b63752077d91b98d1732ca90f56afa	NA	https://www.encodeproject.org/files/ENCFF854RBW/@@download/ENCFF854RBW.bigWig	NA	NA	NA	released	s3://encode-public/2023/02/19/e1b9677f-cb97-416f-9ade-0506c8b380f1/ENCFF854RBW.bigWig	https://datasetencode.blob.core.windows.net/dataset/2023/02/19/e1b9677f-cb97-416f-9ade-0506c8b380f1/ENCFF854RBW.bigWig?sv=2019-10-10&si=prod&sr=c&sig=9qSQZo4ggrCNpybBExU8SypuUZV33igI11xw0P7rB3c%3D	ENCODE4 v1.8.1 GRCh38	released
ENCFF940EVF	bigWig	bigWig	NA	signal p-value	GRCh38	ENCSR524VDR	Histone ChIP-seq	/human-donors/ENCDO305PTK/	EFO:0030018	BLaER1	cell line	Homo sapiens	NA		NA	H3K36me3-human	DNA	NA			formaldehyde	NA	2022-05-10	community	NA	shearing (Covaris generic)		1	1_1	NA	NA	NA	NA	NA	NA	/files/ENCFF638LMK/, /files/ENCFF836QCS/	1380355700	Roderic Guigo, CRG	56eb9b03382b93dab672f507632d0407	NA	https://www.encodeproject.org/files/ENCFF940EVF/@@download/ENCFF940EVF.bigWig	NA	NA	NA	released	s3://encode-public/2022/01/27/7c78ae64-6b16-41d5-99e4-2abc293b0130/ENCFF940EVF.bigWig	https://datasetencode.blob.core.windows.net/dataset/2022/01/27/7c78ae64-6b16-41d5-99e4-2abc293b0130/ENCFF940EVF.bigWig?sv=2019-10-10&si=prod&sr=c&sig=9qSQZo4ggrCNpybBExU8SypuUZV33igI11xw0P7rB3c%3D	Lab custom GRCh38	released
ENCFF531ZXZ	bigWig	bigWig	NA	signal p-value	GRCh38	ENCSR524VDR	Histone ChIP-seq	/human-donors/ENCDO305PTK/	EFO:0030018	BLaER1	cell line	Homo sapiens	NA		NA	H3K36me3-human	DNA	NA			formaldehyde	NA	2022-05-10	community	NA	shearing (Covaris generic)		1, 2	1_1, 2_1	NA	NA	NA	NA	NA	NA	/files/ENCFF444GMI/, /files/ENCFF657ARV/, /files/ENCFF710DPM/, /files/ENCFF507PPG/	2201779902	ENCODE Processing Pipeline	010557761a3c2f595fece2e1fbff82ea	NA	https://www.encodeproject.org/files/ENCFF531ZXZ/@@download/ENCFF531ZXZ.bigWig	NA	NA	NA	released	s3://encode-public/2023/03/01/28b508cb-0d36-4b14-b280-e7c58d455499/ENCFF531ZXZ.bigWig	https://datasetencode.blob.core.windows.net/dataset/2023/03/01/28b508cb-0d36-4b14-b280-e7c58d455499/ENCFF531ZXZ.bigWig?sv=2019-10-10&si=prod&sr=c&sig=9qSQZo4ggrCNpybBExU8SypuUZV33igI11xw0P7rB3c%3D	ENCODE4 v1.8.1 GRCh38	released
ENCFF310PKB	bigWig	bigWig	NA	signal p-value	GRCh38	ENCSR887LYD	TF ChIP-seq	/human-donors/ENCDO000AAC/	EFO:0001187	HepG2	cell line	Homo sapiens	NA		NA	SMARCC2-human	DNA	NA				NA	2017-06-26	ENCODE	NA		450-650	1, 2	1_1, 2_1	NA	NA	NA	NA	NA	NA	/files/ENCFF665KHZ/, /files/ENCFF058VRY/, /files/ENCFF903ECJ/, /files/ENCFF908PJR/	2122840590	ENCODE Processing Pipeline	f06ac84ea3962b6ad0cc49bc92a6e914	NA	https://www.encodeproject.org/files/ENCFF310PKB/@@download/ENCFF310PKB.bigWig	NA	NA	NA	released	s3://encode-public/2020/12/03/111ec129-fd46-413a-acea-8952be6652e0/ENCFF310PKB.bigWig	https://datasetencode.blob.core.windows.net/dataset/2020/12/03/111ec129-fd46-413a-acea-8952be6652e0/ENCFF310PKB.bigWig?sv=2019-10-10&si=prod&sr=c&sig=9qSQZo4ggrCNpybBExU8SypuUZV33igI11xw0P7rB3c%3D	ENCODE4 v1.6.1 GRCh38	released
ENCFF385JVX	bigWig	bigWig	NA	signal p-value	GRCh38	ENCSR677ZMY	Mint-ChIP-seq	/human-donors/ENCDO544CHQ/	CL:0001054	CD14-positive monocyte	primary cell	Homo sapiens	NA		NA	H3K4me1-human	DNA	NA				NA	2020-09-06	ENCODE	NA	none		1	1_1, 1_2	NA	NA	NA	NA	NA	NA	/files/ENCFF971HCI/, /files/ENCFF951SKZ/	1266423709	ENCODE Processing Pipeline	25f753437b2a5bdd0635808c988e0f92	NA	https://www.encodeproject.org/files/ENCFF385JVX/@@download/ENCFF385JVX.bigWig	NA	NA	NA	released	s3://encode-public/2021/05/06/3394fa10-a011-4259-b65f-c7a2ae756978/ENCFF385JVX.bigWig	https://datasetencode.blob.core.windows.net/dataset/2021/05/06/3394fa10-a011-4259-b65f-c7a2ae756978/ENCFF385JVX.bigWig?sv=2019-10-10&si=prod&sr=c&sig=9qSQZo4ggrCNpybBExU8SypuUZV33igI11xw0P7rB3c%3D	ENCODE4 v1.8.0 GRCh38	released
ENCFF380EFV	bigWig	bigWig	NA	signal p-value	GRCh38	ENCSR433GMU	Histone ChIP-seq	/human-donors/ENCDO305PTK/	EFO:0030018	BLaER1	cell line	Homo sapiens	NA		NA	H3K36me3-human	DNA	NA			formaldehyde	NA	2022-05-10	community	NA	shearing (Covaris generic)		1	1_1	NA	NA	NA	NA	NA	NA	/files/ENCFF284GOP/, /files/ENCFF477YTC/	1256771494	Roderic Guigo, CRG	1792d5388b487048eeb15cad2d725afb	NA	https://www.encodeproject.org/files/ENCFF380EFV/@@download/ENCFF380EFV.bigWig	NA	NA	NA	released	s3://encode-public/2022/01/27/9a23b8d5-f4ae-4a4a-8565-98e8995264b9/ENCFF380EFV.bigWig	https://datasetencode.blob.core.windows.net/dataset/2022/01/27/9a23b8d5-f4ae-4a4a-8565-98e8995264b9/ENCFF380EFV.bigWig?sv=2019-10-10&si=prod&sr=c&sig=9qSQZo4ggrCNpybBExU8SypuUZV33igI11xw0P7rB3c%3D	Lab custom GRCh38	released
ENCFF685BSU	bigWig	bigWig	NA	signal p-value	GRCh38	ENCSR433GMU	Histone ChIP-seq	/human-donors/ENCDO305PTK/	EFO:0030018	BLaER1	cell line	Homo sapiens	NA		NA	H3K36me3-human	DNA	NA			formaldehyde	NA	2022-05-10	community	NA	shearing (Covaris generic)		1, 2	1_1, 2_1	NA	NA	NA	NA	NA	NA	/files/ENCFF309GWC/, /files/ENCFF370MQL/, /files/ENCFF343QZM/, /files/ENCFF810GKO/	1953694470	ENCODE Processing Pipeline	f3f9b5e3793ec241426156c73917478a	NA	https://www.encodeproject.org/files/ENCFF685BSU/@@download/ENCFF685BSU.bigWig	NA	NA	NA	released	s3://encode-public/2023/02/15/9630ce76-c662-4604-9180-b0df98f6ae80/ENCFF685BSU.bigWig	https://datasetencode.blob.core.windows.net/dataset/2023/02/15/9630ce76-c662-4604-9180-b0df98f6ae80/ENCFF685BSU.bigWig?sv=2019-10-10&si=prod&sr=c&sig=9qSQZo4ggrCNpybBExU8SypuUZV33igI11xw0P7rB3c%3D	ENCODE4 v1.8.1 GRCh38	released
ENCFF635WGT	bigWig	bigWig	NA	signal p-value	GRCh38	ENCSR954ZLD	Mint-ChIP-seq	/human-donors/ENCDO157PKH/	CL:0000895	naive thymus-derived CD4-positive, alpha-beta T cell	primary cell	Homo sapiens	NA		NA	H3K4me3-human	DNA	NA				NA	2020-09-06	ENCODE	NA	none		1	1_1, 1_2	NA	NA	NA	NA	NA	NA	/files/ENCFF891GOZ/, /files/ENCFF914NKV/	1147079058	ENCODE Processing Pipeline	20aa93413dc6bb83658cd54a0179c4a1	NA	https://www.encodeproject.org/files/ENCFF635WGT/@@download/ENCFF635WGT.bigWig	NA	NA	NA	released	s3://encode-public/2021/05/06/af8d9bbe-28af-4e16-97e0-2734c8a10a1b/ENCFF635WGT.bigWig	https://datasetencode.blob.core.windows.net/dataset/2021/05/06/af8d9bbe-28af-4e16-97e0-2734c8a10a1b/ENCFF635WGT.bigWig?sv=2019-10-10&si=prod&sr=c&sig=9qSQZo4ggrCNpybBExU8SypuUZV33igI11xw0P7rB3c%3D	ENCODE4 v1.8.0 GRCh38	released
ENCFF477BVY	bigWig	bigWig	NA	signal p-value	GRCh38	ENCSR555VYM	Mint-ChIP-seq	/human-donors/ENCDO544CHQ/	CL:0001054	CD14-positive monocyte	primary cell	Homo sapiens	NA		NA	H3K27ac-human	DNA	NA				NA	2020-09-06	ENCODE	NA	none		1	1_1, 1_2	NA	NA	NA	NA	NA	NA	/files/ENCFF951SKZ/, /files/ENCFF465JXH/	1412499305	ENCODE Processing Pipeline	ab755ed624df13bbf6d9f3bca2aa7972	NA	https://www.encodeproject.org/files/ENCFF477BVY/@@download/ENCFF477BVY.bigWig	NA	NA	NA	released	s3://encode-public/2021/05/05/f5c1f069-fe92-424e-86df-995f789c7884/ENCFF477BVY.bigWig	https://datasetencode.blob.core.windows.net/dataset/2021/05/05/f5c1f069-fe92-424e-86df-995f789c7884/ENCFF477BVY.bigWig?sv=2019-10-10&si=prod&sr=c&sig=9qSQZo4ggrCNpybBExU8SypuUZV33igI11xw0P7rB3c%3D	ENCODE4 v1.8.0 GRCh38	released
ENCFF253PWR	bigWig	bigWig	NA	signal p-value	GRCh38	ENCSR388HWB	Mint-ChIP-seq	/human-donors/ENCDO424UPQ/	CL:0000900	naive thymus-derived CD8-positive, alpha-beta T cell	primary cell	Homo sapiens	NA		NA	H3K4me3-human	DNA	NA				NA	2022-03-28	ENCODE	NA			1	1_1, 1_2	NA	NA	NA	NA	NA	NA	/files/ENCFF075FRV/, /files/ENCFF570FCN/	1239251680	ENCODE Processing Pipeline	10e16f85d65113a63aff5a447a894105	NA	https://www.encodeproject.org/files/ENCFF253PWR/@@download/ENCFF253PWR.bigWig	NA	NA	NA	released	s3://encode-public/2022/03/13/7f4d28b0-fba8-4e5a-a8f2-6085bcab1a4e/ENCFF253PWR.bigWig	https://datasetencode.blob.core.windows.net/dataset/2022/03/13/7f4d28b0-fba8-4e5a-a8f2-6085bcab1a4e/ENCFF253PWR.bigWig?sv=2019-10-10&si=prod&sr=c&sig=9qSQZo4ggrCNpybBExU8SypuUZV33igI11xw0P7rB3c%3D	ENCODE4 v1.8.0 GRCh38	released
ENCFF050ASF	bigWig	bigWig	NA	signal p-value	GRCh38	ENCSR539CSP	Mint-ChIP-seq	/human-donors/ENCDO833KUM/	NTR:0000502	activated naive CD8-positive, alpha-beta T cell	primary cell	Homo sapiens	NA		NA	H3K36me3-human	DNA	NA				NA	2021-06-24	ENCODE	NA			1	1_1, 1_2	NA	NA	NA	NA	NA	NA	/files/ENCFF161OHS/, /files/ENCFF775ECM/	1673360055	ENCODE Processing Pipeline	ab90dbedb6a483b383abf42aecf59184	NA	https://www.encodeproject.org/files/ENCFF050ASF/@@download/ENCFF050ASF.bigWig	NA	NA	NA	released	s3://encode-public/2021/06/18/085f5313-d10c-4006-9f21-6a2b7af05edd/ENCFF050ASF.bigWig	https://datasetencode.blob.core.windows.net/dataset/2021/06/18/085f5313-d10c-4006-9f21-6a2b7af05edd/ENCFF050ASF.bigWig?sv=2019-10-10&si=prod&sr=c&sig=9qSQZo4ggrCNpybBExU8SypuUZV33igI11xw0P7rB3c%3D	ENCODE4 v1.8.0 GRCh38	released
ENCFF210HDI	bigWig	bigWig	NA	signal p-value	GRCh38	ENCSR326JGI	Mint-ChIP-seq	/human-donors/ENCDO311UBW/	CL:0000623	natural killer cell	primary cell	Homo sapiens	NA		NA	H3K4me3-human	DNA	NA				NA	2022-04-27	ENCODE	NA			1	1_1, 1_2	NA	NA	NA	NA	NA	NA	/files/ENCFF486ZYM/, /files/ENCFF613EMD/	1019424962	ENCODE Processing Pipeline	5f3528c42b1aa714427a279bb81f1eaf	NA	https://www.encodeproject.org/files/ENCFF210HDI/@@download/ENCFF210HDI.bigWig	NA	NA	NA	released	s3://encode-public/2022/03/30/0c300f12-5d50-42f5-ba53-285315a18ef2/ENCFF210HDI.bigWig	https://datasetencode.blob.core.windows.net/dataset/2022/03/30/0c300f12-5d50-42f5-ba53-285315a18ef2/ENCFF210HDI.bigWig?sv=2019-10-10&si=prod&sr=c&sig=9qSQZo4ggrCNpybBExU8SypuUZV33igI11xw0P7rB3c%3D	ENCODE4 v1.8.0 GRCh38	released
ENCFF459ABW	bigWig	bigWig	NA	read-depth normalized signal	GRCh38	ENCSR658EHM	DNase-seq	/human-donors/ENCDO222AAA/	CL:0011019	mesothelial cell of epicardium	in vitro differentiated cells	Homo sapiens	NA		NA		DNA	NA				NA	2021-09-10	ENCODE	NA			1	1_1	NA	NA	NA	NA	NA	NA	/files/ENCFF588WKD/, /files/ENCFF139MJE/	698901587	ENCODE Processing Pipeline	4a6cf25f14d36cc18fe279ee41e62d8d	NA	https://www.encodeproject.org/files/ENCFF459ABW/@@download/ENCFF459ABW.bigWig	NA	NA	NA	released	s3://encode-public/2021/09/07/54181d86-a6d8-42fe-b987-95d01b02c86e/ENCFF459ABW.bigWig	https://datasetencode.blob.core.windows.net/dataset/2021/09/07/54181d86-a6d8-42fe-b987-95d01b02c86e/ENCFF459ABW.bigWig?sv=2019-10-10&si=prod&sr=c&sig=9qSQZo4ggrCNpybBExU8SypuUZV33igI11xw0P7rB3c%3D	ENCODE4 v3.0.0 GRCh38	released
ENCFF275VDA	bigWig	bigWig	NA	signal p-value	GRCh38	ENCSR406YIZ	Mint-ChIP-seq	/human-donors/ENCDO512FEI/	NTR:0000662	stimulated activated memory B cell	primary cell	Homo sapiens	NA		NA	H3K4me1-human	DNA	NA				NA	2022-04-27	ENCODE	NA			1	1_1, 1_2	NA	NA	NA	NA	NA	NA	/files/ENCFF204DHY/, /files/ENCFF754IEG/	1297459564	ENCODE Processing Pipeline	fe6000c1b57ceb6746d1a0adab30e018	NA	https://www.encodeproject.org/files/ENCFF275VDA/@@download/ENCFF275VDA.bigWig	NA	NA	NA	released	s3://encode-public/2022/03/31/922f34c3-efbf-478a-ae0d-3399e58d88e0/ENCFF275VDA.bigWig	https://datasetencode.blob.core.windows.net/dataset/2022/03/31/922f34c3-efbf-478a-ae0d-3399e58d88e0/ENCFF275VDA.bigWig?sv=2019-10-10&si=prod&sr=c&sig=9qSQZo4ggrCNpybBExU8SypuUZV33igI11xw0P7rB3c%3D	ENCODE4 v1.8.0 GRCh38	released
ENCFF861JTO	bigWig	bigWig	NA	signal p-value	GRCh38	ENCSR110OND	Mint-ChIP-seq	/human-donors/ENCDO222AAA/	CL:0000223	endodermal cell	in vitro differentiated cells	Homo sapiens	NA		NA	H3K36me3-human	DNA	NA				NA	2020-09-06	ENCODE	NA	none		1, 2	1_1, 1_2, 2_1, 2_2	NA	NA	NA	NA	NA	NA	/files/ENCFF490YMM/, /files/ENCFF497USI/, /files/ENCFF373ZSV/, /files/ENCFF430UNN/	2235669269	ENCODE Processing Pipeline	7b08ecf0040c6a6a04e7c7c9c275ecde	NA	https://www.encodeproject.org/files/ENCFF861JTO/@@download/ENCFF861JTO.bigWig	NA	NA	NA	released	s3://encode-public/2021/05/05/abd85f51-25fe-4d94-9588-b8f69a13d773/ENCFF861JTO.bigWig	https://datasetencode.blob.core.windows.net/dataset/2021/05/05/abd85f51-25fe-4d94-9588-b8f69a13d773/ENCFF861JTO.bigWig?sv=2019-10-10&si=prod&sr=c&sig=9qSQZo4ggrCNpybBExU8SypuUZV33igI11xw0P7rB3c%3D	ENCODE4 v1.8.0 GRCh38	released
ENCFF070GFS	bigWig	bigWig	NA	signal p-value	GRCh38	ENCSR894SXR	TF ChIP-seq	/human-donors/ENCDO000AAC/	EFO:0001187	HepG2	cell line	Homo sapiens	NA		NA	TCF12-human	DNA	NA				NA	2017-06-07	ENCODE	NA		450-650	1, 2	1_1, 2_1	NA	NA	NA	NA	NA	NA	/files/ENCFF058VRY/, /files/ENCFF665KHZ/, /files/ENCFF150VUW/, /files/ENCFF992PWX/	2248273236	ENCODE Processing Pipeline	98d67b032b905c966fbc9fff2e254ac9	NA	https://www.encodeproject.org/files/ENCFF070GFS/@@download/ENCFF070GFS.bigWig	NA	NA	NA	released	s3://encode-public/2020/12/03/72a3a220-16de-4c45-89cd-3abb0ca0ec33/ENCFF070GFS.bigWig	https://datasetencode.blob.core.windows.net/dataset/2020/12/03/72a3a220-16de-4c45-89cd-3abb0ca0ec33/ENCFF070GFS.bigWig?sv=2019-10-10&si=prod&sr=c&sig=9qSQZo4ggrCNpybBExU8SypuUZV33igI11xw0P7rB3c%3D	ENCODE4 v1.6.1 GRCh38	released
ENCFF433RIF	bigWig	bigWig	NA	signal p-value	GRCh38	ENCSR842MIP	Mint-ChIP-seq	/human-donors/ENCDO923WRX/	CL:0000792	CD4-positive, CD25-positive, alpha-beta regulatory T cell	primary cell	Homo sapiens	NA		NA	H3K4me1-human	DNA	NA				NA	2022-03-28	ENCODE	NA			1	1_1, 1_2	NA	NA	NA	NA	NA	NA	/files/ENCFF925XND/, /files/ENCFF326QWC/	2207514344	ENCODE Processing Pipeline	ed3a7bb540ac5c8a1c0496db7a5779e3	NA	https://www.encodeproject.org/files/ENCFF433RIF/@@download/ENCFF433RIF.bigWig	NA	NA	NA	released	s3://encode-public/2022/03/13/79c745e0-125b-4013-b3fe-6f4ebf0e254b/ENCFF433RIF.bigWig	https://datasetencode.blob.core.windows.net/dataset/2022/03/13/79c745e0-125b-4013-b3fe-6f4ebf0e254b/ENCFF433RIF.bigWig?sv=2019-10-10&si=prod&sr=c&sig=9qSQZo4ggrCNpybBExU8SypuUZV33igI11xw0P7rB3c%3D	ENCODE4 v1.8.0 GRCh38	released
ENCFF050IXE	bigWig	bigWig	NA	signal p-value	GRCh38	ENCSR831EIW	TF ChIP-seq	/human-donors/ENCDO000ABF/	EFO:0001184	HEK293T	cell line	Homo sapiens	NA		NA	FOXM1-human	DNA	NA				NA	2017-04-14	ENCODE	NA		450-650	1, 2	1_1, 2_1	NA	NA	NA	NA	NA	NA	/files/ENCFF028FUZ/, /files/ENCFF202SEC/, /files/ENCFF153QBG/, /files/ENCFF185VQL/	1873755243	ENCODE Processing Pipeline	8bd7eb2ffb6600896d1485f20aa820c4	NA	https://www.encodeproject.org/files/ENCFF050IXE/@@download/ENCFF050IXE.bigWig	NA	NA	NA	released	s3://encode-public/2020/12/01/b108dbff-768e-4d1d-81f4-8b1d9631fceb/ENCFF050IXE.bigWig	https://datasetencode.blob.core.windows.net/dataset/2020/12/01/b108dbff-768e-4d1d-81f4-8b1d9631fceb/ENCFF050IXE.bigWig?sv=2019-10-10&si=prod&sr=c&sig=9qSQZo4ggrCNpybBExU8SypuUZV33igI11xw0P7rB3c%3D	ENCODE4 v1.6.1 GRCh38	released
ENCFF346AWL	bigWig	bigWig	NA	signal p-value	GRCh38	ENCSR720WUX	Mint-ChIP-seq	/human-donors/ENCDO352FHC/	NTR:0000661	stimulated activated naive B cell	primary cell	Homo sapiens	NA		NA	H3K4me3-human	DNA	NA				NA	2022-03-28	ENCODE	NA			1	1_1, 1_2	NA	NA	NA	NA	NA	NA	/files/ENCFF180NYR/, /files/ENCFF531ACD/	1253191646	ENCODE Processing Pipeline	8c3ad9f5d36d2ef626bb5bea2a0c6e37	NA	https://www.encodeproject.org/files/ENCFF346AWL/@@download/ENCFF346AWL.bigWig	NA	NA	NA	released	s3://encode-public/2022/03/13/911e21c1-b6ff-439a-958d-e53c8bd6eeed/ENCFF346AWL.bigWig	https://datasetencode.blob.core.windows.net/dataset/2022/03/13/911e21c1-b6ff-439a-958d-e53c8bd6eeed/ENCFF346AWL.bigWig?sv=2019-10-10&si=prod&sr=c&sig=9qSQZo4ggrCNpybBExU8SypuUZV33igI11xw0P7rB3c%3D	ENCODE4 v1.8.0 GRCh38	released
ENCFF259LIQ	bigWig	bigWig	NA	signal p-value	GRCh38	ENCSR117SLI	Mint-ChIP-seq	/human-donors/ENCDO222AAA/	CL:0000138	chondrocyte	in vitro differentiated cells	Homo sapiens	NA		NA	H3K4me1-human	DNA	NA				NA	2021-09-27	ENCODE	NA			1, 2	1_1, 1_2, 2_1, 2_2	NA	NA	NA	NA	NA	NA	/files/ENCFF711GZR/, /files/ENCFF170OOK/, /files/ENCFF413RNK/, /files/ENCFF845SSA/	1683940945	ENCODE Processing Pipeline	b73c21d28ee4ce93006d82deaa20c5c4	NA	https://www.encodeproject.org/files/ENCFF259LIQ/@@download/ENCFF259LIQ.bigWig	NA	NA	NA	released	s3://encode-public/2021/09/16/47f64386-38aa-4857-b099-4f0b501ff262/ENCFF259LIQ.bigWig	https://datasetencode.blob.core.windows.net/dataset/2021/09/16/47f64386-38aa-4857-b099-4f0b501ff262/ENCFF259LIQ.bigWig?sv=2019-10-10&si=prod&sr=c&sig=9qSQZo4ggrCNpybBExU8SypuUZV33igI11xw0P7rB3c%3D	ENCODE4 v1.8.0 GRCh38	released
ENCFF399LTS	bigWig	bigWig	NA	signal p-value	GRCh38	ENCSR791CAF	Mint-ChIP-seq	/human-donors/ENCDO383AQS/	NTR:0000506	activated B cell	primary cell	Homo sapiens	NA		NA	H3K4me3-human	DNA	NA				NA	2020-09-02	ENCODE	NA	none		1	1_1, 1_2	NA	NA	NA	NA	NA	NA	/files/ENCFF641VOI/, /files/ENCFF369DNR/	1320864866	ENCODE Processing Pipeline	7fcad1c3c1bd70880d33ed9bf6a27c05	NA	https://www.encodeproject.org/files/ENCFF399LTS/@@download/ENCFF399LTS.bigWig	NA	NA	NA	released	s3://encode-public/2021/05/05/83701008-df18-4952-a136-26d56674663e/ENCFF399LTS.bigWig	https://datasetencode.blob.core.windows.net/dataset/2021/05/05/83701008-df18-4952-a136-26d56674663e/ENCFF399LTS.bigWig?sv=2019-10-10&si=prod&sr=c&sig=9qSQZo4ggrCNpybBExU8SypuUZV33igI11xw0P7rB3c%3D	ENCODE4 v1.8.0 GRCh38	released
ENCFF930HCP	bigWig	bigWig	NA	signal p-value	GRCh38	ENCSR392MYU	Mint-ChIP-seq	/human-donors/ENCDO166AGR/	NTR:0000502	activated naive CD8-positive, alpha-beta T cell	primary cell	Homo sapiens	NA		NA	H3K36me3-human	DNA	NA				NA	2021-06-24	ENCODE	NA			1	1_1, 1_2	NA	NA	NA	NA	NA	NA	/files/ENCFF359NAZ/, /files/ENCFF542BOT/	1668685162	ENCODE Processing Pipeline	754de890ecfa00c01a55496daec5e938	NA	https://www.encodeproject.org/files/ENCFF930HCP/@@download/ENCFF930HCP.bigWig	NA	NA	NA	released	s3://encode-public/2022/07/01/8a1c1b71-7c67-4a2d-831a-72fcb13851ba/ENCFF930HCP.bigWig	https://datasetencode.blob.core.windows.net/dataset/2022/07/01/8a1c1b71-7c67-4a2d-831a-72fcb13851ba/ENCFF930HCP.bigWig?sv=2019-10-10&si=prod&sr=c&sig=9qSQZo4ggrCNpybBExU8SypuUZV33igI11xw0P7rB3c%3D	ENCODE4 v1.8.0 GRCh38	released
ENCFF602NDA	bigWig	bigWig	NA	signal p-value	GRCh38	ENCSR901NIN	TF ChIP-seq	/human-donors/ENCDO222AAA/	CL:0002351	progenitor cell of endocrine pancreas	in vitro differentiated cells	Homo sapiens	NA		NA	CTCF-human	DNA	NA				NA	2021-04-13	ENCODE	NA	sonication (generic)	200-600	1	1_1, 1_2	NA	NA	NA	NA	NA	NA	/files/ENCFF315VYX/, /files/ENCFF890CXB/	964949077	ENCODE Processing Pipeline	9be4027f1fee306da27bc8b4b28404c2	NA	https://www.encodeproject.org/files/ENCFF602NDA/@@download/ENCFF602NDA.bigWig	NA	NA	NA	released	s3://encode-public/2020/07/09/78a2d3e6-73f4-4d7a-9c84-bdf010ec71a4/ENCFF602NDA.bigWig	https://datasetencode.blob.core.windows.net/dataset/2020/07/09/78a2d3e6-73f4-4d7a-9c84-bdf010ec71a4/ENCFF602NDA.bigWig?sv=2019-10-10&si=prod&sr=c&sig=9qSQZo4ggrCNpybBExU8SypuUZV33igI11xw0P7rB3c%3D	ENCODE4 v1.5.0 GRCh38	released
ENCFF527LMA	bigWig	bigWig	NA	signal p-value	GRCh38	ENCSR661XNQ	TF ChIP-seq	/human-donors/ENCDO451RUA/	UBERON:0004550	gastroesophageal sphincter	tissue	Homo sapiens	NA		NA	CTCF-human	DNA	NA				NA	2017-06-23	ENCODE	NA		450-650	1	1_1	NA	NA	NA	NA	NA	NA	/files/ENCFF240MME/, /files/ENCFF912ZCS/	1277283146	ENCODE Processing Pipeline	cd95095e1fb842fcfb6653a208e89df1	NA	https://www.encodeproject.org/files/ENCFF527LMA/@@download/ENCFF527LMA.bigWig	NA	NA	NA	released	s3://encode-public/2020/09/01/551d09e5-96fb-4037-8f17-9e304275ca1f/ENCFF527LMA.bigWig	https://datasetencode.blob.core.windows.net/dataset/2020/09/01/551d09e5-96fb-4037-8f17-9e304275ca1f/ENCFF527LMA.bigWig?sv=2019-10-10&si=prod&sr=c&sig=9qSQZo4ggrCNpybBExU8SypuUZV33igI11xw0P7rB3c%3D	ENCODE4 v1.5.1 GRCh38	released
ENCFF172LHB	bigWig	bigWig	NA	signal p-value	GRCh38	ENCSR374DFV	Mint-ChIP-seq	/human-donors/ENCDO282XZV/	CL:0000084	T-cell	primary cell	Homo sapiens	NA		NA	H3K27me3-human	DNA	NA				NA	2022-04-27	ENCODE	NA			1	1_1, 1_2	NA	NA	NA	NA	NA	NA	/files/ENCFF011OQF/, /files/ENCFF955WRH/	1348212842	ENCODE Processing Pipeline	7e9ac931d09b5e694ee041d5a104a18e	NA	https://www.encodeproject.org/files/ENCFF172LHB/@@download/ENCFF172LHB.bigWig	NA	NA	NA	released	s3://encode-public/2022/03/30/9beafe3f-b709-4bc9-9c1d-009b393e0cc1/ENCFF172LHB.bigWig	https://datasetencode.blob.core.windows.net/dataset/2022/03/30/9beafe3f-b709-4bc9-9c1d-009b393e0cc1/ENCFF172LHB.bigWig?sv=2019-10-10&si=prod&sr=c&sig=9qSQZo4ggrCNpybBExU8SypuUZV33igI11xw0P7rB3c%3D	ENCODE4 v1.8.0 GRCh38	released
ENCFF117GXS	bigWig	bigWig	NA	signal p-value	GRCh38	ENCSR709KME	Mint-ChIP-seq	/human-donors/ENCDO512FEI/	NTR:0000661	stimulated activated naive B cell	primary cell	Homo sapiens	NA		NA	H3K27ac-human	DNA	NA				NA	2022-03-28	ENCODE	NA			1	1_1, 1_2	NA	NA	NA	NA	NA	NA	/files/ENCFF391WGD/, /files/ENCFF640GBC/	1123248348	ENCODE Processing Pipeline	6bbf122de8aec6ca4473c3abd23beff6	NA	https://www.encodeproject.org/files/ENCFF117GXS/@@download/ENCFF117GXS.bigWig	NA	NA	NA	released	s3://encode-public/2022/03/13/c52308b6-9b2f-468f-a98d-8a521460e685/ENCFF117GXS.bigWig	https://datasetencode.blob.core.windows.net/dataset/2022/03/13/c52308b6-9b2f-468f-a98d-8a521460e685/ENCFF117GXS.bigWig?sv=2019-10-10&si=prod&sr=c&sig=9qSQZo4ggrCNpybBExU8SypuUZV33igI11xw0P7rB3c%3D	ENCODE4 v1.8.0 GRCh38	released
ENCFF624UBD	bigWig	bigWig	NA	signal p-value	GRCh38	ENCSR476IPR	Mint-ChIP-seq	/human-donors/ENCDO553CCA/	CL:0000909	CD8-positive, alpha-beta memory T cell	primary cell	Homo sapiens	NA		NA	H3K27ac-human	DNA	NA				NA	2020-07-30	ENCODE	NA	none		1	1_1, 1_2	NA	NA	NA	NA	NA	NA	/files/ENCFF206RTI/, /files/ENCFF043DDW/	1063904426	ENCODE Processing Pipeline	6a24570bd43795e7e24a4c307406bf4f	NA	https://www.encodeproject.org/files/ENCFF624UBD/@@download/ENCFF624UBD.bigWig	NA	NA	NA	released	s3://encode-public/2021/05/05/84369f96-146f-4397-9dd8-d9fd1267bbf7/ENCFF624UBD.bigWig	https://datasetencode.blob.core.windows.net/dataset/2021/05/05/84369f96-146f-4397-9dd8-d9fd1267bbf7/ENCFF624UBD.bigWig?sv=2019-10-10&si=prod&sr=c&sig=9qSQZo4ggrCNpybBExU8SypuUZV33igI11xw0P7rB3c%3D	ENCODE4 v1.8.0 GRCh38	released
ENCFF806XZV	bigWig	bigWig	NA	signal p-value	GRCh38	ENCSR713MNC	Mint-ChIP-seq	/human-donors/ENCDO923WRX/	CL:0000084	T-cell	primary cell	Homo sapiens	NA		NA	H3K4me1-human	DNA	NA				NA	2020-09-06	ENCODE	NA	none		1	1_1, 1_2	NA	NA	NA	NA	NA	NA	/files/ENCFF523EIR/, /files/ENCFF136XUG/	1435138307	ENCODE Processing Pipeline	6af340d074c7049a4eeeafc3df93d78c	NA	https://www.encodeproject.org/files/ENCFF806XZV/@@download/ENCFF806XZV.bigWig	NA	NA	NA	released	s3://encode-public/2021/05/06/75213c67-7df9-4cf6-8981-08f72b34100a/ENCFF806XZV.bigWig	https://datasetencode.blob.core.windows.net/dataset/2021/05/06/75213c67-7df9-4cf6-8981-08f72b34100a/ENCFF806XZV.bigWig?sv=2019-10-10&si=prod&sr=c&sig=9qSQZo4ggrCNpybBExU8SypuUZV33igI11xw0P7rB3c%3D	ENCODE4 v1.8.0 GRCh38	released
ENCFF089OTN	bigWig	bigWig	NA	signal p-value	GRCh38	ENCSR807NUW	Mint-ChIP-seq	/human-donors/ENCDO976NED/	CL:0000895	naive thymus-derived CD4-positive, alpha-beta T cell	primary cell	Homo sapiens	NA		NA	H3K4me1-human	DNA	NA				NA	2021-05-14	ENCODE	NA	none		1	1_1, 1_2	NA	NA	NA	NA	NA	NA	/files/ENCFF648WRW/, /files/ENCFF241FYT/	1459011268	ENCODE Processing Pipeline	01021cf0e87c09290dbb5e2a9e4d7ed0	NA	https://www.encodeproject.org/files/ENCFF089OTN/@@download/ENCFF089OTN.bigWig	NA	NA	NA	released	s3://encode-public/2021/05/05/21aa1031-c2e4-4713-834c-ff4c36e73d6d/ENCFF089OTN.bigWig	https://datasetencode.blob.core.windows.net/dataset/2021/05/05/21aa1031-c2e4-4713-834c-ff4c36e73d6d/ENCFF089OTN.bigWig?sv=2019-10-10&si=prod&sr=c&sig=9qSQZo4ggrCNpybBExU8SypuUZV33igI11xw0P7rB3c%3D	ENCODE4 v1.8.0 GRCh38	released
ENCFF922ZVP	bigWig	bigWig	NA	signal p-value	GRCh38	ENCSR258RXP	Mint-ChIP-seq	/human-donors/ENCDO923WRX/	CL:0000084	T-cell	primary cell	Homo sapiens	NA		NA	H3K4me3-human	DNA	NA				NA	2020-09-06	ENCODE	NA	none		1	1_1, 1_2	NA	NA	NA	NA	NA	NA	/files/ENCFF523EIR/, /files/ENCFF727GYB/	1071246124	ENCODE Processing Pipeline	01936a0f12a1bed5e6e8bd6dfe024075	NA	https://www.encodeproject.org/files/ENCFF922ZVP/@@download/ENCFF922ZVP.bigWig	NA	NA	NA	released	s3://encode-public/2021/05/05/c10b0f31-0c29-449c-bca3-edb4d8a44bc8/ENCFF922ZVP.bigWig	https://datasetencode.blob.core.windows.net/dataset/2021/05/05/c10b0f31-0c29-449c-bca3-edb4d8a44bc8/ENCFF922ZVP.bigWig?sv=2019-10-10&si=prod&sr=c&sig=9qSQZo4ggrCNpybBExU8SypuUZV33igI11xw0P7rB3c%3D	ENCODE4 v1.8.0 GRCh38	released
ENCFF330RZE	bigWig	bigWig	NA	signal p-value	GRCh38	ENCSR089DTY	TF ChIP-seq	/human-donors/ENCDO845WKR/	UBERON:0010414	omental fat pad	tissue	Homo sapiens	NA		NA	CTCF-human	DNA	NA				NA	2017-06-23	ENCODE	NA		450-650	1	1_1	NA	NA	NA	NA	NA	NA	/files/ENCFF232MLP/, /files/ENCFF339FBM/	976151166	ENCODE Processing Pipeline	ee901469fa5c57deffd6ce04c7b2e5fa	NA	https://www.encodeproject.org/files/ENCFF330RZE/@@download/ENCFF330RZE.bigWig	NA	NA	NA	released	s3://encode-public/2020/09/01/1fc10420-29e3-4268-96dc-5be4d24d87a6/ENCFF330RZE.bigWig	https://datasetencode.blob.core.windows.net/dataset/2020/09/01/1fc10420-29e3-4268-96dc-5be4d24d87a6/ENCFF330RZE.bigWig?sv=2019-10-10&si=prod&sr=c&sig=9qSQZo4ggrCNpybBExU8SypuUZV33igI11xw0P7rB3c%3D	ENCODE4 v1.5.1 GRCh38	released
ENCFF481RKQ	bigWig	bigWig	NA	signal p-value	GRCh38	ENCSR231XAP	Mint-ChIP-seq	/human-donors/ENCDO553CCA/	CL:0000909	CD8-positive, alpha-beta memory T cell	primary cell	Homo sapiens	NA		NA	H3K4me1-human	DNA	NA				NA	2020-07-30	ENCODE	NA	none		1	1_1, 1_2	NA	NA	NA	NA	NA	NA	/files/ENCFF081YMY/, /files/ENCFF043DDW/	1391272183	ENCODE Processing Pipeline	a0664c606d7b44a7cf76a4563d64e4d6	NA	https://www.encodeproject.org/files/ENCFF481RKQ/@@download/ENCFF481RKQ.bigWig	NA	NA	NA	released	s3://encode-public/2021/05/05/7870b317-2af6-4270-9503-d742753f30a9/ENCFF481RKQ.bigWig	https://datasetencode.blob.core.windows.net/dataset/2021/05/05/7870b317-2af6-4270-9503-d742753f30a9/ENCFF481RKQ.bigWig?sv=2019-10-10&si=prod&sr=c&sig=9qSQZo4ggrCNpybBExU8SypuUZV33igI11xw0P7rB3c%3D	ENCODE4 v1.8.0 GRCh38	released
ENCFF361SIR	bigWig	bigWig	NA	signal p-value	GRCh38	ENCSR936XZJ	Mint-ChIP-seq	/human-donors/ENCDO923WRX/	NTR:0000497	activated naive CD4-positive, alpha-beta T cell	primary cell	Homo sapiens	NA		NA	H3K36me3-human	DNA	NA				NA	2022-03-28	ENCODE	NA			1	1_1, 1_2	NA	NA	NA	NA	NA	NA	/files/ENCFF439QGM/, /files/ENCFF269OUQ/	1569008189	ENCODE Processing Pipeline	ae3d067b1b56b55c08ebf23f31d9e3c2	NA	https://www.encodeproject.org/files/ENCFF361SIR/@@download/ENCFF361SIR.bigWig	NA	NA	NA	released	s3://encode-public/2022/03/13/536a9a8f-205d-48f0-95ec-0c8ba048e853/ENCFF361SIR.bigWig	https://datasetencode.blob.core.windows.net/dataset/2022/03/13/536a9a8f-205d-48f0-95ec-0c8ba048e853/ENCFF361SIR.bigWig?sv=2019-10-10&si=prod&sr=c&sig=9qSQZo4ggrCNpybBExU8SypuUZV33igI11xw0P7rB3c%3D	ENCODE4 v1.8.0 GRCh38	released
ENCFF435ROT	bigWig	bigWig	NA	signal p-value	GRCh38	ENCSR194WQV	TF ChIP-seq	/human-donors/ENCDO222AAA/	UBERON:0001285	nephron	organoid	Homo sapiens	NA		NA	CTCF-human	DNA	NA				NA	2021-04-13	ENCODE	NA	sonication (generic)	200-600	1	1_1, 1_2	NA	NA	NA	NA	NA	NA	/files/ENCFF380BFA/, /files/ENCFF407THQ/	833103011	ENCODE Processing Pipeline	07c5ceac0f3da9ddc3d96bf0d18d546d	NA	https://www.encodeproject.org/files/ENCFF435ROT/@@download/ENCFF435ROT.bigWig	NA	NA	NA	released	s3://encode-public/2020/07/20/a89e62a8-ba0b-4dce-8e9b-39bd9c0dd037/ENCFF435ROT.bigWig	https://datasetencode.blob.core.windows.net/dataset/2020/07/20/a89e62a8-ba0b-4dce-8e9b-39bd9c0dd037/ENCFF435ROT.bigWig?sv=2019-10-10&si=prod&sr=c&sig=9qSQZo4ggrCNpybBExU8SypuUZV33igI11xw0P7rB3c%3D	ENCODE4 v1.5.0 GRCh38	released
ENCFF071KRK	bigWig	bigWig	NA	signal p-value	GRCh38	ENCSR350RJW	Mint-ChIP-seq	/human-donors/ENCDO282XZV/	NTR:0000537	activated T-cell	primary cell	Homo sapiens	NA		NA	H3K9me3-human	DNA	NA				NA	2022-04-27	ENCODE	NA			1	1_1, 1_2	NA	NA	NA	NA	NA	NA	/files/ENCFF665QFG/, /files/ENCFF534UBY/	1326769720	ENCODE Processing Pipeline	3fe8d95fe292d45e91af3e27b73c7896	NA	https://www.encodeproject.org/files/ENCFF071KRK/@@download/ENCFF071KRK.bigWig	NA	NA	NA	released	s3://encode-public/2022/03/30/cdbeb4cc-3788-438c-947e-f6b86ac7fe66/ENCFF071KRK.bigWig	https://datasetencode.blob.core.windows.net/dataset/2022/03/30/cdbeb4cc-3788-438c-947e-f6b86ac7fe66/ENCFF071KRK.bigWig?sv=2019-10-10&si=prod&sr=c&sig=9qSQZo4ggrCNpybBExU8SypuUZV33igI11xw0P7rB3c%3D	ENCODE4 v1.8.0 GRCh38	released
ENCFF414GTV	bigWig	bigWig	NA	signal p-value	GRCh38	ENCSR102GPT	Mint-ChIP-seq	/human-donors/ENCDO222AAA/	CL:0000223	endodermal cell	in vitro differentiated cells	Homo sapiens	NA		NA	H3K9me3-human	DNA	NA				NA	2020-09-06	ENCODE	NA	none		1, 2	1_1, 1_2, 2_1, 2_2	NA	NA	NA	NA	NA	NA	/files/ENCFF490YMM/, /files/ENCFF628YPP/, /files/ENCFF465VSI/, /files/ENCFF373ZSV/	2260768704	ENCODE Processing Pipeline	749ada250fd98c5a42800d8eefed81e2	NA	https://www.encodeproject.org/files/ENCFF414GTV/@@download/ENCFF414GTV.bigWig	NA	NA	NA	released	s3://encode-public/2021/05/05/72570868-4051-4118-ac20-90cad3c45a97/ENCFF414GTV.bigWig	https://datasetencode.blob.core.windows.net/dataset/2021/05/05/72570868-4051-4118-ac20-90cad3c45a97/ENCFF414GTV.bigWig?sv=2019-10-10&si=prod&sr=c&sig=9qSQZo4ggrCNpybBExU8SypuUZV33igI11xw0P7rB3c%3D	ENCODE4 v1.8.0 GRCh38	released
ENCFF297JNO	bigWig	bigWig	NA	signal p-value	GRCh38	ENCSR487ASM	TF ChIP-seq	/human-donors/ENCDO000AAE/	EFO:0001203	MCF-7	cell line	Homo sapiens	NA		NA	SMARCA5-human	DNA	NA				NA	2017-06-07	ENCODE	NA		450-650	1, 2	1_1, 2_1	NA	NA	NA	NA	NA	NA	/files/ENCFF841EBQ/, /files/ENCFF444GXV/, /files/ENCFF918CII/, /files/ENCFF352CJI/	2342656037	ENCODE Processing Pipeline	e4b83ac4a79155f2d5a48cfc7992ef84	NA	https://www.encodeproject.org/files/ENCFF297JNO/@@download/ENCFF297JNO.bigWig	NA	NA	NA	released	s3://encode-public/2020/07/04/146bd940-5677-4b11-be75-d076bb84c2b2/ENCFF297JNO.bigWig	https://datasetencode.blob.core.windows.net/dataset/2020/07/04/146bd940-5677-4b11-be75-d076bb84c2b2/ENCFF297JNO.bigWig?sv=2019-10-10&si=prod&sr=c&sig=9qSQZo4ggrCNpybBExU8SypuUZV33igI11xw0P7rB3c%3D	ENCODE4 v1.4.0 GRCh38	released
ENCFF559FBF	bigWig	bigWig	NA	signal p-value	GRCh38	ENCSR787ZCK	Mint-ChIP-seq	/human-donors/ENCDO662KZD/	CL:0000895	naive thymus-derived CD4-positive, alpha-beta T cell	primary cell	Homo sapiens	NA		NA	H3K27ac-human	DNA	NA				NA	2022-04-27	ENCODE	NA			1	1_1, 1_2	NA	NA	NA	NA	NA	NA	/files/ENCFF357YBL/, /files/ENCFF301AGA/	789357953	ENCODE Processing Pipeline	dccb7d716c011a30a3cb8ff4963720be	NA	https://www.encodeproject.org/files/ENCFF559FBF/@@download/ENCFF559FBF.bigWig	NA	NA	NA	released	s3://encode-public/2022/03/30/e1dc9959-8ecc-4e8b-a6ac-ab265c0cdb86/ENCFF559FBF.bigWig	https://datasetencode.blob.core.windows.net/dataset/2022/03/30/e1dc9959-8ecc-4e8b-a6ac-ab265c0cdb86/ENCFF559FBF.bigWig?sv=2019-10-10&si=prod&sr=c&sig=9qSQZo4ggrCNpybBExU8SypuUZV33igI11xw0P7rB3c%3D	ENCODE4 v1.8.0 GRCh38	released
ENCFF309FFC	bigWig	bigWig	NA	read-depth normalized signal	GRCh38	ENCSR556ARS	DNase-seq	/human-donors/ENCDO833KUM/	CL:0000904	central memory CD4-positive, alpha-beta T cell	primary cell	Homo sapiens	NA		NA		DNA	NA				NA	2020-10-06	ENCODE	NA			1	1_1	NA	NA	NA	NA	NA	NA	/files/ENCFF386FCB/, /files/ENCFF162AKB/	569931309	ENCODE Processing Pipeline	288d7552ac76e71b996b859223ae8c63	NA	https://www.encodeproject.org/files/ENCFF309FFC/@@download/ENCFF309FFC.bigWig	NA	NA	NA	released	s3://encode-public/2020/10/04/65900968-acfe-4a3a-9341-51357432c9c6/ENCFF309FFC.bigWig	https://datasetencode.blob.core.windows.net/dataset/2020/10/04/65900968-acfe-4a3a-9341-51357432c9c6/ENCFF309FFC.bigWig?sv=2019-10-10&si=prod&sr=c&sig=9qSQZo4ggrCNpybBExU8SypuUZV33igI11xw0P7rB3c%3D	ENCODE4 v3.0.0-alpha.2 GRCh38	released
ENCFF242IQB	bigWig	bigWig	NA	signal p-value	GRCh38	ENCSR677RWJ	Mint-ChIP-seq	/human-donors/ENCDO923WRX/	NTR:0000537	activated T-cell	primary cell	Homo sapiens	NA		NA	H3K4me1-human	DNA	NA				NA	2020-09-02	ENCODE	NA	none		1, 2	1_1, 1_2, 2_1, 2_2	NA	NA	NA	NA	NA	NA	/files/ENCFF216PXG/, /files/ENCFF354HRW/, /files/ENCFF129VAR/, /files/ENCFF572YCJ/	2133190599	ENCODE Processing Pipeline	083fb6d4c79a8026769e9c9bbffab6ea	NA	https://www.encodeproject.org/files/ENCFF242IQB/@@download/ENCFF242IQB.bigWig	NA	NA	NA	released	s3://encode-public/2021/05/06/2631c6e4-68b7-42b8-b901-33e0f8866ba0/ENCFF242IQB.bigWig	https://datasetencode.blob.core.windows.net/dataset/2021/05/06/2631c6e4-68b7-42b8-b901-33e0f8866ba0/ENCFF242IQB.bigWig?sv=2019-10-10&si=prod&sr=c&sig=9qSQZo4ggrCNpybBExU8SypuUZV33igI11xw0P7rB3c%3D	ENCODE4 v1.8.0 GRCh38	released
ENCFF556MUP	bigWig	bigWig	NA	signal p-value	GRCh38	ENCSR827TOM	TF ChIP-seq	/human-donors/ENCDO305PTK/	EFO:0030018	BLaER1	cell line	Homo sapiens	NA		NA	Cebpa-rat	DNA	NA				NA	2022-05-10	community	NA	shearing (Covaris generic)		1	1_1	NA	NA	NA	NA	NA	NA	/files/ENCFF346YPE/, /files/ENCFF101AWJ/	1066975454	Roderic Guigo, CRG	77aa7520a59fd0207b20d29d39c71198	NA	https://www.encodeproject.org/files/ENCFF556MUP/@@download/ENCFF556MUP.bigWig	NA	NA	NA	released	s3://encode-public/2022/01/27/9689888e-9daa-43ac-828c-c3db5a1421bc/ENCFF556MUP.bigWig	https://datasetencode.blob.core.windows.net/dataset/2022/01/27/9689888e-9daa-43ac-828c-c3db5a1421bc/ENCFF556MUP.bigWig?sv=2019-10-10&si=prod&sr=c&sig=9qSQZo4ggrCNpybBExU8SypuUZV33igI11xw0P7rB3c%3D	Lab custom GRCh38	released
ENCFF387MWS	bigWig	bigWig	NA	signal p-value	GRCh38	ENCSR827TOM	TF ChIP-seq	/human-donors/ENCDO305PTK/	EFO:0030018	BLaER1	cell line	Homo sapiens	NA		NA	Cebpa-rat	DNA	NA				NA	2022-05-10	community	NA	shearing (Covaris generic)		1, 2	1_1, 2_1	NA	NA	NA	NA	NA	NA	/files/ENCFF452LFW/, /files/ENCFF597DAH/, /files/ENCFF838BOO/, /files/ENCFF815KCM/	1413083237	ENCODE Processing Pipeline	c967f9af19e12251747b673029c9c5bf	NA	https://www.encodeproject.org/files/ENCFF387MWS/@@download/ENCFF387MWS.bigWig	NA	NA	NA	released	s3://encode-public/2023/02/12/4827eb1a-9535-48fb-875d-bf7af6049bca/ENCFF387MWS.bigWig	https://datasetencode.blob.core.windows.net/dataset/2023/02/12/4827eb1a-9535-48fb-875d-bf7af6049bca/ENCFF387MWS.bigWig?sv=2019-10-10&si=prod&sr=c&sig=9qSQZo4ggrCNpybBExU8SypuUZV33igI11xw0P7rB3c%3D	ENCODE4 v1.8.1 GRCh38	released
ENCFF042VAV	bigWig	bigWig	NA	signal p-value	GRCh38	ENCSR112DVZ	Mint-ChIP-seq	/human-donors/ENCDO222AAA/	CL:0002351	progenitor cell of endocrine pancreas	in vitro differentiated cells	Homo sapiens	NA		NA	H3K4me1-human	DNA	NA				NA	2021-06-24	ENCODE	NA			1, 2	1_1, 1_2, 2_1, 2_2	NA	NA	NA	NA	NA	NA	/files/ENCFF069IAL/, /files/ENCFF186UJZ/, /files/ENCFF285VHR/	1486054071	ENCODE Processing Pipeline	cdc2a2e94fe67fc89e14063b3797764c	NA	https://www.encodeproject.org/files/ENCFF042VAV/@@download/ENCFF042VAV.bigWig	NA	NA	NA	released	s3://encode-public/2021/06/18/6a9a7a42-3ee1-4f8c-8d60-841b75910591/ENCFF042VAV.bigWig	https://datasetencode.blob.core.windows.net/dataset/2021/06/18/6a9a7a42-3ee1-4f8c-8d60-841b75910591/ENCFF042VAV.bigWig?sv=2019-10-10&si=prod&sr=c&sig=9qSQZo4ggrCNpybBExU8SypuUZV33igI11xw0P7rB3c%3D	ENCODE4 v1.8.0 GRCh38	released
ENCFF232OVE	bigWig	bigWig	NA	signal p-value	GRCh38	ENCSR836VZX	Histone ChIP-seq	/human-donors/ENCDO845WKR/	UBERON:0036149	suprapubic skin	tissue	Homo sapiens	NA		NA	H3K36me3-human	DNA	NA				NA	2019-09-11	ENCODE	NA	sonication (generic)	200-600	1	1_1, 1_2	NA	NA	NA	NA	NA	NA	/files/ENCFF981ZRM/, /files/ENCFF783ZFK/	1334321673	ENCODE Processing Pipeline	f6b8bb8e6aadb5421915693845fe1d31	NA	https://www.encodeproject.org/files/ENCFF232OVE/@@download/ENCFF232OVE.bigWig	NA	NA	NA	released	s3://encode-public/2020/09/23/afe4fd04-b6c2-44f1-b73a-42c5e75db8ef/ENCFF232OVE.bigWig	https://datasetencode.blob.core.windows.net/dataset/2020/09/23/afe4fd04-b6c2-44f1-b73a-42c5e75db8ef/ENCFF232OVE.bigWig?sv=2019-10-10&si=prod&sr=c&sig=9qSQZo4ggrCNpybBExU8SypuUZV33igI11xw0P7rB3c%3D	ENCODE4 v1.5.1 GRCh38	released
ENCFF934BZD	bigWig	bigWig	NA	signal p-value	GRCh38	ENCSR797ELD	Histone ChIP-seq	/human-donors/ENCDO305PTK/	EFO:0030018	BLaER1	cell line	Homo sapiens	NA		NA	H3K36me3-human	DNA	NA			formaldehyde	NA	2022-05-10	community	NA	shearing (Covaris generic)		1	1_1	NA	NA	NA	NA	NA	NA	/files/ENCFF921GBZ/, /files/ENCFF220CYU/	1513554614	Roderic Guigo, CRG	9b36925e329531b4435f1464908b26cc	NA	https://www.encodeproject.org/files/ENCFF934BZD/@@download/ENCFF934BZD.bigWig	NA	NA	NA	released	s3://encode-public/2022/01/27/bb679a3e-336c-4651-ab3f-b1d6b737b358/ENCFF934BZD.bigWig	https://datasetencode.blob.core.windows.net/dataset/2022/01/27/bb679a3e-336c-4651-ab3f-b1d6b737b358/ENCFF934BZD.bigWig?sv=2019-10-10&si=prod&sr=c&sig=9qSQZo4ggrCNpybBExU8SypuUZV33igI11xw0P7rB3c%3D	Lab custom GRCh38	released
ENCFF574LEG	bigWig	bigWig	NA	signal p-value	GRCh38	ENCSR797ELD	Histone ChIP-seq	/human-donors/ENCDO305PTK/	EFO:0030018	BLaER1	cell line	Homo sapiens	NA		NA	H3K36me3-human	DNA	NA			formaldehyde	NA	2022-05-10	community	NA	shearing (Covaris generic)		1, 2	1_1, 2_1	NA	NA	NA	NA	NA	NA	/files/ENCFF309FFY/, /files/ENCFF540GIC/, /files/ENCFF344JCW/, /files/ENCFF665BNH/	2128348758	ENCODE Processing Pipeline	4b98ead83c5a959bc13c09f31267efb7	NA	https://www.encodeproject.org/files/ENCFF574LEG/@@download/ENCFF574LEG.bigWig	NA	NA	NA	released	s3://encode-public/2023/02/15/a3271474-b40d-40de-81ad-1d50eef1d4f0/ENCFF574LEG.bigWig	https://datasetencode.blob.core.windows.net/dataset/2023/02/15/a3271474-b40d-40de-81ad-1d50eef1d4f0/ENCFF574LEG.bigWig?sv=2019-10-10&si=prod&sr=c&sig=9qSQZo4ggrCNpybBExU8SypuUZV33igI11xw0P7rB3c%3D	ENCODE4 v1.8.1 GRCh38	released
ENCFF378HTI	bigWig	bigWig	NA	read-depth normalized signal	GRCh38	ENCSR631XIF	DNase-seq	/human-donors/ENCDO204VTZ/	CL:0000084	T-cell	primary cell	Homo sapiens	NA		NA		DNA	NA				NA	2020-09-25	ENCODE	NA			1	1_1	NA	NA	NA	NA	NA	NA	/files/ENCFF162AKB/, /files/ENCFF845VIU/	656273403	ENCODE Processing Pipeline	702c6df7472131f6e043b1f14ffa94fc	NA	https://www.encodeproject.org/files/ENCFF378HTI/@@download/ENCFF378HTI.bigWig	NA	NA	NA	released	s3://encode-public/2020/09/24/e489d59b-78f8-4913-9458-2a6c41bbcdf1/ENCFF378HTI.bigWig	https://datasetencode.blob.core.windows.net/dataset/2020/09/24/e489d59b-78f8-4913-9458-2a6c41bbcdf1/ENCFF378HTI.bigWig?sv=2019-10-10&si=prod&sr=c&sig=9qSQZo4ggrCNpybBExU8SypuUZV33igI11xw0P7rB3c%3D	ENCODE4 v3.0.0-alpha.2 GRCh38	released
ENCFF997OGU	bigWig	bigWig	NA	signal p-value	GRCh38	ENCSR701EUC	Mint-ChIP-seq	/human-donors/ENCDO166AGR/	NTR:0000502	activated naive CD8-positive, alpha-beta T cell	primary cell	Homo sapiens	NA		NA	H3K4me1-human	DNA	NA				NA	2021-06-24	ENCODE	NA			1	1_1, 1_2	NA	NA	NA	NA	NA	NA	/files/ENCFF542BOT/, /files/ENCFF191AVV/	1482851795	ENCODE Processing Pipeline	be5c33f13b1d9698d7f7b78f3538479e	NA	https://www.encodeproject.org/files/ENCFF997OGU/@@download/ENCFF997OGU.bigWig	NA	NA	NA	released	s3://encode-public/2021/06/18/72dda690-1b43-45a3-a450-ccff4783e698/ENCFF997OGU.bigWig	https://datasetencode.blob.core.windows.net/dataset/2021/06/18/72dda690-1b43-45a3-a450-ccff4783e698/ENCFF997OGU.bigWig?sv=2019-10-10&si=prod&sr=c&sig=9qSQZo4ggrCNpybBExU8SypuUZV33igI11xw0P7rB3c%3D	ENCODE4 v1.8.0 GRCh38	released
ENCFF568PTT	bigWig	bigWig	NA	signal p-value	GRCh38	ENCSR144SOW	Histone ChIP-seq	/human-donors/ENCDO305PTK/	EFO:0030018	BLaER1	cell line	Homo sapiens	NA		NA	H4K20me1-human	DNA	NA			formaldehyde	NA	2022-05-10	community	NA	shearing (Covaris generic)		1	1_1	NA	NA	NA	NA	NA	NA	/files/ENCFF554RAD/, /files/ENCFF110SOB/	1551495764	Roderic Guigo, CRG	95bb7a1be18eea4dad40f7ac36d475c5	NA	https://www.encodeproject.org/files/ENCFF568PTT/@@download/ENCFF568PTT.bigWig	NA	NA	NA	released	s3://encode-public/2022/01/27/87cb95dc-34d4-4b46-a56c-f4228c33ffd8/ENCFF568PTT.bigWig	https://datasetencode.blob.core.windows.net/dataset/2022/01/27/87cb95dc-34d4-4b46-a56c-f4228c33ffd8/ENCFF568PTT.bigWig?sv=2019-10-10&si=prod&sr=c&sig=9qSQZo4ggrCNpybBExU8SypuUZV33igI11xw0P7rB3c%3D	Lab custom GRCh38	released
ENCFF645RBT	bigWig	bigWig	NA	signal p-value	GRCh38	ENCSR144SOW	Histone ChIP-seq	/human-donors/ENCDO305PTK/	EFO:0030018	BLaER1	cell line	Homo sapiens	NA		NA	H4K20me1-human	DNA	NA			formaldehyde	NA	2022-05-10	community	NA	shearing (Covaris generic)		1, 2	1_1, 2_1	NA	NA	NA	NA	NA	NA	/files/ENCFF795PEO/, /files/ENCFF038SVD/, /files/ENCFF941PTE/, /files/ENCFF147DMR/	1927747065	ENCODE Processing Pipeline	6865809ea2bb2acafd001e042bcf22bc	NA	https://www.encodeproject.org/files/ENCFF645RBT/@@download/ENCFF645RBT.bigWig	NA	NA	NA	released	s3://encode-public/2023/02/18/d8a23782-38e5-48c4-add8-4d5d8d5059ae/ENCFF645RBT.bigWig	https://datasetencode.blob.core.windows.net/dataset/2023/02/18/d8a23782-38e5-48c4-add8-4d5d8d5059ae/ENCFF645RBT.bigWig?sv=2019-10-10&si=prod&sr=c&sig=9qSQZo4ggrCNpybBExU8SypuUZV33igI11xw0P7rB3c%3D	ENCODE4 v1.8.1 GRCh38	released
ENCFF062RMQ	bigWig	bigWig	NA	signal p-value	GRCh38	ENCSR256YSL	Histone ChIP-seq	/human-donors/ENCDO305PTK/	EFO:0030018	BLaER1	cell line	Homo sapiens	NA		NA	H3K4me2-human	DNA	NA			formaldehyde	NA	2022-05-10	community	NA	shearing (Covaris generic)		1	1_1	NA	NA	NA	NA	NA	NA	/files/ENCFF995RZT/, /files/ENCFF346YPE/	1344469292	Roderic Guigo, CRG	da134e53d44776a33025e0772c035dfe	NA	https://www.encodeproject.org/files/ENCFF062RMQ/@@download/ENCFF062RMQ.bigWig	NA	NA	NA	released	s3://encode-public/2022/01/27/b9502097-e5f1-454e-ad9e-51af34039f39/ENCFF062RMQ.bigWig	https://datasetencode.blob.core.windows.net/dataset/2022/01/27/b9502097-e5f1-454e-ad9e-51af34039f39/ENCFF062RMQ.bigWig?sv=2019-10-10&si=prod&sr=c&sig=9qSQZo4ggrCNpybBExU8SypuUZV33igI11xw0P7rB3c%3D	Lab custom GRCh38	released
ENCFF430ERX	bigWig	bigWig	NA	signal p-value	GRCh38	ENCSR256YSL	Histone ChIP-seq	/human-donors/ENCDO305PTK/	EFO:0030018	BLaER1	cell line	Homo sapiens	NA		NA	H3K4me2-human	DNA	NA			formaldehyde	NA	2022-05-10	community	NA	shearing (Covaris generic)		1, 2	1_1, 2_1	NA	NA	NA	NA	NA	NA	/files/ENCFF815KCM/, /files/ENCFF844FDK/, /files/ENCFF097WBL/, /files/ENCFF838BOO/	1704557763	ENCODE Processing Pipeline	c972413576e1cabc413672db45b3ca41	NA	https://www.encodeproject.org/files/ENCFF430ERX/@@download/ENCFF430ERX.bigWig	NA	NA	NA	released	s3://encode-public/2023/02/21/c54264b4-db92-437d-8f71-6084f40c1eb9/ENCFF430ERX.bigWig	https://datasetencode.blob.core.windows.net/dataset/2023/02/21/c54264b4-db92-437d-8f71-6084f40c1eb9/ENCFF430ERX.bigWig?sv=2019-10-10&si=prod&sr=c&sig=9qSQZo4ggrCNpybBExU8SypuUZV33igI11xw0P7rB3c%3D	ENCODE4 v1.8.1 GRCh38	released
ENCFF580UOH	bigWig	bigWig	NA	read-depth normalized signal	GRCh38	ENCSR326TID	DNase-seq	/human-donors/ENCDO836ICQ/	CL:0000788	naive B cell	primary cell	Homo sapiens	NA		NA		DNA	NA				NA	2022-02-25	ENCODE	NA			1	1_1	NA	NA	NA	NA	NA	NA	/files/ENCFF677UZD/, /files/ENCFF775KLB/	620668007	ENCODE Processing Pipeline	ba06fb20a795dbb742e352101223c1ef	NA	https://www.encodeproject.org/files/ENCFF580UOH/@@download/ENCFF580UOH.bigWig	NA	NA	NA	released	s3://encode-public/2022/02/15/b2ab8738-49f9-42e3-8852-1232ac7f81ea/ENCFF580UOH.bigWig	https://datasetencode.blob.core.windows.net/dataset/2022/02/15/b2ab8738-49f9-42e3-8852-1232ac7f81ea/ENCFF580UOH.bigWig?sv=2019-10-10&si=prod&sr=c&sig=9qSQZo4ggrCNpybBExU8SypuUZV33igI11xw0P7rB3c%3D	ENCODE4 v3.0.0 GRCh38	released
ENCFF661ILH	bigWig	bigWig	NA	signal p-value	GRCh38	ENCSR254KHN	Mint-ChIP-seq	/human-donors/ENCDO424UPQ/	NTR:0000667	stimulated activated naive CD8-positive, alpha-beta T cell	primary cell	Homo sapiens	NA		NA	H3K4me1-human	DNA	NA				NA	2022-03-28	ENCODE	NA			1	1_1, 1_2	NA	NA	NA	NA	NA	NA	/files/ENCFF007BDS/, /files/ENCFF139ZWJ/	1233720584	ENCODE Processing Pipeline	fad940141e1e42ede4f6c0e200d4bb52	NA	https://www.encodeproject.org/files/ENCFF661ILH/@@download/ENCFF661ILH.bigWig	NA	NA	NA	released	s3://encode-public/2022/03/13/e560fb41-e98f-4b57-aa77-8ea41522b297/ENCFF661ILH.bigWig	https://datasetencode.blob.core.windows.net/dataset/2022/03/13/e560fb41-e98f-4b57-aa77-8ea41522b297/ENCFF661ILH.bigWig?sv=2019-10-10&si=prod&sr=c&sig=9qSQZo4ggrCNpybBExU8SypuUZV33igI11xw0P7rB3c%3D	ENCODE4 v1.8.0 GRCh38	released
ENCFF076DHZ	bigWig	bigWig	NA	signal p-value	GRCh38	ENCSR832USV	Mint-ChIP-seq	/human-donors/ENCDO000AAW/	CL:0000223	endodermal cell	in vitro differentiated cells	Homo sapiens	NA		NA	H3K4me3-human	DNA	NA				NA	2021-06-24	ENCODE	NA			1	1_1, 1_2	NA	NA	NA	NA	NA	NA	/files/ENCFF673SFZ/, /files/ENCFF585AIX/	1762891272	ENCODE Processing Pipeline	ca34d67b83917bd4e39abb6fb2410e50	NA	https://www.encodeproject.org/files/ENCFF076DHZ/@@download/ENCFF076DHZ.bigWig	NA	NA	NA	released	s3://encode-public/2021/06/18/4de8a9ac-1b4e-462d-91ab-193e92499bf6/ENCFF076DHZ.bigWig	https://datasetencode.blob.core.windows.net/dataset/2021/06/18/4de8a9ac-1b4e-462d-91ab-193e92499bf6/ENCFF076DHZ.bigWig?sv=2019-10-10&si=prod&sr=c&sig=9qSQZo4ggrCNpybBExU8SypuUZV33igI11xw0P7rB3c%3D	ENCODE4 v1.8.0 GRCh38	released
ENCFF111YPJ	bigWig	bigWig	NA	signal p-value	GRCh38	ENCSR931JYC	Mint-ChIP-seq	/human-donors/ENCDO187BUH/	CL:0000788	naive B cell	primary cell	Homo sapiens	NA		NA	H3K4me1-human	DNA	NA				NA	2020-09-05	ENCODE	NA	none		1	1_1, 1_2	NA	NA	NA	NA	NA	NA	/files/ENCFF368LRW/, /files/ENCFF562EOX/	1917429064	ENCODE Processing Pipeline	cb628b15ed9ace122ac7aec6fe08266e	NA	https://www.encodeproject.org/files/ENCFF111YPJ/@@download/ENCFF111YPJ.bigWig	NA	NA	NA	released	s3://encode-public/2021/05/06/115c7631-d4a1-4f8a-a722-9daf3a16fd8b/ENCFF111YPJ.bigWig	https://datasetencode.blob.core.windows.net/dataset/2021/05/06/115c7631-d4a1-4f8a-a722-9daf3a16fd8b/ENCFF111YPJ.bigWig?sv=2019-10-10&si=prod&sr=c&sig=9qSQZo4ggrCNpybBExU8SypuUZV33igI11xw0P7rB3c%3D	ENCODE4 v1.8.0 GRCh38	released
ENCFF184MJA	bigWig	bigWig	NA	signal p-value	GRCh38	ENCSR249BHQ	TF ChIP-seq	/human-donors/ENCDO000AAD/	EFO:0002067	K562	cell line	Homo sapiens	NA		NA	ZNF592-human	DNA	NA				NA	2017-05-17	ENCODE	NA		450-650	1, 2	1_1, 2_1	NA	NA	NA	NA	NA	NA	/files/ENCFF735JLB/, /files/ENCFF779SZS/, /files/ENCFF874ZZU/, /files/ENCFF554APQ/	2250342716	ENCODE Processing Pipeline	ac4437090e3853e993c0b7d9ccf73c89	NA	https://www.encodeproject.org/files/ENCFF184MJA/@@download/ENCFF184MJA.bigWig	NA	NA	NA	released	s3://encode-public/2020/11/28/852c6359-1c08-4970-8744-3c1ec85b93b2/ENCFF184MJA.bigWig	https://datasetencode.blob.core.windows.net/dataset/2020/11/28/852c6359-1c08-4970-8744-3c1ec85b93b2/ENCFF184MJA.bigWig?sv=2019-10-10&si=prod&sr=c&sig=9qSQZo4ggrCNpybBExU8SypuUZV33igI11xw0P7rB3c%3D	ENCODE4 v1.6.1 GRCh38	released
ENCFF148SFF	bigWig	bigWig	NA	signal p-value	GRCh38	ENCSR725ELR	TF ChIP-seq	/human-donors/ENCDO000AAE/	EFO:0001203	MCF-7	cell line	Homo sapiens	NA		NA	LARP7-human	DNA	NA				NA	2017-05-17	ENCODE	NA		450-650	1, 2	1_1, 2_1	NA	NA	NA	NA	NA	NA	/files/ENCFF352CJI/, /files/ENCFF864SPH/, /files/ENCFF918CII/, /files/ENCFF036EEV/	1930836288	ENCODE Processing Pipeline	84a6e38fa61759a6e6e4c0afe4901663	NA	https://www.encodeproject.org/files/ENCFF148SFF/@@download/ENCFF148SFF.bigWig	NA	NA	NA	released	s3://encode-public/2020/12/02/6f939c6d-421e-4c1c-9d9a-388d045ab2ea/ENCFF148SFF.bigWig	https://datasetencode.blob.core.windows.net/dataset/2020/12/02/6f939c6d-421e-4c1c-9d9a-388d045ab2ea/ENCFF148SFF.bigWig?sv=2019-10-10&si=prod&sr=c&sig=9qSQZo4ggrCNpybBExU8SypuUZV33igI11xw0P7rB3c%3D	ENCODE4 v1.6.1 GRCh38	released
ENCFF321MAJ	bigWig	bigWig	NA	signal p-value	GRCh38	ENCSR168YYI	Mint-ChIP-seq	/human-donors/ENCDO424UPQ/	CL:0000900	naive thymus-derived CD8-positive, alpha-beta T cell	primary cell	Homo sapiens	NA		NA	H3K9me3-human	DNA	NA				NA	2022-03-28	ENCODE	NA			1	1_1, 1_2	NA	NA	NA	NA	NA	NA	/files/ENCFF702RWS/, /files/ENCFF570FCN/	1321046572	ENCODE Processing Pipeline	08566b6e3df047f10fb716c0525bfd3c	NA	https://www.encodeproject.org/files/ENCFF321MAJ/@@download/ENCFF321MAJ.bigWig	NA	NA	NA	released	s3://encode-public/2022/03/13/70b6c3bc-9729-4970-9f69-746af8c84532/ENCFF321MAJ.bigWig	https://datasetencode.blob.core.windows.net/dataset/2022/03/13/70b6c3bc-9729-4970-9f69-746af8c84532/ENCFF321MAJ.bigWig?sv=2019-10-10&si=prod&sr=c&sig=9qSQZo4ggrCNpybBExU8SypuUZV33igI11xw0P7rB3c%3D	ENCODE4 v1.8.0 GRCh38	released
ENCFF551FVZ	bigWig	bigWig	NA	signal p-value	GRCh38	ENCSR884MVN	Mint-ChIP-seq	/human-donors/ENCDO922TOC/	CL:0000788	naive B cell	primary cell	Homo sapiens	NA		NA	H3K4me3-human	DNA	NA				NA	2020-09-06	ENCODE	NA	none		1	1_1, 1_2	NA	NA	NA	NA	NA	NA	/files/ENCFF630INF/, /files/ENCFF029VNJ/	1355330104	ENCODE Processing Pipeline	9564e63dda197be88c1f0bff481c71ce	NA	https://www.encodeproject.org/files/ENCFF551FVZ/@@download/ENCFF551FVZ.bigWig	NA	NA	NA	released	s3://encode-public/2021/05/06/1d6555c9-bba5-4df2-9b37-8c50c0321d40/ENCFF551FVZ.bigWig	https://datasetencode.blob.core.windows.net/dataset/2021/05/06/1d6555c9-bba5-4df2-9b37-8c50c0321d40/ENCFF551FVZ.bigWig?sv=2019-10-10&si=prod&sr=c&sig=9qSQZo4ggrCNpybBExU8SypuUZV33igI11xw0P7rB3c%3D	ENCODE4 v1.8.0 GRCh38	released
ENCFF907NBD	bigWig	bigWig	NA	signal p-value	GRCh38	ENCSR855NRE	Mint-ChIP-seq	/human-donors/ENCDO662KZD/	CL:0000895	naive thymus-derived CD4-positive, alpha-beta T cell	primary cell	Homo sapiens	NA		NA	H3K36me3-human	DNA	NA				NA	2022-04-27	ENCODE	NA			1	1_1, 1_2	NA	NA	NA	NA	NA	NA	/files/ENCFF357YBL/, /files/ENCFF474RPE/	1571398097	ENCODE Processing Pipeline	99cb7d2e406d717cc786729a8849599a	NA	https://www.encodeproject.org/files/ENCFF907NBD/@@download/ENCFF907NBD.bigWig	NA	NA	NA	released	s3://encode-public/2022/03/31/c48bb994-8131-49bd-9a76-b746169332ef/ENCFF907NBD.bigWig	https://datasetencode.blob.core.windows.net/dataset/2022/03/31/c48bb994-8131-49bd-9a76-b746169332ef/ENCFF907NBD.bigWig?sv=2019-10-10&si=prod&sr=c&sig=9qSQZo4ggrCNpybBExU8SypuUZV33igI11xw0P7rB3c%3D	ENCODE4 v1.8.0 GRCh38	released
ENCFF626ETL	bigWig	bigWig	NA	signal p-value	GRCh38	ENCSR550DPT	Mint-ChIP-seq	/human-donors/ENCDO157PKH/	CL:0000895	naive thymus-derived CD4-positive, alpha-beta T cell	primary cell	Homo sapiens	NA		NA	H3K9me3-human	DNA	NA				NA	2020-09-06	ENCODE	NA	none		1	1_1, 1_2	NA	NA	NA	NA	NA	NA	/files/ENCFF891GOZ/, /files/ENCFF671GWO/	1542060166	ENCODE Processing Pipeline	9acbf808ebdd855e0bef9866e4d0f827	NA	https://www.encodeproject.org/files/ENCFF626ETL/@@download/ENCFF626ETL.bigWig	NA	NA	NA	released	s3://encode-public/2021/05/06/53094d46-7488-4fae-9ba1-facc06edc118/ENCFF626ETL.bigWig	https://datasetencode.blob.core.windows.net/dataset/2021/05/06/53094d46-7488-4fae-9ba1-facc06edc118/ENCFF626ETL.bigWig?sv=2019-10-10&si=prod&sr=c&sig=9qSQZo4ggrCNpybBExU8SypuUZV33igI11xw0P7rB3c%3D	ENCODE4 v1.8.0 GRCh38	released
ENCFF563KPE	bigWig	bigWig	NA	read-depth normalized signal	GRCh38	ENCSR400YJR	DNase-seq	/human-donors/ENCDO922TOC/	CL:0000900	naive thymus-derived CD8-positive, alpha-beta T cell	primary cell	Homo sapiens	NA		NA		DNA	NA				NA	2022-02-25	ENCODE	NA			1	1_1	NA	NA	NA	NA	NA	NA	/files/ENCFF775KLB/, /files/ENCFF054KSC/	704293130	ENCODE Processing Pipeline	6a3a04770a2b863d66f375e9f717fbd0	NA	https://www.encodeproject.org/files/ENCFF563KPE/@@download/ENCFF563KPE.bigWig	NA	NA	NA	released	s3://encode-public/2022/02/15/5277e6c7-27f0-4e7d-9d63-9d37097d6535/ENCFF563KPE.bigWig	https://datasetencode.blob.core.windows.net/dataset/2022/02/15/5277e6c7-27f0-4e7d-9d63-9d37097d6535/ENCFF563KPE.bigWig?sv=2019-10-10&si=prod&sr=c&sig=9qSQZo4ggrCNpybBExU8SypuUZV33igI11xw0P7rB3c%3D	ENCODE4 v3.0.0 GRCh38	released
ENCFF169DFQ	bigWig	bigWig	NA	signal p-value	GRCh38	ENCSR882EIQ	Mint-ChIP-seq	/human-donors/ENCDO282XZV/	NTR:0000537	activated T-cell	primary cell	Homo sapiens	NA		NA	H3K27ac-human	DNA	NA				NA	2022-04-27	ENCODE	NA			1	1_1, 1_2	NA	NA	NA	NA	NA	NA	/files/ENCFF665QFG/, /files/ENCFF697RCH/	1055356023	ENCODE Processing Pipeline	50cf798250151336134ba7267a92601f	NA	https://www.encodeproject.org/files/ENCFF169DFQ/@@download/ENCFF169DFQ.bigWig	NA	NA	NA	released	s3://encode-public/2022/03/31/f2f3d1f8-31c4-4358-8c93-495b98a80796/ENCFF169DFQ.bigWig	https://datasetencode.blob.core.windows.net/dataset/2022/03/31/f2f3d1f8-31c4-4358-8c93-495b98a80796/ENCFF169DFQ.bigWig?sv=2019-10-10&si=prod&sr=c&sig=9qSQZo4ggrCNpybBExU8SypuUZV33igI11xw0P7rB3c%3D	ENCODE4 v1.8.0 GRCh38	released
ENCFF917NQK	bigWig	bigWig	NA	read-depth normalized signal	GRCh38	ENCSR747RGR	DNase-seq	/human-donors/ENCDO786GVO/	CL:0000899	T-helper 17 cell	primary cell	Homo sapiens	NA		NA		DNA	NA				NA	2020-09-28	ENCODE	NA			1	1_1	NA	NA	NA	NA	NA	NA	/files/ENCFF162AKB/, /files/ENCFF143SWX/	610561346	ENCODE Processing Pipeline	dbea792190752beb5150c39ec5cdf569	NA	https://www.encodeproject.org/files/ENCFF917NQK/@@download/ENCFF917NQK.bigWig	NA	NA	NA	released	s3://encode-public/2020/09/25/6df1f3f3-23cc-45d5-9af0-33ebfffdf339/ENCFF917NQK.bigWig	https://datasetencode.blob.core.windows.net/dataset/2020/09/25/6df1f3f3-23cc-45d5-9af0-33ebfffdf339/ENCFF917NQK.bigWig?sv=2019-10-10&si=prod&sr=c&sig=9qSQZo4ggrCNpybBExU8SypuUZV33igI11xw0P7rB3c%3D	ENCODE4 v3.0.0-alpha.2 GRCh38	released
ENCFF974CGC	bigWig	bigWig	NA	signal p-value	GRCh38	ENCSR992XTY	TF ChIP-seq	/human-donors/ENCDO882UJI/	EFO:0009747	WTC11	cell line	Homo sapiens	NA		NA	CTCF-human	DNA	NA				NA	2022-06-09	ENCODE	NA		200-600	1, 2	1_1, 1_2, 2_1, 2_2	NA	NA	NA	NA	NA	NA	/files/ENCFF265USK/, /files/ENCFF493IHL/, /files/ENCFF140ISO/, /files/ENCFF801QTI/	1903201900	ENCODE Processing Pipeline	b28f43905cfed87c90a1f8b168c4de77	NA	https://www.encodeproject.org/files/ENCFF974CGC/@@download/ENCFF974CGC.bigWig	NA	NA	NA	released	s3://encode-public/2022/06/08/661ec353-1123-4215-a3cb-09f6fec3068c/ENCFF974CGC.bigWig	https://datasetencode.blob.core.windows.net/dataset/2022/06/08/661ec353-1123-4215-a3cb-09f6fec3068c/ENCFF974CGC.bigWig?sv=2019-10-10&si=prod&sr=c&sig=9qSQZo4ggrCNpybBExU8SypuUZV33igI11xw0P7rB3c%3D	ENCODE4 v1.8.0 GRCh38	released
ENCFF146SRB	bigWig	bigWig	NA	signal p-value	GRCh38	ENCSR052KGC	Mint-ChIP-seq	/human-donors/ENCDO976NED/	CL:0000900	naive thymus-derived CD8-positive, alpha-beta T cell	primary cell	Homo sapiens	NA		NA	H3K27ac-human	DNA	NA				NA	2020-09-05	ENCODE	NA	none		1	1_1, 1_2	NA	NA	NA	NA	NA	NA	/files/ENCFF109ZPJ/, /files/ENCFF641DMM/	1400465249	ENCODE Processing Pipeline	f30248b47bdc2c9c3b102ff0b2974c2e	NA	https://www.encodeproject.org/files/ENCFF146SRB/@@download/ENCFF146SRB.bigWig	NA	NA	NA	released	s3://encode-public/2021/05/05/69bb5d78-99c6-481d-8501-559e1e3f6a5e/ENCFF146SRB.bigWig	https://datasetencode.blob.core.windows.net/dataset/2021/05/05/69bb5d78-99c6-481d-8501-559e1e3f6a5e/ENCFF146SRB.bigWig?sv=2019-10-10&si=prod&sr=c&sig=9qSQZo4ggrCNpybBExU8SypuUZV33igI11xw0P7rB3c%3D	ENCODE4 v1.8.0 GRCh38	released
ENCFF173JMC	bigWig	bigWig	NA	signal p-value	GRCh38	ENCSR685JSL	Mint-ChIP-seq	/human-donors/ENCDO000AAP/	EFO:0001200	MCF 10A	cell line	Homo sapiens	NA		NA	H3K27ac-human	DNA	NA				NA	2022-04-27	ENCODE	NA			1	1_1, 1_2	NA	NA	NA	NA	NA	NA	/files/ENCFF074XGA/, /files/ENCFF228IPS/	768608511	ENCODE Processing Pipeline	985fd4df4611f8cda170999c198d7233	NA	https://www.encodeproject.org/files/ENCFF173JMC/@@download/ENCFF173JMC.bigWig	NA	NA	NA	released	s3://encode-public/2022/03/30/ec9a7275-406b-4857-a80c-d3e3df883a83/ENCFF173JMC.bigWig	https://datasetencode.blob.core.windows.net/dataset/2022/03/30/ec9a7275-406b-4857-a80c-d3e3df883a83/ENCFF173JMC.bigWig?sv=2019-10-10&si=prod&sr=c&sig=9qSQZo4ggrCNpybBExU8SypuUZV33igI11xw0P7rB3c%3D	ENCODE4 v1.8.0 GRCh38	released
ENCFF142QXQ	bigWig	bigWig	NA	read-depth normalized signal	GRCh38	ENCSR312INU	DNase-seq	/human-donors/ENCDO299FMV/	NTR:0000537	activated T-cell	primary cell	Homo sapiens	NA		NA		DNA	NA				NA	2020-10-05	ENCODE	NA			1	1_1	NA	NA	NA	NA	NA	NA	/files/ENCFF777SBP/, /files/ENCFF162AKB/	662747915	ENCODE Processing Pipeline	e447242b511d8eeaaadae92589b88f04	NA	https://www.encodeproject.org/files/ENCFF142QXQ/@@download/ENCFF142QXQ.bigWig	NA	NA	NA	released	s3://encode-public/2020/10/02/37790aea-43de-4957-b3ca-81e64d15f9b8/ENCFF142QXQ.bigWig	https://datasetencode.blob.core.windows.net/dataset/2020/10/02/37790aea-43de-4957-b3ca-81e64d15f9b8/ENCFF142QXQ.bigWig?sv=2019-10-10&si=prod&sr=c&sig=9qSQZo4ggrCNpybBExU8SypuUZV33igI11xw0P7rB3c%3D	ENCODE4 v3.0.0-alpha.2 GRCh38	released
ENCFF093BBW	bigWig	bigWig	NA	signal p-value	GRCh38	ENCSR364OIK	Mint-ChIP-seq	/human-donors/ENCDO187BUH/	CL:0000788	naive B cell	primary cell	Homo sapiens	NA		NA	H3K27ac-human	DNA	NA				NA	2020-09-05	ENCODE	NA	none		1	1_1, 1_2	NA	NA	NA	NA	NA	NA	/files/ENCFF793MTG/, /files/ENCFF562EOX/	1599156460	ENCODE Processing Pipeline	60456f3fff0d8470dcf0a1747cfd3146	NA	https://www.encodeproject.org/files/ENCFF093BBW/@@download/ENCFF093BBW.bigWig	NA	NA	NA	released	s3://encode-public/2021/05/05/55441139-a7cb-4616-98dc-5f23bbd238a2/ENCFF093BBW.bigWig	https://datasetencode.blob.core.windows.net/dataset/2021/05/05/55441139-a7cb-4616-98dc-5f23bbd238a2/ENCFF093BBW.bigWig?sv=2019-10-10&si=prod&sr=c&sig=9qSQZo4ggrCNpybBExU8SypuUZV33igI11xw0P7rB3c%3D	ENCODE4 v1.8.0 GRCh38	released
ENCFF631OAP	bigWig	bigWig	NA	signal p-value	GRCh38	ENCSR906YQO	Histone ChIP-seq	/human-donors/ENCDO392CRK/	UBERON:0002168	left lung	tissue	Homo sapiens	NA		NA	H3K36me3-human	DNA	NA				NA	2020-09-10	ENCODE	NA	sonication (generic)	200-600	1	1_1, 1_2	NA	NA	NA	NA	NA	NA	/files/ENCFF502FYZ/, /files/ENCFF483IDW/	1096220846	ENCODE Processing Pipeline	23fab79f31346e031dae2e7934a900ff	NA	https://www.encodeproject.org/files/ENCFF631OAP/@@download/ENCFF631OAP.bigWig	NA	NA	NA	released	s3://encode-public/2020/07/23/67e11967-9b12-45fa-8d3a-35e8bab803d2/ENCFF631OAP.bigWig	https://datasetencode.blob.core.windows.net/dataset/2020/07/23/67e11967-9b12-45fa-8d3a-35e8bab803d2/ENCFF631OAP.bigWig?sv=2019-10-10&si=prod&sr=c&sig=9qSQZo4ggrCNpybBExU8SypuUZV33igI11xw0P7rB3c%3D	ENCODE4 v1.5.0 GRCh38	released
ENCFF750OAM	bigWig	bigWig	NA	signal p-value	GRCh38	ENCSR291PVS	Histone ChIP-seq	/human-donors/ENCDO054KII/	UBERON:0001003	skin epidermis	tissue	Homo sapiens	NA		NA	H3K4me3-human	DNA	NA				NA	2020-09-10	ENCODE	NA	none	200-600	1	1_1	NA	NA	NA	NA	NA	NA	/files/ENCFF384NZR/, /files/ENCFF695AIU/	686863485	ENCODE Processing Pipeline	fd890b36d3f88df3b8a9849c0616d231	NA	https://www.encodeproject.org/files/ENCFF750OAM/@@download/ENCFF750OAM.bigWig	NA	NA	NA	released	s3://encode-public/2020/07/23/7f4480ba-2d2a-4713-a18c-57e9ebf7ba1e/ENCFF750OAM.bigWig	https://datasetencode.blob.core.windows.net/dataset/2020/07/23/7f4480ba-2d2a-4713-a18c-57e9ebf7ba1e/ENCFF750OAM.bigWig?sv=2019-10-10&si=prod&sr=c&sig=9qSQZo4ggrCNpybBExU8SypuUZV33igI11xw0P7rB3c%3D	ENCODE4 v1.5.0 GRCh38	released
ENCFF109KJR	bigWig	bigWig	NA	read-depth normalized signal	GRCh38	ENCSR676GAW	DNase-seq	/human-donors/ENCDO299FMV/	NTR:0000672	activated gamma-delta T cell	primary cell	Homo sapiens	NA		NA		DNA	NA				NA	2020-10-06	ENCODE	NA			1	1_1	NA	NA	NA	NA	NA	NA	/files/ENCFF370USQ/, /files/ENCFF162AKB/	653055689	ENCODE Processing Pipeline	928099633411bb0b6c78564ab0fa8bd1	NA	https://www.encodeproject.org/files/ENCFF109KJR/@@download/ENCFF109KJR.bigWig	NA	NA	NA	released	s3://encode-public/2020/10/04/760a396f-531d-4ed2-ae81-6b01932e822d/ENCFF109KJR.bigWig	https://datasetencode.blob.core.windows.net/dataset/2020/10/04/760a396f-531d-4ed2-ae81-6b01932e822d/ENCFF109KJR.bigWig?sv=2019-10-10&si=prod&sr=c&sig=9qSQZo4ggrCNpybBExU8SypuUZV33igI11xw0P7rB3c%3D	ENCODE4 v3.0.0-alpha.2 GRCh38	released
ENCFF258HTP	bigWig	bigWig	NA	signal p-value	GRCh38	ENCSR472BJI	Mint-ChIP-seq	/human-donors/ENCDO833KUM/	NTR:0000497	activated naive CD4-positive, alpha-beta T cell	primary cell	Homo sapiens	NA		NA	H3K27ac-human	DNA	NA				NA	2021-06-24	ENCODE	NA			1	1_1, 1_2	NA	NA	NA	NA	NA	NA	/files/ENCFF280JYM/, /files/ENCFF820NYV/	1118873956	ENCODE Processing Pipeline	97e3c64289a4e07f4f5d8e6788e90c37	NA	https://www.encodeproject.org/files/ENCFF258HTP/@@download/ENCFF258HTP.bigWig	NA	NA	NA	released	s3://encode-public/2021/06/18/ddf84391-5779-4db2-85b0-bc04f77b25de/ENCFF258HTP.bigWig	https://datasetencode.blob.core.windows.net/dataset/2021/06/18/ddf84391-5779-4db2-85b0-bc04f77b25de/ENCFF258HTP.bigWig?sv=2019-10-10&si=prod&sr=c&sig=9qSQZo4ggrCNpybBExU8SypuUZV33igI11xw0P7rB3c%3D	ENCODE4 v1.8.0 GRCh38	released
ENCFF919JSP	bigWig	bigWig	NA	signal p-value	GRCh38	ENCSR012DUX	Mint-ChIP-seq	/human-donors/ENCDO166AGR/	NTR:0000502	activated naive CD8-positive, alpha-beta T cell	primary cell	Homo sapiens	NA		NA	H3K36me3-human	DNA	NA				NA	2021-06-24	ENCODE	NA			1	1_1, 1_2	NA	NA	NA	NA	NA	NA	/files/ENCFF309KJZ/, /files/ENCFF717PTM/	1779334210	ENCODE Processing Pipeline	a137e63cd6bdea40362c5b79ce4d2684	NA	https://www.encodeproject.org/files/ENCFF919JSP/@@download/ENCFF919JSP.bigWig	NA	NA	NA	released	s3://encode-public/2021/06/18/a99ff5a4-95ed-42b3-925e-5953cbf70c4f/ENCFF919JSP.bigWig	https://datasetencode.blob.core.windows.net/dataset/2021/06/18/a99ff5a4-95ed-42b3-925e-5953cbf70c4f/ENCFF919JSP.bigWig?sv=2019-10-10&si=prod&sr=c&sig=9qSQZo4ggrCNpybBExU8SypuUZV33igI11xw0P7rB3c%3D	ENCODE4 v1.8.0 GRCh38	released
ENCFF641ONK	bigWig	bigWig	NA	signal p-value	GRCh38	ENCSR251IKC	Mint-ChIP-seq	/human-donors/ENCDO282XZV/	NTR:0000537	activated T-cell	primary cell	Homo sapiens	NA		NA	H3K4me3-human	DNA	NA				NA	2022-04-27	ENCODE	NA			1	1_1, 1_2, 1_3, 1_4	NA	NA	NA	NA	NA	NA	/files/ENCFF665QFG/, /files/ENCFF694DLG/	931645044	ENCODE Processing Pipeline	39a9acc0e070dc62b205a5532d21f2b5	NA	https://www.encodeproject.org/files/ENCFF641ONK/@@download/ENCFF641ONK.bigWig	NA	NA	NA	released	s3://encode-public/2022/03/30/8ed22b47-c69c-472b-807a-d44e4d4b4f50/ENCFF641ONK.bigWig	https://datasetencode.blob.core.windows.net/dataset/2022/03/30/8ed22b47-c69c-472b-807a-d44e4d4b4f50/ENCFF641ONK.bigWig?sv=2019-10-10&si=prod&sr=c&sig=9qSQZo4ggrCNpybBExU8SypuUZV33igI11xw0P7rB3c%3D	ENCODE4 v1.8.0 GRCh38	released
ENCFF763PNN	bigWig	bigWig	NA	signal p-value	GRCh38	ENCSR486GER	Histone ChIP-seq	/human-donors/ENCDO371NVV/	NTR:0001226	parathyroid adenoma	tissue	Homo sapiens	NA		NA	H3K4me1-human	DNA	NA				NA	2017-12-01	ENCODE	NA	sonication (generic)	300-600	2	2_1	NA	NA	NA	NA	NA	NA	/files/ENCFF279FKW/, /files/ENCFF067TQJ/	728679049	ENCODE Processing Pipeline	fe1ec9039f9fc7b416cf4321a6780894	NA	https://www.encodeproject.org/files/ENCFF763PNN/@@download/ENCFF763PNN.bigWig	NA	NA	NA	released	s3://encode-public/2021/01/29/748a9d0e-6c3b-4ec4-a9f3-39f4af5506fd/ENCFF763PNN.bigWig	https://datasetencode.blob.core.windows.net/dataset/2021/01/29/748a9d0e-6c3b-4ec4-a9f3-39f4af5506fd/ENCFF763PNN.bigWig?sv=2019-10-10&si=prod&sr=c&sig=9qSQZo4ggrCNpybBExU8SypuUZV33igI11xw0P7rB3c%3D	ENCODE4 v1.7.0 GRCh38	released
ENCFF047EBB	bigWig	bigWig	NA	signal p-value	GRCh38	ENCSR328LCV	Mint-ChIP-seq	/human-donors/ENCDO662KZD/	CL:0000895	naive thymus-derived CD4-positive, alpha-beta T cell	primary cell	Homo sapiens	NA		NA	H3K9me3-human	DNA	NA				NA	2022-04-27	ENCODE	NA			1	1_1, 1_2	NA	NA	NA	NA	NA	NA	/files/ENCFF836OES/, /files/ENCFF357YBL/	1467435516	ENCODE Processing Pipeline	5126860f807e7ee93912caa0d78bd4d0	NA	https://www.encodeproject.org/files/ENCFF047EBB/@@download/ENCFF047EBB.bigWig	NA	NA	NA	released	s3://encode-public/2022/03/31/dd3576a5-4dc9-46ec-94a4-063f8e04d7d8/ENCFF047EBB.bigWig	https://datasetencode.blob.core.windows.net/dataset/2022/03/31/dd3576a5-4dc9-46ec-94a4-063f8e04d7d8/ENCFF047EBB.bigWig?sv=2019-10-10&si=prod&sr=c&sig=9qSQZo4ggrCNpybBExU8SypuUZV33igI11xw0P7rB3c%3D	ENCODE4 v1.8.0 GRCh38	released
ENCFF858OGD	bigWig	bigWig	NA	signal p-value	GRCh38	ENCSR682BFG	Histone ChIP-seq	/human-donors/ENCDO908CUN/	CL:0000100	motor neuron	in vitro differentiated cells	Homo sapiens	NA		NA	H3K4me1-human	DNA	NA				NA	2021-08-24	ENCODE	NA	sonication (Bioruptor Pico)	250-450	1, 2	1_1, 2_1	NA	NA	NA	NA	NA	NA	/files/ENCFF704QVN/, /files/ENCFF783QNK/, /files/ENCFF309GAS/	1960492469	ENCODE Processing Pipeline	665667f2b6c70d37bc7a311b0e716128	NA	https://www.encodeproject.org/files/ENCFF858OGD/@@download/ENCFF858OGD.bigWig	NA	NA	NA	released	s3://encode-public/2021/02/09/dcd6f6ef-3046-4e5f-8c13-dca52ce95406/ENCFF858OGD.bigWig	https://datasetencode.blob.core.windows.net/dataset/2021/02/09/dcd6f6ef-3046-4e5f-8c13-dca52ce95406/ENCFF858OGD.bigWig?sv=2019-10-10&si=prod&sr=c&sig=9qSQZo4ggrCNpybBExU8SypuUZV33igI11xw0P7rB3c%3D	ENCODE4 v1.6.1 GRCh38	released
ENCFF694DSJ	bigWig	bigWig	NA	signal p-value	GRCh38	ENCSR168LSG	Mint-ChIP-seq	/human-donors/ENCDO976NED/	CL:0000895	naive thymus-derived CD4-positive, alpha-beta T cell	primary cell	Homo sapiens	NA		NA	H3K36me3-human	DNA	NA				NA	2021-09-27	ENCODE	NA	none		1	1_1, 1_2	NA	NA	NA	NA	NA	NA	/files/ENCFF968HNK/, /files/ENCFF648WRW/	1588933679	ENCODE Processing Pipeline	913c112fd8d9e4b52841b44c2b63ec80	NA	https://www.encodeproject.org/files/ENCFF694DSJ/@@download/ENCFF694DSJ.bigWig	NA	NA	NA	released	s3://encode-public/2021/09/15/e39feeaf-3acc-46f2-a7e2-3a999ea048aa/ENCFF694DSJ.bigWig	https://datasetencode.blob.core.windows.net/dataset/2021/09/15/e39feeaf-3acc-46f2-a7e2-3a999ea048aa/ENCFF694DSJ.bigWig?sv=2019-10-10&si=prod&sr=c&sig=9qSQZo4ggrCNpybBExU8SypuUZV33igI11xw0P7rB3c%3D	ENCODE4 v1.8.0 GRCh38	released
ENCFF988FXK	bigWig	bigWig	NA	signal p-value	GRCh38	ENCSR237GVU	Histone ChIP-seq	/human-donors/ENCDO451RUA/	UBERON:0004550	gastroesophageal sphincter	tissue	Homo sapiens	NA		NA	H3K9me3-human	DNA	NA				NA	2019-08-01	ENCODE	NA	sonication (generic)	200-600	1	1_1, 1_2	NA	NA	NA	NA	NA	NA	/files/ENCFF962MQN/, /files/ENCFF814IWF/	1054887216	ENCODE Processing Pipeline	ab77f6365e3a6ff9fa2b033ee81bad43	NA	https://www.encodeproject.org/files/ENCFF988FXK/@@download/ENCFF988FXK.bigWig	NA	NA	NA	released	s3://encode-public/2020/09/23/fdacf0e9-11f8-4870-a513-295401b04d01/ENCFF988FXK.bigWig	https://datasetencode.blob.core.windows.net/dataset/2020/09/23/fdacf0e9-11f8-4870-a513-295401b04d01/ENCFF988FXK.bigWig?sv=2019-10-10&si=prod&sr=c&sig=9qSQZo4ggrCNpybBExU8SypuUZV33igI11xw0P7rB3c%3D	ENCODE4 v1.5.1 GRCh38	released
ENCFF328DSH	bigWig	bigWig	NA	signal p-value	GRCh38	ENCSR128FZE	Mint-ChIP-seq	/human-donors/ENCDO282XZV/	NTR:0000537	activated T-cell	primary cell	Homo sapiens	NA		NA	H3K27me3-human	DNA	NA				NA	2022-04-27	ENCODE	NA			1	1_1, 1_2	NA	NA	NA	NA	NA	NA	/files/ENCFF665QFG/, /files/ENCFF514ZPC/	1123714915	ENCODE Processing Pipeline	bb0f6f5b4172024ede4a57f3d18d4cd5	NA	https://www.encodeproject.org/files/ENCFF328DSH/@@download/ENCFF328DSH.bigWig	NA	NA	NA	released	s3://encode-public/2022/03/30/f732d543-c12a-4bf5-9d98-cfbfad28dade/ENCFF328DSH.bigWig	https://datasetencode.blob.core.windows.net/dataset/2022/03/30/f732d543-c12a-4bf5-9d98-cfbfad28dade/ENCFF328DSH.bigWig?sv=2019-10-10&si=prod&sr=c&sig=9qSQZo4ggrCNpybBExU8SypuUZV33igI11xw0P7rB3c%3D	ENCODE4 v1.8.0 GRCh38	released
ENCFF211JTY	bigWig	bigWig	NA	signal p-value	GRCh38	ENCSR378EPS	Mint-ChIP-seq	/human-donors/ENCDO187BUH/	CL:0001054	CD14-positive monocyte	primary cell	Homo sapiens	NA		NA	H3K27ac-human	DNA	NA				NA	2020-09-06	ENCODE	NA	none		1	1_1, 1_2	NA	NA	NA	NA	NA	NA	/files/ENCFF896INR/, /files/ENCFF249DRP/	1087799302	ENCODE Processing Pipeline	cbd62130d8741d58ae14b5d4fb99bcc7	NA	https://www.encodeproject.org/files/ENCFF211JTY/@@download/ENCFF211JTY.bigWig	NA	NA	NA	released	s3://encode-public/2021/05/05/d5c55ff3-989c-481f-a4f6-95890781d57b/ENCFF211JTY.bigWig	https://datasetencode.blob.core.windows.net/dataset/2021/05/05/d5c55ff3-989c-481f-a4f6-95890781d57b/ENCFF211JTY.bigWig?sv=2019-10-10&si=prod&sr=c&sig=9qSQZo4ggrCNpybBExU8SypuUZV33igI11xw0P7rB3c%3D	ENCODE4 v1.8.0 GRCh38	released
ENCFF840ZCM	bigWig	bigWig	NA	signal p-value	GRCh38	ENCSR987PGG	Mint-ChIP-seq	/human-donors/ENCDO882UJI/	EFO:0009747	WTC11	cell line	Homo sapiens	NA		NA	H3K9me3-human	DNA	NA				NA	2021-09-27	ENCODE	NA			1, 2	1_1, 1_2, 2_1, 2_2	NA	NA	NA	NA	NA	NA	/files/ENCFF353XNJ/, /files/ENCFF125WHM/, /files/ENCFF532WWT/, /files/ENCFF635ZFO/	2054735175	ENCODE Processing Pipeline	4ca51ff81b2653ac78188c5130bb2471	NA	https://www.encodeproject.org/files/ENCFF840ZCM/@@download/ENCFF840ZCM.bigWig	NA	NA	NA	released	s3://encode-public/2021/05/12/0f111b7d-e4b5-41ce-badd-cdd10efad71b/ENCFF840ZCM.bigWig	https://datasetencode.blob.core.windows.net/dataset/2021/05/12/0f111b7d-e4b5-41ce-badd-cdd10efad71b/ENCFF840ZCM.bigWig?sv=2019-10-10&si=prod&sr=c&sig=9qSQZo4ggrCNpybBExU8SypuUZV33igI11xw0P7rB3c%3D	ENCODE4 v1.8.0 GRCh38	released
ENCFF058JVR	bigWig	bigWig	NA	signal p-value	GRCh38	ENCSR091MNT	Histone ChIP-seq	/human-donors/ENCDO451RUA/	UBERON:0000473	testis	tissue	Homo sapiens	NA		NA	H3K27me3-human	DNA	NA				NA	2019-02-12	ENCODE	NA	sonication (generic)	200-600	1	1_1, 1_2	NA	NA	NA	NA	NA	NA	/files/ENCFF782ZUX/, /files/ENCFF213VIB/	1597405347	ENCODE Processing Pipeline	3ef3e91241718bfa85c01ef95c485d92	NA	https://www.encodeproject.org/files/ENCFF058JVR/@@download/ENCFF058JVR.bigWig	NA	NA	NA	released	s3://encode-public/2020/09/24/b8417cfb-c2ae-4abb-b8e3-b71048e9c182/ENCFF058JVR.bigWig	https://datasetencode.blob.core.windows.net/dataset/2020/09/24/b8417cfb-c2ae-4abb-b8e3-b71048e9c182/ENCFF058JVR.bigWig?sv=2019-10-10&si=prod&sr=c&sig=9qSQZo4ggrCNpybBExU8SypuUZV33igI11xw0P7rB3c%3D	ENCODE4 v1.5.1 GRCh38	released
ENCFF904XJF	bigWig	bigWig	NA	signal p-value	GRCh38	ENCSR414RIE	Mint-ChIP-seq	/human-donors/ENCDO641WTL/	CL:0000895	naive thymus-derived CD4-positive, alpha-beta T cell	primary cell	Homo sapiens	NA		NA	H3K36me3-human	DNA	NA				NA	2022-04-27	ENCODE	NA			1	1_1, 1_2	NA	NA	NA	NA	NA	NA	/files/ENCFF876KMN/, /files/ENCFF938MTJ/	1511271333	ENCODE Processing Pipeline	12380e02bdda29a7933fa184d5818eaa	NA	https://www.encodeproject.org/files/ENCFF904XJF/@@download/ENCFF904XJF.bigWig	NA	NA	NA	released	s3://encode-public/2022/03/31/f41b8f17-0982-4aa0-80d4-be8e4f00c6c3/ENCFF904XJF.bigWig	https://datasetencode.blob.core.windows.net/dataset/2022/03/31/f41b8f17-0982-4aa0-80d4-be8e4f00c6c3/ENCFF904XJF.bigWig?sv=2019-10-10&si=prod&sr=c&sig=9qSQZo4ggrCNpybBExU8SypuUZV33igI11xw0P7rB3c%3D	ENCODE4 v1.8.0 GRCh38	released
ENCFF413BLF	bigWig	bigWig	NA	signal p-value	GRCh38	ENCSR761LRR	TF ChIP-seq	/human-donors/ENCDO000AAE/	EFO:0001203	MCF-7	cell line	Homo sapiens	NA		NA	ZNF512B-human	DNA	NA				NA	2017-09-28	ENCODE	NA		450-650	1, 2	1_1, 2_1	NA	NA	NA	NA	NA	NA	/files/ENCFF941KSO/, /files/ENCFF220TQP/, /files/ENCFF754SSR/, /files/ENCFF756SZH/	1657298915	ENCODE Processing Pipeline	65cccce95beb903bee8804c1272a7a92	NA	https://www.encodeproject.org/files/ENCFF413BLF/@@download/ENCFF413BLF.bigWig	NA	NA	NA	released	s3://encode-public/2020/12/03/72b7ede8-1615-43b8-9ba6-85787644d619/ENCFF413BLF.bigWig	https://datasetencode.blob.core.windows.net/dataset/2020/12/03/72b7ede8-1615-43b8-9ba6-85787644d619/ENCFF413BLF.bigWig?sv=2019-10-10&si=prod&sr=c&sig=9qSQZo4ggrCNpybBExU8SypuUZV33igI11xw0P7rB3c%3D	ENCODE4 v1.6.1 GRCh38	released
ENCFF461MVZ	bigWig	bigWig	NA	read-depth normalized signal	GRCh38	ENCSR749YCR	DNase-seq	/human-donors/ENCDO923WRX/	NTR:0000669	stimulated activated CD8-positive, alpha-beta memory T cell	primary cell	Homo sapiens	NA		NA		DNA	NA				NA	2020-09-28	ENCODE	NA			1	1_1	NA	NA	NA	NA	NA	NA	/files/ENCFF024UTK/, /files/ENCFF162AKB/	547049641	ENCODE Processing Pipeline	62f6f8ed568c54effa51024ea1200df4	NA	https://www.encodeproject.org/files/ENCFF461MVZ/@@download/ENCFF461MVZ.bigWig	NA	NA	NA	released	s3://encode-public/2020/09/28/586e83f9-c9d0-4318-8fd1-2b2f38f6bbef/ENCFF461MVZ.bigWig	https://datasetencode.blob.core.windows.net/dataset/2020/09/28/586e83f9-c9d0-4318-8fd1-2b2f38f6bbef/ENCFF461MVZ.bigWig?sv=2019-10-10&si=prod&sr=c&sig=9qSQZo4ggrCNpybBExU8SypuUZV33igI11xw0P7rB3c%3D	ENCODE4 v3.0.0-alpha.2 GRCh38	released
ENCFF345PAA	bigWig	bigWig	NA	signal p-value	GRCh38	ENCSR127HNP	Mint-ChIP-seq	/human-donors/ENCDO336AAA/	UBERON:0000955	brain	organoid	Homo sapiens	NA		NA	H3K27me3-human	DNA	NA				NA	2020-07-30	ENCODE	NA	none		1, 2, 3	1_1, 1_2, 2_1, 2_2, 3_1, 3_2	NA	NA	NA	NA	NA	NA	/files/ENCFF910BFQ/, /files/ENCFF082VQN/, /files/ENCFF391NZX/, /files/ENCFF364OOL/, /files/ENCFF535MZD/, /files/ENCFF198GHK/	4468015543	ENCODE Processing Pipeline	bec65d7695fd921579649ab717813d59	NA	https://www.encodeproject.org/files/ENCFF345PAA/@@download/ENCFF345PAA.bigWig	NA	NA	NA	released	s3://encode-public/2021/05/05/0464040b-cc66-4449-9b2f-3fcebacb08ff/ENCFF345PAA.bigWig	https://datasetencode.blob.core.windows.net/dataset/2021/05/05/0464040b-cc66-4449-9b2f-3fcebacb08ff/ENCFF345PAA.bigWig?sv=2019-10-10&si=prod&sr=c&sig=9qSQZo4ggrCNpybBExU8SypuUZV33igI11xw0P7rB3c%3D	ENCODE4 v1.8.0 GRCh38	released
ENCFF961BLO	bigWig	bigWig	NA	signal p-value	GRCh38	ENCSR710SZV	Mint-ChIP-seq	/human-donors/ENCDO662KZD/	CL:0000895	naive thymus-derived CD4-positive, alpha-beta T cell	primary cell	Homo sapiens	NA		NA	H3K4me3-human	DNA	NA				NA	2022-04-27	ENCODE	NA			1	1_1, 1_2	NA	NA	NA	NA	NA	NA	/files/ENCFF357YBL/, /files/ENCFF873QGZ/	466905325	ENCODE Processing Pipeline	fda0842ffafff95b94d9892a1cebcdf8	NA	https://www.encodeproject.org/files/ENCFF961BLO/@@download/ENCFF961BLO.bigWig	NA	NA	NA	released	s3://encode-public/2022/03/31/68cc2f00-17b0-4e20-aeed-ec42debacc39/ENCFF961BLO.bigWig	https://datasetencode.blob.core.windows.net/dataset/2022/03/31/68cc2f00-17b0-4e20-aeed-ec42debacc39/ENCFF961BLO.bigWig?sv=2019-10-10&si=prod&sr=c&sig=9qSQZo4ggrCNpybBExU8SypuUZV33igI11xw0P7rB3c%3D	ENCODE4 v1.8.0 GRCh38	released
ENCFF461KEB	bigWig	bigWig	NA	signal p-value	GRCh38	ENCSR339XMR	Histone ChIP-seq	/human-donors/ENCDO536XJQ/	UBERON:0001003	skin epidermis	tissue	Homo sapiens	NA		NA	H3K27ac-human	DNA	NA				NA	2020-09-10	ENCODE	NA	sonication (generic)	200-600	1	1_1	NA	NA	NA	NA	NA	NA	/files/ENCFF749CSR/, /files/ENCFF789UZU/	970955708	ENCODE Processing Pipeline	5ac84e8e3ed9c16b0f503296f7e372aa	NA	https://www.encodeproject.org/files/ENCFF461KEB/@@download/ENCFF461KEB.bigWig	NA	NA	NA	released	s3://encode-public/2020/07/23/ef35c4e2-2317-4c38-afab-a578741c1f4b/ENCFF461KEB.bigWig	https://datasetencode.blob.core.windows.net/dataset/2020/07/23/ef35c4e2-2317-4c38-afab-a578741c1f4b/ENCFF461KEB.bigWig?sv=2019-10-10&si=prod&sr=c&sig=9qSQZo4ggrCNpybBExU8SypuUZV33igI11xw0P7rB3c%3D	ENCODE4 v1.5.0 GRCh38	released
ENCFF925DUM	bigWig	bigWig	NA	signal p-value	GRCh38	ENCSR157WAJ	Mint-ChIP-seq	/human-donors/ENCDO512FEI/	NTR:0000662	stimulated activated memory B cell	primary cell	Homo sapiens	NA		NA	H3K27ac-human	DNA	NA				NA	2022-04-27	ENCODE	NA			1	1_1, 1_2	NA	NA	NA	NA	NA	NA	/files/ENCFF204DHY/, /files/ENCFF616EKC/	885643541	ENCODE Processing Pipeline	653998b368f5a91031df058f67a8300a	NA	https://www.encodeproject.org/files/ENCFF925DUM/@@download/ENCFF925DUM.bigWig	NA	NA	NA	released	s3://encode-public/2022/03/30/6df4ebc1-0674-40cc-9b28-e6a41fcd3c78/ENCFF925DUM.bigWig	https://datasetencode.blob.core.windows.net/dataset/2022/03/30/6df4ebc1-0674-40cc-9b28-e6a41fcd3c78/ENCFF925DUM.bigWig?sv=2019-10-10&si=prod&sr=c&sig=9qSQZo4ggrCNpybBExU8SypuUZV33igI11xw0P7rB3c%3D	ENCODE4 v1.8.0 GRCh38	released
ENCFF470BQJ	bigWig	bigWig	NA	signal p-value	GRCh38	ENCSR116FVG	Mint-ChIP-seq	/human-donors/ENCDO187BUH/	CL:0000900	naive thymus-derived CD8-positive, alpha-beta T cell	primary cell	Homo sapiens	NA		NA	H3K27me3-human	DNA	NA				NA	2020-09-06	ENCODE	NA	none		1	1_1, 1_2	NA	NA	NA	NA	NA	NA	/files/ENCFF318EFF/, /files/ENCFF073HGQ/	1604837536	ENCODE Processing Pipeline	0c7924e2da50acf0f3f6e021702bef9e	NA	https://www.encodeproject.org/files/ENCFF470BQJ/@@download/ENCFF470BQJ.bigWig	NA	NA	NA	released	s3://encode-public/2021/05/05/ecb0325d-684d-4312-9e20-3f9399286f0d/ENCFF470BQJ.bigWig	https://datasetencode.blob.core.windows.net/dataset/2021/05/05/ecb0325d-684d-4312-9e20-3f9399286f0d/ENCFF470BQJ.bigWig?sv=2019-10-10&si=prod&sr=c&sig=9qSQZo4ggrCNpybBExU8SypuUZV33igI11xw0P7rB3c%3D	ENCODE4 v1.8.0 GRCh38	released
ENCFF058DKZ	bigWig	bigWig	NA	signal p-value	GRCh38	ENCSR498LHL	Histone ChIP-seq	/human-donors/ENCDO392CRK/	UBERON:0004992	mucosa of descending colon	tissue	Homo sapiens	NA		NA	H3K4me1-human	DNA	NA				NA	2021-06-24	ENCODE	NA		200-600	1	1_1, 1_2	NA	NA	NA	NA	NA	NA	/files/ENCFF025OTC/, /files/ENCFF095GQJ/	858017722	ENCODE Processing Pipeline	2a03c6c73dc0c1b6833064fbc3f6d024	NA	https://www.encodeproject.org/files/ENCFF058DKZ/@@download/ENCFF058DKZ.bigWig	NA	NA	NA	released	s3://encode-public/2021/06/23/79c8858b-a04f-4219-bd24-947fbb1f48c6/ENCFF058DKZ.bigWig	https://datasetencode.blob.core.windows.net/dataset/2021/06/23/79c8858b-a04f-4219-bd24-947fbb1f48c6/ENCFF058DKZ.bigWig?sv=2019-10-10&si=prod&sr=c&sig=9qSQZo4ggrCNpybBExU8SypuUZV33igI11xw0P7rB3c%3D	ENCODE4 v1.8.0 GRCh38	released
ENCFF356IGI	bigWig	bigWig	NA	signal p-value	GRCh38	ENCSR001UVQ	Histone ChIP-seq	/human-donors/ENCDO392CRK/	UBERON:0004992	mucosa of descending colon	tissue	Homo sapiens	NA		NA	H3K36me3-human	DNA	NA				NA	2021-06-24	ENCODE	NA		200-600	1	1_1, 1_2	NA	NA	NA	NA	NA	NA	/files/ENCFF678VJD/, /files/ENCFF095GQJ/	865262382	ENCODE Processing Pipeline	bcb819cee1699bffb7374d6b4de1bf1b	NA	https://www.encodeproject.org/files/ENCFF356IGI/@@download/ENCFF356IGI.bigWig	NA	NA	NA	released	s3://encode-public/2021/06/23/da9d35c8-b561-49f1-bc03-dbbdc912accc/ENCFF356IGI.bigWig	https://datasetencode.blob.core.windows.net/dataset/2021/06/23/da9d35c8-b561-49f1-bc03-dbbdc912accc/ENCFF356IGI.bigWig?sv=2019-10-10&si=prod&sr=c&sig=9qSQZo4ggrCNpybBExU8SypuUZV33igI11xw0P7rB3c%3D	ENCODE4 v1.8.0 GRCh38	released
ENCFF008DGZ	bigWig	bigWig	NA	signal p-value	GRCh38	ENCSR479IAH	Mint-ChIP-seq	/human-donors/ENCDO222AAA/	CL:0000137	osteocyte	in vitro differentiated cells	Homo sapiens	NA		NA	H3K27ac-human	DNA	NA				NA	2021-06-24	ENCODE	NA			1	1_1, 1_2	NA	NA	NA	NA	NA	NA	/files/ENCFF188XFB/, /files/ENCFF734HKN/, /files/ENCFF914EPB/	1549061708	ENCODE Processing Pipeline	16e254333cca7077742c0c12f9501e50	NA	https://www.encodeproject.org/files/ENCFF008DGZ/@@download/ENCFF008DGZ.bigWig	NA	NA	NA	released	s3://encode-public/2021/06/18/93670794-1d06-49e3-a8c4-c77d0c82e847/ENCFF008DGZ.bigWig	https://datasetencode.blob.core.windows.net/dataset/2021/06/18/93670794-1d06-49e3-a8c4-c77d0c82e847/ENCFF008DGZ.bigWig?sv=2019-10-10&si=prod&sr=c&sig=9qSQZo4ggrCNpybBExU8SypuUZV33igI11xw0P7rB3c%3D	ENCODE4 v1.8.0 GRCh38	released
ENCFF350IET	bigWig	bigWig	NA	signal p-value	GRCh38	ENCSR065QAA	Mint-ChIP-seq	/human-donors/ENCDO930DIF/	CL:0000900	naive thymus-derived CD8-positive, alpha-beta T cell	primary cell	Homo sapiens	NA		NA	H3K4me3-human	DNA	NA				NA	2021-06-24	ENCODE	NA			1	1_1, 1_2	NA	NA	NA	NA	NA	NA	/files/ENCFF506CHM/, /files/ENCFF330NVU/	995776177	ENCODE Processing Pipeline	8033da0578f5cb27424da45cfe50957c	NA	https://www.encodeproject.org/files/ENCFF350IET/@@download/ENCFF350IET.bigWig	NA	NA	NA	released	s3://encode-public/2021/06/18/62d93933-6d4a-4159-b92d-5330057f3a89/ENCFF350IET.bigWig	https://datasetencode.blob.core.windows.net/dataset/2021/06/18/62d93933-6d4a-4159-b92d-5330057f3a89/ENCFF350IET.bigWig?sv=2019-10-10&si=prod&sr=c&sig=9qSQZo4ggrCNpybBExU8SypuUZV33igI11xw0P7rB3c%3D	ENCODE4 v1.8.0 GRCh38	released
ENCFF632CQV	bigWig	bigWig	NA	signal p-value	GRCh38	ENCSR362NWP	TF ChIP-seq	/human-donors/ENCDO000AAC/	EFO:0001187	HepG2	cell line	Homo sapiens	NA		NA	ZNF24-human	DNA	NA				NA	2017-06-26	ENCODE	NA		450-650	1, 2	1_1, 2_1	NA	NA	NA	NA	NA	NA	/files/ENCFF683UWD/, /files/ENCFF058VRY/, /files/ENCFF094KGL/, /files/ENCFF665KHZ/	1999459779	ENCODE Processing Pipeline	3bf1f24fb49f6d2f3c35757d58d08298	NA	https://www.encodeproject.org/files/ENCFF632CQV/@@download/ENCFF632CQV.bigWig	NA	NA	NA	released	s3://encode-public/2021/02/04/31806ae7-34ac-4634-97b2-3b683069279a/ENCFF632CQV.bigWig	https://datasetencode.blob.core.windows.net/dataset/2021/02/04/31806ae7-34ac-4634-97b2-3b683069279a/ENCFF632CQV.bigWig?sv=2019-10-10&si=prod&sr=c&sig=9qSQZo4ggrCNpybBExU8SypuUZV33igI11xw0P7rB3c%3D	ENCODE4 v1.6.1 GRCh38	released
ENCFF131TAJ	bigWig	bigWig	NA	signal p-value	GRCh38	ENCSR919UYS	Mint-ChIP-seq	/human-donors/ENCDO424UPQ/	CL:0000907	central memory CD8-positive, alpha-beta T cell	primary cell	Homo sapiens	NA		NA	H3K9me3-human	DNA	NA				NA	2022-03-28	ENCODE	NA			1	1_1, 1_2	NA	NA	NA	NA	NA	NA	/files/ENCFF269MZL/, /files/ENCFF849RTH/	1565204251	ENCODE Processing Pipeline	cefa712e76d644dcd00e6cd4837897ff	NA	https://www.encodeproject.org/files/ENCFF131TAJ/@@download/ENCFF131TAJ.bigWig	NA	NA	NA	released	s3://encode-public/2022/03/13/99a7deb8-bc7c-4906-8238-cc0c66900147/ENCFF131TAJ.bigWig	https://datasetencode.blob.core.windows.net/dataset/2022/03/13/99a7deb8-bc7c-4906-8238-cc0c66900147/ENCFF131TAJ.bigWig?sv=2019-10-10&si=prod&sr=c&sig=9qSQZo4ggrCNpybBExU8SypuUZV33igI11xw0P7rB3c%3D	ENCODE4 v1.8.0 GRCh38	released
ENCFF109QHL	bigWig	bigWig	NA	signal p-value	GRCh38	ENCSR746XEG	TF ChIP-seq	/human-donors/ENCDO000AAK/	EFO:0002784	GM12878	cell line	Homo sapiens	NA		NA	NFXL1-human	DNA	NA				NA	2017-05-17	ENCODE	NA		450-650	1, 2	1_1, 2_1	NA	NA	NA	NA	NA	NA	/files/ENCFF885HTW/, /files/ENCFF377KFK/, /files/ENCFF246FIF/, /files/ENCFF232AKP/	2199853973	ENCODE Processing Pipeline	19806c61e829c985a6fb18387ff88993	NA	https://www.encodeproject.org/files/ENCFF109QHL/@@download/ENCFF109QHL.bigWig	NA	NA	NA	released	s3://encode-public/2020/12/02/00916445-cc63-4c1f-a082-8886d00f0aa8/ENCFF109QHL.bigWig	https://datasetencode.blob.core.windows.net/dataset/2020/12/02/00916445-cc63-4c1f-a082-8886d00f0aa8/ENCFF109QHL.bigWig?sv=2019-10-10&si=prod&sr=c&sig=9qSQZo4ggrCNpybBExU8SypuUZV33igI11xw0P7rB3c%3D	ENCODE4 v1.6.1 GRCh38	released
ENCFF522ITF	bigWig	bigWig	NA	signal p-value	GRCh38	ENCSR192PBJ	TF ChIP-seq	/human-donors/ENCDO000AAZ/	EFO:0001086	A549	cell line	Homo sapiens	NA		NA	JUN-human	DNA	NA			formaldehyde	NA	2017-10-19	GGR	NA	sonication (Bioruptor Twin)	>200	1, 2, 3	1_1, 2_1, 3_1	NA	NA	NA	NA	NA	NA	/files/ENCFF534UWH/, /files/ENCFF521PBZ/, /files/ENCFF439UUO/, /files/ENCFF928UTV/, /files/ENCFF782UQO/, /files/ENCFF690PEG/	1600794416	ENCODE Processing Pipeline	1d45a836810465dac8f035c4baa00272	NA	https://www.encodeproject.org/files/ENCFF522ITF/@@download/ENCFF522ITF.bigWig	NA	NA	NA	released	s3://encode-public/2020/12/31/b6dd65ad-3614-4cdd-b5d3-581a2246c8f0/ENCFF522ITF.bigWig	https://datasetencode.blob.core.windows.net/dataset/2020/12/31/b6dd65ad-3614-4cdd-b5d3-581a2246c8f0/ENCFF522ITF.bigWig?sv=2019-10-10&si=prod&sr=c&sig=9qSQZo4ggrCNpybBExU8SypuUZV33igI11xw0P7rB3c%3D	ENCODE4 v1.6.1 GRCh38	released
ENCFF237PKX	bigWig	bigWig	NA	signal p-value	GRCh38	ENCSR531CWB	Mint-ChIP-seq	/human-donors/ENCDO222AAA/	CL:0000223	endodermal cell	in vitro differentiated cells	Homo sapiens	NA		NA	H3K4me1-human	DNA	NA				NA	2020-09-06	ENCODE	NA	none		1, 2	1_1, 1_2, 2_1, 2_2	NA	NA	NA	NA	NA	NA	/files/ENCFF373ZSV/, /files/ENCFF184XKF/, /files/ENCFF490YMM/, /files/ENCFF111JEW/	2472238250	ENCODE Processing Pipeline	63b435f2c6bd5a4777677aa369f980e5	NA	https://www.encodeproject.org/files/ENCFF237PKX/@@download/ENCFF237PKX.bigWig	NA	NA	NA	released	s3://encode-public/2021/05/05/aa51f150-57b4-4c1f-81fd-1d00439c6d75/ENCFF237PKX.bigWig	https://datasetencode.blob.core.windows.net/dataset/2021/05/05/aa51f150-57b4-4c1f-81fd-1d00439c6d75/ENCFF237PKX.bigWig?sv=2019-10-10&si=prod&sr=c&sig=9qSQZo4ggrCNpybBExU8SypuUZV33igI11xw0P7rB3c%3D	ENCODE4 v1.8.0 GRCh38	released
ENCFF540VOQ	bigWig	bigWig	NA	signal p-value	GRCh38	ENCSR412YYV	Mint-ChIP-seq	/human-donors/ENCDO424UPQ/	CL:0000913	effector memory CD8-positive, alpha-beta T cell	primary cell	Homo sapiens	NA		NA	H3K9me3-human	DNA	NA				NA	2022-03-28	ENCODE	NA			1	1_1, 1_2	NA	NA	NA	NA	NA	NA	/files/ENCFF798QHB/, /files/ENCFF657PCL/	1382383407	ENCODE Processing Pipeline	02bdd55594e2e97b209b81ff984ad570	NA	https://www.encodeproject.org/files/ENCFF540VOQ/@@download/ENCFF540VOQ.bigWig	NA	NA	NA	released	s3://encode-public/2022/03/13/770ba969-38e1-446f-8490-ae5195dbae4b/ENCFF540VOQ.bigWig	https://datasetencode.blob.core.windows.net/dataset/2022/03/13/770ba969-38e1-446f-8490-ae5195dbae4b/ENCFF540VOQ.bigWig?sv=2019-10-10&si=prod&sr=c&sig=9qSQZo4ggrCNpybBExU8SypuUZV33igI11xw0P7rB3c%3D	ENCODE4 v1.8.0 GRCh38	released
ENCFF038SSG	bigWig	bigWig	NA	signal p-value	GRCh38	ENCSR412YGM	TF ChIP-seq	/human-donors/ENCDO000AAK/	EFO:0002784	GM12878	cell line	Homo sapiens	NA		NA	ZSCAN29-human	DNA	NA				NA	2017-05-17	ENCODE	NA		450-650	1, 2	1_1, 2_1	NA	NA	NA	NA	NA	NA	/files/ENCFF711JVL/, /files/ENCFF232AKP/, /files/ENCFF724UTV/, /files/ENCFF377KFK/	1751861465	ENCODE Processing Pipeline	623461fd08d4eb69c1856fe20b6b72d5	NA	https://www.encodeproject.org/files/ENCFF038SSG/@@download/ENCFF038SSG.bigWig	NA	NA	NA	released	s3://encode-public/2020/12/04/fc6426bc-c1a3-46b0-bd9d-343e687b06e4/ENCFF038SSG.bigWig	https://datasetencode.blob.core.windows.net/dataset/2020/12/04/fc6426bc-c1a3-46b0-bd9d-343e687b06e4/ENCFF038SSG.bigWig?sv=2019-10-10&si=prod&sr=c&sig=9qSQZo4ggrCNpybBExU8SypuUZV33igI11xw0P7rB3c%3D	ENCODE4 v1.6.1 GRCh38	released
ENCFF621NKX	bigWig	bigWig	NA	signal p-value	GRCh38	ENCSR535YYH	Mint-ChIP-seq	/human-donors/ENCDO553CCA/	CL:0000909	CD8-positive, alpha-beta memory T cell	primary cell	Homo sapiens	NA		NA	H3K4me3-human	DNA	NA				NA	2020-07-30	ENCODE	NA	none		1	1_1, 1_2	NA	NA	NA	NA	NA	NA	/files/ENCFF779HYQ/, /files/ENCFF043DDW/	989781878	ENCODE Processing Pipeline	a947e832f5a71ec0fc1ad31b72eab981	NA	https://www.encodeproject.org/files/ENCFF621NKX/@@download/ENCFF621NKX.bigWig	NA	NA	NA	released	s3://encode-public/2021/05/05/aa7bb52d-0a2a-4b26-a524-4a3774aa23cb/ENCFF621NKX.bigWig	https://datasetencode.blob.core.windows.net/dataset/2021/05/05/aa7bb52d-0a2a-4b26-a524-4a3774aa23cb/ENCFF621NKX.bigWig?sv=2019-10-10&si=prod&sr=c&sig=9qSQZo4ggrCNpybBExU8SypuUZV33igI11xw0P7rB3c%3D	ENCODE4 v1.8.0 GRCh38	released
ENCFF697XML	bigWig	bigWig	NA	signal p-value	GRCh38	ENCSR421FPZ	Mint-ChIP-seq	/human-donors/ENCDO922TOC/	CL:0000895	naive thymus-derived CD4-positive, alpha-beta T cell	primary cell	Homo sapiens	NA		NA	H3K4me1-human	DNA	NA				NA	2020-09-06	ENCODE	NA	none		1	1_1, 1_2	NA	NA	NA	NA	NA	NA	/files/ENCFF635EJZ/, /files/ENCFF712LYF/	1008413636	ENCODE Processing Pipeline	28140a84b5b830a5f5acebec8a5325ed	NA	https://www.encodeproject.org/files/ENCFF697XML/@@download/ENCFF697XML.bigWig	NA	NA	NA	released	s3://encode-public/2021/05/05/86742f00-10dd-431c-b829-13c1126522f6/ENCFF697XML.bigWig	https://datasetencode.blob.core.windows.net/dataset/2021/05/05/86742f00-10dd-431c-b829-13c1126522f6/ENCFF697XML.bigWig?sv=2019-10-10&si=prod&sr=c&sig=9qSQZo4ggrCNpybBExU8SypuUZV33igI11xw0P7rB3c%3D	ENCODE4 v1.8.0 GRCh38	released
ENCFF230JUW	bigWig	bigWig	NA	read-depth normalized signal	GRCh38	ENCSR385SZQ	DNase-seq	/human-donors/ENCDO000AAP/	EFO:0001200	MCF 10A	cell line	Homo sapiens	NA		NA		DNA	NA				NA	2018-01-29	ENCODE	NA			1	1_1, 1_2	NA	NA	NA	NA	NA	NA	/files/ENCFF180EJG/, /files/ENCFF195CHQ/	706456652	ENCODE Processing Pipeline	a7746317b8241b9882114412f2d5717d	NA	https://www.encodeproject.org/files/ENCFF230JUW/@@download/ENCFF230JUW.bigWig	NA	NA	NA	released	s3://encode-public/2020/11/06/ec0e9d3f-9ecf-40ac-a7ed-cced16eba33d/ENCFF230JUW.bigWig	https://datasetencode.blob.core.windows.net/dataset/2020/11/06/ec0e9d3f-9ecf-40ac-a7ed-cced16eba33d/ENCFF230JUW.bigWig?sv=2019-10-10&si=prod&sr=c&sig=9qSQZo4ggrCNpybBExU8SypuUZV33igI11xw0P7rB3c%3D	ENCODE4 v3.0.0-alpha.2 GRCh38	released
ENCFF473VAY	bigWig	bigWig	NA	read-depth normalized signal	GRCh38	ENCSR696LPC	DNase-seq	/human-donors/ENCDO833KUM/	CL:0000896	activated CD4-positive, alpha-beta T cell	primary cell	Homo sapiens	NA		NA		DNA	NA				NA	2020-09-28	ENCODE	NA			1	1_1	NA	NA	NA	NA	NA	NA	/files/ENCFF162AKB/, /files/ENCFF739DIO/	651939385	ENCODE Processing Pipeline	81a98b8a2d76e7bdd59ddd8c8e8865c9	NA	https://www.encodeproject.org/files/ENCFF473VAY/@@download/ENCFF473VAY.bigWig	NA	NA	NA	released	s3://encode-public/2020/09/26/777226e2-5ef2-4995-9d5d-d0919ebb8236/ENCFF473VAY.bigWig	https://datasetencode.blob.core.windows.net/dataset/2020/09/26/777226e2-5ef2-4995-9d5d-d0919ebb8236/ENCFF473VAY.bigWig?sv=2019-10-10&si=prod&sr=c&sig=9qSQZo4ggrCNpybBExU8SypuUZV33igI11xw0P7rB3c%3D	ENCODE4 v3.0.0-alpha.2 GRCh38	released
ENCFF679QBE	bigWig	bigWig	NA	read-depth normalized signal	GRCh38	ENCSR987GUS	DNase-seq	/human-donors/ENCDO923WRX/	NTR:0000663	stimulated activated CD4-positive, alpha-beta T cell	primary cell	Homo sapiens	NA		NA		DNA	NA				NA	2020-10-06	ENCODE	NA			1	1_1	NA	NA	NA	NA	NA	NA	/files/ENCFF162AKB/, /files/ENCFF355KGG/	638028391	ENCODE Processing Pipeline	23f527bff665d044c5c9d49ede11d78e	NA	https://www.encodeproject.org/files/ENCFF679QBE/@@download/ENCFF679QBE.bigWig	NA	NA	NA	released	s3://encode-public/2020/09/24/0ce574aa-99f3-4da2-80d6-8ec94a554c1f/ENCFF679QBE.bigWig	https://datasetencode.blob.core.windows.net/dataset/2020/09/24/0ce574aa-99f3-4da2-80d6-8ec94a554c1f/ENCFF679QBE.bigWig?sv=2019-10-10&si=prod&sr=c&sig=9qSQZo4ggrCNpybBExU8SypuUZV33igI11xw0P7rB3c%3D	ENCODE4 v3.0.0-alpha.2 GRCh38	released
ENCFF713WBP	bigWig	bigWig	NA	signal p-value	GRCh38	ENCSR331WMS	Mint-ChIP-seq	/human-donors/ENCDO187BUH/	CL:0000895	naive thymus-derived CD4-positive, alpha-beta T cell	primary cell	Homo sapiens	NA		NA	H3K27ac-human	DNA	NA				NA	2020-09-06	ENCODE	NA	none		1	1_1, 1_2	NA	NA	NA	NA	NA	NA	/files/ENCFF405HZX/, /files/ENCFF389IWN/	1221187404	ENCODE Processing Pipeline	803e55a77a7746ab2c031d40c00716ad	NA	https://www.encodeproject.org/files/ENCFF713WBP/@@download/ENCFF713WBP.bigWig	NA	NA	NA	released	s3://encode-public/2021/05/05/85db5245-de31-49ca-b679-55e367fbe65b/ENCFF713WBP.bigWig	https://datasetencode.blob.core.windows.net/dataset/2021/05/05/85db5245-de31-49ca-b679-55e367fbe65b/ENCFF713WBP.bigWig?sv=2019-10-10&si=prod&sr=c&sig=9qSQZo4ggrCNpybBExU8SypuUZV33igI11xw0P7rB3c%3D	ENCODE4 v1.8.0 GRCh38	released
ENCFF718DRF	bigWig	bigWig	NA	signal p-value	GRCh38	ENCSR207ABA	Histone ChIP-seq	/human-donors/ENCDO128KBJ/	UBERON:0001003	skin epidermis	tissue	Homo sapiens	NA		NA	H3K27ac-human	DNA	NA				NA	2020-09-10	ENCODE	NA	none	200-600	1	1_1	NA	NA	NA	NA	NA	NA	/files/ENCFF803CHQ/, /files/ENCFF091CYS/	789536627	ENCODE Processing Pipeline	d6ae9a81ad06c2e3e4f069eb9794482f	NA	https://www.encodeproject.org/files/ENCFF718DRF/@@download/ENCFF718DRF.bigWig	NA	NA	NA	released	s3://encode-public/2020/07/23/b344842e-6b62-4fca-99fa-c47567d4bd8e/ENCFF718DRF.bigWig	https://datasetencode.blob.core.windows.net/dataset/2020/07/23/b344842e-6b62-4fca-99fa-c47567d4bd8e/ENCFF718DRF.bigWig?sv=2019-10-10&si=prod&sr=c&sig=9qSQZo4ggrCNpybBExU8SypuUZV33igI11xw0P7rB3c%3D	ENCODE4 v1.5.0 GRCh38	released
ENCFF979RTW	bigWig	bigWig	NA	signal p-value	GRCh38	ENCSR440UCR	Histone ChIP-seq	/human-donors/ENCDO793LXB/	UBERON:0000992	ovary	tissue	Homo sapiens	NA		NA	H3K9me3-human	DNA	NA				NA	2019-02-12	ENCODE	NA	sonication (generic)	200-600	1	1_1, 1_2	NA	NA	NA	NA	NA	NA	/files/ENCFF931UGQ/, /files/ENCFF315JOU/	1175640249	ENCODE Processing Pipeline	c101e0eb18af308bf32bf00be9fa07e2	NA	https://www.encodeproject.org/files/ENCFF979RTW/@@download/ENCFF979RTW.bigWig	NA	NA	NA	released	s3://encode-public/2020/09/22/d3ecf337-22da-473a-887d-9187f192b0ea/ENCFF979RTW.bigWig	https://datasetencode.blob.core.windows.net/dataset/2020/09/22/d3ecf337-22da-473a-887d-9187f192b0ea/ENCFF979RTW.bigWig?sv=2019-10-10&si=prod&sr=c&sig=9qSQZo4ggrCNpybBExU8SypuUZV33igI11xw0P7rB3c%3D	ENCODE4 v1.5.1 GRCh38	released
ENCFF544SIY	bigWig	bigWig	NA	read-depth normalized signal	GRCh38	ENCSR464ETX	DNase-seq	/human-donors/ENCDO733YAB/	CL:0001054	CD14-positive monocyte	primary cell	Homo sapiens	NA		NA		DNA	NA				NA	2022-06-07	ENCODE	NA			2	2_1	NA	NA	NA	NA	NA	NA	/files/ENCFF180EJG/, /files/ENCFF418GQQ/	713329474	ENCODE Processing Pipeline	c02a66460ad39e775e19773a219e82ed	NA	https://www.encodeproject.org/files/ENCFF544SIY/@@download/ENCFF544SIY.bigWig	NA	NA	NA	released	s3://encode-public/2020/10/05/aacadfef-1b72-4a74-a5f7-170a0f4b8664/ENCFF544SIY.bigWig	https://datasetencode.blob.core.windows.net/dataset/2020/10/05/aacadfef-1b72-4a74-a5f7-170a0f4b8664/ENCFF544SIY.bigWig?sv=2019-10-10&si=prod&sr=c&sig=9qSQZo4ggrCNpybBExU8SypuUZV33igI11xw0P7rB3c%3D	ENCODE4 v3.0.0-alpha.2 GRCh38	released
ENCFF110AUF	bigWig	bigWig	NA	signal p-value	GRCh38	ENCSR156BXM	Mint-ChIP-seq	/human-donors/ENCDO383AQS/	NTR:0000506	activated B cell	primary cell	Homo sapiens	NA		NA	H3K4me1-human	DNA	NA				NA	2021-05-14	ENCODE	NA	none		1	1_1, 1_2	NA	NA	NA	NA	NA	NA	/files/ENCFF934GLQ/, /files/ENCFF369DNR/	1684792732	ENCODE Processing Pipeline	17736a4ce19538864a795f0ba646a630	NA	https://www.encodeproject.org/files/ENCFF110AUF/@@download/ENCFF110AUF.bigWig	NA	NA	NA	released	s3://encode-public/2021/05/05/71498999-dbb2-4bd4-af46-415cba826da7/ENCFF110AUF.bigWig	https://datasetencode.blob.core.windows.net/dataset/2021/05/05/71498999-dbb2-4bd4-af46-415cba826da7/ENCFF110AUF.bigWig?sv=2019-10-10&si=prod&sr=c&sig=9qSQZo4ggrCNpybBExU8SypuUZV33igI11xw0P7rB3c%3D	ENCODE4 v1.8.0 GRCh38	released
ENCFF616TBW	bigWig	bigWig	NA	read-depth normalized signal	GRCh38	ENCSR803BLT	DNase-seq	/human-donors/ENCDO733YAB/	CL:0000863	inflammatory macrophage	primary cell	Homo sapiens	NA		NA		DNA	NA				NA	2022-06-07	ENCODE	NA			2	2_1	NA	NA	NA	NA	NA	NA	/files/ENCFF180EJG/, /files/ENCFF242LEO/	731535360	ENCODE Processing Pipeline	640716a3d8bbd447f2eab40900696650	NA	https://www.encodeproject.org/files/ENCFF616TBW/@@download/ENCFF616TBW.bigWig	NA	NA	NA	released	s3://encode-public/2020/10/04/b9c86a9d-1a63-4b4d-8e8e-8207ef783dfc/ENCFF616TBW.bigWig	https://datasetencode.blob.core.windows.net/dataset/2020/10/04/b9c86a9d-1a63-4b4d-8e8e-8207ef783dfc/ENCFF616TBW.bigWig?sv=2019-10-10&si=prod&sr=c&sig=9qSQZo4ggrCNpybBExU8SypuUZV33igI11xw0P7rB3c%3D	ENCODE4 v3.0.0-alpha.2 GRCh38	released
ENCFF076VQZ	bigWig	bigWig	NA	signal p-value	GRCh38	ENCSR598XDA	Histone ChIP-seq	/human-donors/ENCDO305PTK/	EFO:0030018	BLaER1	cell line	Homo sapiens	NA		NA	H3K9me3-human	DNA	NA			formaldehyde	NA	2022-05-10	community	NA	shearing (Covaris generic)		1	1_1	NA	NA	NA	NA	NA	NA	/files/ENCFF789MAU/, /files/ENCFF943PUX/	1283608624	Roderic Guigo, CRG	4fa53e3c99ecc2e6e1fcf75ea841e15c	NA	https://www.encodeproject.org/files/ENCFF076VQZ/@@download/ENCFF076VQZ.bigWig	NA	NA	NA	released	s3://encode-public/2022/01/27/c3276238-7962-432e-af1f-f2c89a12748e/ENCFF076VQZ.bigWig	https://datasetencode.blob.core.windows.net/dataset/2022/01/27/c3276238-7962-432e-af1f-f2c89a12748e/ENCFF076VQZ.bigWig?sv=2019-10-10&si=prod&sr=c&sig=9qSQZo4ggrCNpybBExU8SypuUZV33igI11xw0P7rB3c%3D	Lab custom GRCh38	released
ENCFF368DMM	bigWig	bigWig	NA	signal p-value	GRCh38	ENCSR598XDA	Histone ChIP-seq	/human-donors/ENCDO305PTK/	EFO:0030018	BLaER1	cell line	Homo sapiens	NA		NA	H3K9me3-human	DNA	NA			formaldehyde	NA	2022-05-10	community	NA	shearing (Covaris generic)		1, 2	1_1, 2_1	NA	NA	NA	NA	NA	NA	/files/ENCFF936URG/, /files/ENCFF109WOM/, /files/ENCFF085CIB/, /files/ENCFF217HYJ/	1741348363	ENCODE Processing Pipeline	481878af7cb078f8e99da642f782efd8	NA	https://www.encodeproject.org/files/ENCFF368DMM/@@download/ENCFF368DMM.bigWig	NA	NA	NA	released	s3://encode-public/2023/02/25/73dee71c-5be1-46d3-8716-40b7bcf9475e/ENCFF368DMM.bigWig	https://datasetencode.blob.core.windows.net/dataset/2023/02/25/73dee71c-5be1-46d3-8716-40b7bcf9475e/ENCFF368DMM.bigWig?sv=2019-10-10&si=prod&sr=c&sig=9qSQZo4ggrCNpybBExU8SypuUZV33igI11xw0P7rB3c%3D	ENCODE4 v1.8.1 GRCh38	released
ENCFF086SYR	bigWig	bigWig	NA	signal p-value	GRCh38	ENCSR133CMC	ATAC-seq	/human-donors/ENCDO477WED/	UBERON:0002080	heart right ventricle	tissue	Homo sapiens	NA		NA		DNA	NA				NA	2020-08-17	ENCODE	NA	chemical (Tn5 transposase)	200-7000	1	1_1, 1_2	NA	NA	NA	NA	NA	NA	/files/ENCFF219SJO/	1550003643	ENCODE Processing Pipeline	638799b9407b64a815539198eee41f8a	NA	https://www.encodeproject.org/files/ENCFF086SYR/@@download/ENCFF086SYR.bigWig	NA	NA	NA	released	s3://encode-public/2021/02/24/a4b5db0b-3bfa-48fe-b91c-2581c9928b22/ENCFF086SYR.bigWig	https://datasetencode.blob.core.windows.net/dataset/2021/02/24/a4b5db0b-3bfa-48fe-b91c-2581c9928b22/ENCFF086SYR.bigWig?sv=2019-10-10&si=prod&sr=c&sig=9qSQZo4ggrCNpybBExU8SypuUZV33igI11xw0P7rB3c%3D	ENCODE4 v1.9.1 GRCh38	released
ENCFF043GGN	bigWig	bigWig	NA	signal p-value	GRCh38	ENCSR258TUP	Histone ChIP-seq	/human-donors/ENCDO305PTK/	EFO:0030018	BLaER1	cell line	Homo sapiens	NA		NA	H4K20me1-human	DNA	NA			formaldehyde	NA	2022-05-10	community	NA	shearing (Covaris generic)		1	1_1	NA	NA	NA	NA	NA	NA	/files/ENCFF016IDI/, /files/ENCFF547KQF/	1432773387	Roderic Guigo, CRG	7a07adbad5f31ebf2f50cf6c7e265729	NA	https://www.encodeproject.org/files/ENCFF043GGN/@@download/ENCFF043GGN.bigWig	NA	NA	NA	released	s3://encode-public/2022/01/27/dad28383-f69e-490a-9f61-a149a0d8a50d/ENCFF043GGN.bigWig	https://datasetencode.blob.core.windows.net/dataset/2022/01/27/dad28383-f69e-490a-9f61-a149a0d8a50d/ENCFF043GGN.bigWig?sv=2019-10-10&si=prod&sr=c&sig=9qSQZo4ggrCNpybBExU8SypuUZV33igI11xw0P7rB3c%3D	Lab custom GRCh38	released
ENCFF027PYK	bigWig	bigWig	NA	signal p-value	GRCh38	ENCSR258TUP	Histone ChIP-seq	/human-donors/ENCDO305PTK/	EFO:0030018	BLaER1	cell line	Homo sapiens	NA		NA	H4K20me1-human	DNA	NA			formaldehyde	NA	2022-05-10	community	NA	shearing (Covaris generic)		1, 2	1_1, 2_1	NA	NA	NA	NA	NA	NA	/files/ENCFF616SGA/, /files/ENCFF677BOO/, /files/ENCFF501SSP/, /files/ENCFF106QRB/	1870097583	ENCODE Processing Pipeline	125aa412b914252ddba148b77b792113	NA	https://www.encodeproject.org/files/ENCFF027PYK/@@download/ENCFF027PYK.bigWig	NA	NA	NA	released	s3://encode-public/2023/02/21/a6db0948-681f-4353-a87c-59b4f853e0e4/ENCFF027PYK.bigWig	https://datasetencode.blob.core.windows.net/dataset/2023/02/21/a6db0948-681f-4353-a87c-59b4f853e0e4/ENCFF027PYK.bigWig?sv=2019-10-10&si=prod&sr=c&sig=9qSQZo4ggrCNpybBExU8SypuUZV33igI11xw0P7rB3c%3D	ENCODE4 v1.8.1 GRCh38	released
ENCFF297TMT	bigWig	bigWig	NA	signal p-value	GRCh38	ENCSR526PZM	Histone ChIP-seq	/human-donors/ENCDO000ABC/	EFO:0002860	SK-N-MC	cell line	Homo sapiens	NA		NA	H3K36me3-human	DNA	NA				NA	2017-01-05	ENCODE	NA	sonication (generic)	200-600	1, 2	1_1, 2_1	NA	NA	NA	NA	NA	NA	/files/ENCFF825DPO/, /files/ENCFF828DDH/, /files/ENCFF083JQQ/	1281553146	ENCODE Processing Pipeline	a152dac9a7c4fb14f2d81dd7f7670c96	NA	https://www.encodeproject.org/files/ENCFF297TMT/@@download/ENCFF297TMT.bigWig	NA	NA	NA	released	s3://encode-public/2020/11/13/634f3471-b989-4ed5-9cab-920a88f78e5e/ENCFF297TMT.bigWig	https://datasetencode.blob.core.windows.net/dataset/2020/11/13/634f3471-b989-4ed5-9cab-920a88f78e5e/ENCFF297TMT.bigWig?sv=2019-10-10&si=prod&sr=c&sig=9qSQZo4ggrCNpybBExU8SypuUZV33igI11xw0P7rB3c%3D	ENCODE4 v1.6.1 GRCh38	released
ENCFF620ESE	bigWig	bigWig	NA	signal p-value	GRCh38	ENCSR506FPQ	Histone ChIP-seq	/human-donors/ENCDO305PTK/	EFO:0030018	BLaER1	cell line	Homo sapiens	NA		NA	H3K27ac-human	DNA	NA			formaldehyde	NA	2022-05-10	community	NA	shearing (Covaris generic)		1	1_1	NA	NA	NA	NA	NA	NA	/files/ENCFF375WWH/, /files/ENCFF477YTC/	1185861840	Roderic Guigo, CRG	ff1432fa4b526c1df96ba9b6f7b45200	NA	https://www.encodeproject.org/files/ENCFF620ESE/@@download/ENCFF620ESE.bigWig	NA	NA	NA	released	s3://encode-public/2022/01/27/f76603a8-70d2-45eb-8d82-e83ce89a5aa5/ENCFF620ESE.bigWig	https://datasetencode.blob.core.windows.net/dataset/2022/01/27/f76603a8-70d2-45eb-8d82-e83ce89a5aa5/ENCFF620ESE.bigWig?sv=2019-10-10&si=prod&sr=c&sig=9qSQZo4ggrCNpybBExU8SypuUZV33igI11xw0P7rB3c%3D	Lab custom GRCh38	released
ENCFF110KWV	bigWig	bigWig	NA	signal p-value	GRCh38	ENCSR506FPQ	Histone ChIP-seq	/human-donors/ENCDO305PTK/	EFO:0030018	BLaER1	cell line	Homo sapiens	NA		NA	H3K27ac-human	DNA	NA			formaldehyde	NA	2022-05-10	community	NA	shearing (Covaris generic)		1, 2	1_1, 2_1	NA	NA	NA	NA	NA	NA	/files/ENCFF309GWC/, /files/ENCFF377HCN/, /files/ENCFF810GKO/, /files/ENCFF867VTO/	1697319254	ENCODE Processing Pipeline	bad761635e48d988dc6ee9be08badd4f	NA	https://www.encodeproject.org/files/ENCFF110KWV/@@download/ENCFF110KWV.bigWig	NA	NA	NA	released	s3://encode-public/2023/02/16/183a7be0-82c1-4764-a054-21ef21159b41/ENCFF110KWV.bigWig	https://datasetencode.blob.core.windows.net/dataset/2023/02/16/183a7be0-82c1-4764-a054-21ef21159b41/ENCFF110KWV.bigWig?sv=2019-10-10&si=prod&sr=c&sig=9qSQZo4ggrCNpybBExU8SypuUZV33igI11xw0P7rB3c%3D	ENCODE4 v1.8.1 GRCh38	released
ENCFF977BOZ	bigWig	bigWig	NA	signal p-value	GRCh38	ENCSR068WNI	TF ChIP-seq	/human-donors/ENCDO793LXB/	UBERON:0008952	upper lobe of left lung	tissue	Homo sapiens	NA		NA	POLR2A-human	DNA	NA				NA	2016-12-13	ENCODE	NA		450-650	1	1_1	NA	NA	NA	NA	NA	NA	/files/ENCFF615FNB/, /files/ENCFF455LAN/	1248106895	ENCODE Processing Pipeline	c2df4371491a3b4fcb4e31e0fcf02d09	NA	https://www.encodeproject.org/files/ENCFF977BOZ/@@download/ENCFF977BOZ.bigWig	NA	NA	NA	released	s3://encode-public/2020/08/13/e074e7bb-fbfb-4486-9e57-af678efb1f60/ENCFF977BOZ.bigWig	https://datasetencode.blob.core.windows.net/dataset/2020/08/13/e074e7bb-fbfb-4486-9e57-af678efb1f60/ENCFF977BOZ.bigWig?sv=2019-10-10&si=prod&sr=c&sig=9qSQZo4ggrCNpybBExU8SypuUZV33igI11xw0P7rB3c%3D	ENCODE4 v1.5.1 GRCh38	released
ENCFF814GIX	bigWig	bigWig	NA	signal p-value	GRCh38	ENCSR285NFQ	Histone ChIP-seq	/human-donors/ENCDO305PTK/	EFO:0030018	BLaER1	cell line	Homo sapiens	NA		NA	H3K27ac-human	DNA	NA			formaldehyde	NA	2022-05-10	community	NA	shearing (Covaris generic)		1	1_1	NA	NA	NA	NA	NA	NA	/files/ENCFF919DRV/, /files/ENCFF565SWP/	1251477857	Roderic Guigo, CRG	a728fc38bed84cfb303b4a752799c40e	NA	https://www.encodeproject.org/files/ENCFF814GIX/@@download/ENCFF814GIX.bigWig	NA	NA	NA	released	s3://encode-public/2022/01/27/ef4d5abb-fa27-44c1-85a7-e50d3482c205/ENCFF814GIX.bigWig	https://datasetencode.blob.core.windows.net/dataset/2022/01/27/ef4d5abb-fa27-44c1-85a7-e50d3482c205/ENCFF814GIX.bigWig?sv=2019-10-10&si=prod&sr=c&sig=9qSQZo4ggrCNpybBExU8SypuUZV33igI11xw0P7rB3c%3D	Lab custom GRCh38	released
ENCFF382KYI	bigWig	bigWig	NA	signal p-value	GRCh38	ENCSR285NFQ	Histone ChIP-seq	/human-donors/ENCDO305PTK/	EFO:0030018	BLaER1	cell line	Homo sapiens	NA		NA	H3K27ac-human	DNA	NA			formaldehyde	NA	2022-05-10	community	NA	shearing (Covaris generic)		1, 2	1_1, 2_1	NA	NA	NA	NA	NA	NA	/files/ENCFF172YXC/, /files/ENCFF409ZKY/, /files/ENCFF511KBY/, /files/ENCFF349FVN/	1842715518	ENCODE Processing Pipeline	83f508950017983bfccc1d0ada2cc5b6	NA	https://www.encodeproject.org/files/ENCFF382KYI/@@download/ENCFF382KYI.bigWig	NA	NA	NA	released	s3://encode-public/2023/02/16/2c89576c-a932-4477-a6f7-5340b682e491/ENCFF382KYI.bigWig	https://datasetencode.blob.core.windows.net/dataset/2023/02/16/2c89576c-a932-4477-a6f7-5340b682e491/ENCFF382KYI.bigWig?sv=2019-10-10&si=prod&sr=c&sig=9qSQZo4ggrCNpybBExU8SypuUZV33igI11xw0P7rB3c%3D	ENCODE4 v1.8.1 GRCh38	released
ENCFF299AQF	bigWig	bigWig	NA	signal p-value	GRCh38	ENCSR122IWP	Histone ChIP-seq	/human-donors/ENCDO305PTK/	EFO:0030018	BLaER1	cell line	Homo sapiens	NA		NA	H3K4me3-human	DNA	NA			formaldehyde	NA	2022-05-10	community	NA	shearing (Covaris generic)		1	1_1	NA	NA	NA	NA	NA	NA	/files/ENCFF520PSX/, /files/ENCFF220CYU/	1255538506	Roderic Guigo, CRG	9dbf5c2d4a90036b68402ba1708a3abe	NA	https://www.encodeproject.org/files/ENCFF299AQF/@@download/ENCFF299AQF.bigWig	NA	NA	NA	released	s3://encode-public/2022/01/27/d6b4b73c-e175-411f-a628-0e401bd1e2f1/ENCFF299AQF.bigWig	https://datasetencode.blob.core.windows.net/dataset/2022/01/27/d6b4b73c-e175-411f-a628-0e401bd1e2f1/ENCFF299AQF.bigWig?sv=2019-10-10&si=prod&sr=c&sig=9qSQZo4ggrCNpybBExU8SypuUZV33igI11xw0P7rB3c%3D	Lab custom GRCh38	released
ENCFF780WLJ	bigWig	bigWig	NA	signal p-value	GRCh38	ENCSR122IWP	Histone ChIP-seq	/human-donors/ENCDO305PTK/	EFO:0030018	BLaER1	cell line	Homo sapiens	NA		NA	H3K4me3-human	DNA	NA			formaldehyde	NA	2022-05-10	community	NA	shearing (Covaris generic)		1, 2	1_1, 2_1	NA	NA	NA	NA	NA	NA	/files/ENCFF943SBJ/, /files/ENCFF344JCW/, /files/ENCFF369VNZ/, /files/ENCFF665BNH/	1917842240	ENCODE Processing Pipeline	95d684f1ca78d1ac7a36c4144b59ccc7	NA	https://www.encodeproject.org/files/ENCFF780WLJ/@@download/ENCFF780WLJ.bigWig	NA	NA	NA	released	s3://encode-public/2023/02/18/3fb48c35-408c-49a0-abb4-07c4cf0b297e/ENCFF780WLJ.bigWig	https://datasetencode.blob.core.windows.net/dataset/2023/02/18/3fb48c35-408c-49a0-abb4-07c4cf0b297e/ENCFF780WLJ.bigWig?sv=2019-10-10&si=prod&sr=c&sig=9qSQZo4ggrCNpybBExU8SypuUZV33igI11xw0P7rB3c%3D	ENCODE4 v1.8.1 GRCh38	released
ENCFF313UOT	bigWig	bigWig	NA	signal p-value	GRCh38	ENCSR413YCI	Histone ChIP-seq	/human-donors/ENCDO305PTK/	EFO:0030018	BLaER1	cell line	Homo sapiens	NA		NA	H3K27ac-human	DNA	NA			formaldehyde	NA	2022-05-10	community	NA	shearing (Covaris generic)		1	1_1	NA	NA	NA	NA	NA	NA	/files/ENCFF897NHW/, /files/ENCFF836QCS/	1387629041	Roderic Guigo, CRG	6e656f212cd0572a3952255bf2320c4f	NA	https://www.encodeproject.org/files/ENCFF313UOT/@@download/ENCFF313UOT.bigWig	NA	NA	NA	released	s3://encode-public/2022/01/27/8c3853e7-ff27-4416-9f2d-298338e25b7a/ENCFF313UOT.bigWig	https://datasetencode.blob.core.windows.net/dataset/2022/01/27/8c3853e7-ff27-4416-9f2d-298338e25b7a/ENCFF313UOT.bigWig?sv=2019-10-10&si=prod&sr=c&sig=9qSQZo4ggrCNpybBExU8SypuUZV33igI11xw0P7rB3c%3D	Lab custom GRCh38	released
ENCFF563BTK	bigWig	bigWig	NA	signal p-value	GRCh38	ENCSR413YCI	Histone ChIP-seq	/human-donors/ENCDO305PTK/	EFO:0030018	BLaER1	cell line	Homo sapiens	NA		NA	H3K27ac-human	DNA	NA			formaldehyde	NA	2022-05-10	community	NA	shearing (Covaris generic)		1, 2	1_1, 2_1	NA	NA	NA	NA	NA	NA	/files/ENCFF657ARV/, /files/ENCFF256SLN/, /files/ENCFF413BUT/, /files/ENCFF507PPG/	2002931855	ENCODE Processing Pipeline	911c8f0b5bc1757418d7ef8f485d1d14	NA	https://www.encodeproject.org/files/ENCFF563BTK/@@download/ENCFF563BTK.bigWig	NA	NA	NA	released	s3://encode-public/2023/02/16/d7dae18b-52fe-4107-825b-afb99f7eb00b/ENCFF563BTK.bigWig	https://datasetencode.blob.core.windows.net/dataset/2023/02/16/d7dae18b-52fe-4107-825b-afb99f7eb00b/ENCFF563BTK.bigWig?sv=2019-10-10&si=prod&sr=c&sig=9qSQZo4ggrCNpybBExU8SypuUZV33igI11xw0P7rB3c%3D	ENCODE4 v1.8.1 GRCh38	released
ENCFF328PGK	bigWig	bigWig	NA	signal p-value	GRCh38	ENCSR000DST	Histone ChIP-seq	/human-donors/ENCDO221AAA/	EFO:0005904	H7	cell line	Homo sapiens	NA		NA	H3K27me3-human	DNA	NA				NA	2011-02-11	ENCODE	NA	see document		1, 2	1_1, 2_1	NA	NA	NA	NA	NA	NA	/files/ENCFF250SOU/, /files/ENCFF198VKK/, /files/ENCFF797YPX/	360175316	ENCODE Processing Pipeline	d0c34e6bec8e1b6026b57588b1bd9a42	NA	https://www.encodeproject.org/files/ENCFF328PGK/@@download/ENCFF328PGK.bigWig	NA	NA	NA	released	s3://encode-public/2020/11/01/0a82c1d7-8a58-4c48-8664-3fadcba464be/ENCFF328PGK.bigWig	https://datasetencode.blob.core.windows.net/dataset/2020/11/01/0a82c1d7-8a58-4c48-8664-3fadcba464be/ENCFF328PGK.bigWig?sv=2019-10-10&si=prod&sr=c&sig=9qSQZo4ggrCNpybBExU8SypuUZV33igI11xw0P7rB3c%3D	ENCODE4 v1.6.0 GRCh38	released
ENCFF626ZFT	bigWig	bigWig	NA	signal p-value	GRCh38	ENCSR056PCC	Histone ChIP-seq	/human-donors/ENCDO305PTK/	EFO:0030018	BLaER1	cell line	Homo sapiens	NA		NA	H3K9ac-human	DNA	NA			formaldehyde	NA	2022-05-10	community	NA	shearing (Covaris generic)		1	1_1	NA	NA	NA	NA	NA	NA	/files/ENCFF295SFY/, /files/ENCFF499PKK/	1396209384	Roderic Guigo, CRG	3cdc4a7ce780c166e33db9d5a777f1eb	NA	https://www.encodeproject.org/files/ENCFF626ZFT/@@download/ENCFF626ZFT.bigWig	NA	NA	NA	released	s3://encode-public/2022/01/27/aec9858d-7de7-4e01-9167-665d442820b9/ENCFF626ZFT.bigWig	https://datasetencode.blob.core.windows.net/dataset/2022/01/27/aec9858d-7de7-4e01-9167-665d442820b9/ENCFF626ZFT.bigWig?sv=2019-10-10&si=prod&sr=c&sig=9qSQZo4ggrCNpybBExU8SypuUZV33igI11xw0P7rB3c%3D	Lab custom GRCh38	released
ENCFF314LVN	bigWig	bigWig	NA	signal p-value	GRCh38	ENCSR056PCC	Histone ChIP-seq	/human-donors/ENCDO305PTK/	EFO:0030018	BLaER1	cell line	Homo sapiens	NA		NA	H3K9ac-human	DNA	NA			formaldehyde	NA	2022-05-10	community	NA	shearing (Covaris generic)		1, 2	1_1, 2_1	NA	NA	NA	NA	NA	NA	/files/ENCFF142GWS/, /files/ENCFF235NHW/, /files/ENCFF745PDU/, /files/ENCFF164TIO/	1919132155	ENCODE Processing Pipeline	fa9922c0026820b399db16907fc7147c	NA	https://www.encodeproject.org/files/ENCFF314LVN/@@download/ENCFF314LVN.bigWig	NA	NA	NA	released	s3://encode-public/2023/02/18/c5d1de99-57a2-44ab-b65b-b117fde29967/ENCFF314LVN.bigWig	https://datasetencode.blob.core.windows.net/dataset/2023/02/18/c5d1de99-57a2-44ab-b65b-b117fde29967/ENCFF314LVN.bigWig?sv=2019-10-10&si=prod&sr=c&sig=9qSQZo4ggrCNpybBExU8SypuUZV33igI11xw0P7rB3c%3D	ENCODE4 v1.8.1 GRCh38	released
ENCFF438TAK	bigWig	bigWig	NA	signal p-value	GRCh38	ENCSR337RFQ	Histone ChIP-seq	/human-donors/ENCDO305PTK/	EFO:0030018	BLaER1	cell line	Homo sapiens	NA		NA	H3K27me3-human	DNA	NA			formaldehyde	NA	2022-05-10	community	NA	shearing (Covaris generic)		1	1_1	NA	NA	NA	NA	NA	NA	/files/ENCFF867QEU/, /files/ENCFF476KDC/	1352504759	Roderic Guigo, CRG	6566590a592af704d156dc25f7ca3b9d	NA	https://www.encodeproject.org/files/ENCFF438TAK/@@download/ENCFF438TAK.bigWig	NA	NA	NA	released	s3://encode-public/2022/01/27/86f47e61-a803-4e90-84f3-5c5502a0e918/ENCFF438TAK.bigWig	https://datasetencode.blob.core.windows.net/dataset/2022/01/27/86f47e61-a803-4e90-84f3-5c5502a0e918/ENCFF438TAK.bigWig?sv=2019-10-10&si=prod&sr=c&sig=9qSQZo4ggrCNpybBExU8SypuUZV33igI11xw0P7rB3c%3D	Lab custom GRCh38	released
ENCFF160ZAY	bigWig	bigWig	NA	signal p-value	GRCh38	ENCSR337RFQ	Histone ChIP-seq	/human-donors/ENCDO305PTK/	EFO:0030018	BLaER1	cell line	Homo sapiens	NA		NA	H3K27me3-human	DNA	NA			formaldehyde	NA	2022-05-10	community	NA	shearing (Covaris generic)		1, 2	1_1, 2_1	NA	NA	NA	NA	NA	NA	/files/ENCFF883XIX/, /files/ENCFF532KBD/, /files/ENCFF105WPM/, /files/ENCFF097JLA/	2060513572	ENCODE Processing Pipeline	69068adfeaeb6321fdef7dbca0372a7f	NA	https://www.encodeproject.org/files/ENCFF160ZAY/@@download/ENCFF160ZAY.bigWig	NA	NA	NA	released	s3://encode-public/2023/02/16/37ccbfd4-a0f5-45b4-9e06-e10d9d838c32/ENCFF160ZAY.bigWig	https://datasetencode.blob.core.windows.net/dataset/2023/02/16/37ccbfd4-a0f5-45b4-9e06-e10d9d838c32/ENCFF160ZAY.bigWig?sv=2019-10-10&si=prod&sr=c&sig=9qSQZo4ggrCNpybBExU8SypuUZV33igI11xw0P7rB3c%3D	ENCODE4 v1.8.1 GRCh38	released
ENCFF728DNW	bigWig	bigWig	NA	signal p-value	GRCh38	ENCSR793LDG	Histone ChIP-seq	/human-donors/ENCDO575EGL/	UBERON:0002168	left lung	tissue	Homo sapiens	NA		NA	H3K36me3-human	DNA	NA				NA	2021-05-06	ENCODE	NA		200-600	1	1_1, 1_2	NA	NA	NA	NA	NA	NA	/files/ENCFF928WZE/, /files/ENCFF648HNK/, /files/ENCFF870AMP/	1933329846	ENCODE Processing Pipeline	224541025cfaa7c659abe1b408b21c13	NA	https://www.encodeproject.org/files/ENCFF728DNW/@@download/ENCFF728DNW.bigWig	NA	NA	NA	released	s3://encode-public/2021/06/25/b78204b7-8376-4a4e-bd23-b0afc0df4123/ENCFF728DNW.bigWig	https://datasetencode.blob.core.windows.net/dataset/2021/06/25/b78204b7-8376-4a4e-bd23-b0afc0df4123/ENCFF728DNW.bigWig?sv=2019-10-10&si=prod&sr=c&sig=9qSQZo4ggrCNpybBExU8SypuUZV33igI11xw0P7rB3c%3D	ENCODE4 v1.8.0 GRCh38	released
ENCFF434AHG	bigWig	bigWig	NA	signal p-value	GRCh38	ENCSR865FTW	Mint-ChIP-seq	/human-donors/ENCDO187BUH/	CL:0000792	CD4-positive, CD25-positive, alpha-beta regulatory T cell	primary cell	Homo sapiens	NA		NA	H3K36me3-human	DNA	NA				NA	2021-09-27	ENCODE	NA			1	1_1, 1_2	NA	NA	NA	NA	NA	NA	/files/ENCFF297NCU/, /files/ENCFF545ZAE/	1409257616	ENCODE Processing Pipeline	62c4e05bb2784c885b8896e309c7a1d4	NA	https://www.encodeproject.org/files/ENCFF434AHG/@@download/ENCFF434AHG.bigWig	NA	NA	NA	released	s3://encode-public/2021/09/16/bd9cf5b3-1150-4bbd-8cf2-57fa2a46a317/ENCFF434AHG.bigWig	https://datasetencode.blob.core.windows.net/dataset/2021/09/16/bd9cf5b3-1150-4bbd-8cf2-57fa2a46a317/ENCFF434AHG.bigWig?sv=2019-10-10&si=prod&sr=c&sig=9qSQZo4ggrCNpybBExU8SypuUZV33igI11xw0P7rB3c%3D	ENCODE4 v1.8.0 GRCh38	released
ENCFF694IEU	bigWig	bigWig	NA	read-depth normalized signal	GRCh38	ENCSR000EJO	DNase-seq	/human-donors/ENCDO221AAA/	EFO:0005904	H7	cell line	Homo sapiens	NA		NA		DNA	NA				NA	2012-03-28	ENCODE	NA	see document		1	1_1, 1_2, 1_3	NA	NA	NA	NA	NA	NA	/files/ENCFF689PUO/, /files/ENCFF635XTF/	722534699	ENCODE Processing Pipeline	e32a6c5ee352d90fbed870f4be030ed7	NA	https://www.encodeproject.org/files/ENCFF694IEU/@@download/ENCFF694IEU.bigWig	NA	NA	NA	released	s3://encode-public/2020/11/22/90dc6ade-9a51-4893-acfa-9427b293a953/ENCFF694IEU.bigWig	https://datasetencode.blob.core.windows.net/dataset/2020/11/22/90dc6ade-9a51-4893-acfa-9427b293a953/ENCFF694IEU.bigWig?sv=2019-10-10&si=prod&sr=c&sig=9qSQZo4ggrCNpybBExU8SypuUZV33igI11xw0P7rB3c%3D	ENCODE4 v3.0.0 GRCh38	released
ENCFF250CPH	bigWig	bigWig	NA	signal p-value	GRCh38	ENCSR372FFA	Mint-ChIP-seq	/human-donors/ENCDO222AAA/	EFO:0003045	H9	cell line	Homo sapiens	NA		NA	H3K27ac-human	DNA	NA				NA	2020-09-06	ENCODE	NA	none		1, 2	1_1, 1_2, 2_1, 2_2	NA	NA	NA	NA	NA	NA	/files/ENCFF450AMM/, /files/ENCFF120QUD/, /files/ENCFF806RXE/, /files/ENCFF488DMM/	2533569633	ENCODE Processing Pipeline	c548766ccccd4aabbf648c065c117f95	NA	https://www.encodeproject.org/files/ENCFF250CPH/@@download/ENCFF250CPH.bigWig	NA	NA	NA	released	s3://encode-public/2021/05/05/80b9e22c-7a29-4aa6-8a4d-d8eb3ccf9147/ENCFF250CPH.bigWig	https://datasetencode.blob.core.windows.net/dataset/2021/05/05/80b9e22c-7a29-4aa6-8a4d-d8eb3ccf9147/ENCFF250CPH.bigWig?sv=2019-10-10&si=prod&sr=c&sig=9qSQZo4ggrCNpybBExU8SypuUZV33igI11xw0P7rB3c%3D	ENCODE4 v1.8.0 GRCh38	released
ENCFF202QYW	bigWig	bigWig	NA	signal p-value	GRCh38	ENCSR526UWU	Mint-ChIP-seq	/human-donors/ENCDO222AAA/	EFO:0003045	H9	cell line	Homo sapiens	NA		NA	H3K4me3-human	DNA	NA				NA	2021-05-24	ENCODE	NA	none		1, 2, 3	1_1, 1_2, 2_1, 2_2, 3_1, 3_2	NA	NA	NA	NA	NA	NA	/files/ENCFF979YSD/, /files/ENCFF571SZY/, /files/ENCFF576HBX/, /files/ENCFF927GNX/, /files/ENCFF931DYW/, /files/ENCFF550CCQ/	2262491310	ENCODE Processing Pipeline	64140bd6c9bb882e57dbb14143ceccd6	NA	https://www.encodeproject.org/files/ENCFF202QYW/@@download/ENCFF202QYW.bigWig	NA	NA	NA	released	s3://encode-public/2021/05/11/4ffce545-f9eb-4c56-8d5c-3115faf61b1f/ENCFF202QYW.bigWig	https://datasetencode.blob.core.windows.net/dataset/2021/05/11/4ffce545-f9eb-4c56-8d5c-3115faf61b1f/ENCFF202QYW.bigWig?sv=2019-10-10&si=prod&sr=c&sig=9qSQZo4ggrCNpybBExU8SypuUZV33igI11xw0P7rB3c%3D	ENCODE4 v1.8.0 GRCh38	released
ENCFF826CSR	bigWig	bigWig	NA	signal p-value	GRCh38	ENCSR419ANE	TF ChIP-seq	/human-donors/ENCDO845WKR/	UBERON:0001211	Peyer's patch	tissue	Homo sapiens	NA		NA	CTCF-human	DNA	NA				NA	2017-01-30	ENCODE	NA		450-650	1	1_1	NA	NA	NA	NA	NA	NA	/files/ENCFF388EXK/, /files/ENCFF305FFV/	1171422435	ENCODE Processing Pipeline	2c805fcac132027affe398671c09ed07	NA	https://www.encodeproject.org/files/ENCFF826CSR/@@download/ENCFF826CSR.bigWig	NA	NA	NA	released	s3://encode-public/2020/08/13/8a7fd0ab-83d0-4846-86ea-f7302c052d88/ENCFF826CSR.bigWig	https://datasetencode.blob.core.windows.net/dataset/2020/08/13/8a7fd0ab-83d0-4846-86ea-f7302c052d88/ENCFF826CSR.bigWig?sv=2019-10-10&si=prod&sr=c&sig=9qSQZo4ggrCNpybBExU8SypuUZV33igI11xw0P7rB3c%3D	ENCODE4 v1.5.1 GRCh38	released
ENCFF434CWQ	bigWig	bigWig	NA	signal p-value	GRCh38	ENCSR632SLJ	Histone ChIP-seq	/human-donors/ENCDO845WKR/	UBERON:0001211	Peyer's patch	tissue	Homo sapiens	NA		NA	H3K27me3-human	DNA	NA				NA	2019-09-11	ENCODE	NA	sonication (generic)	200-600	1	1_1, 1_2	NA	NA	NA	NA	NA	NA	/files/ENCFF689CVK/, /files/ENCFF268ZAW/	1777695182	ENCODE Processing Pipeline	2a0f40768e68179c0cdac18019325f28	NA	https://www.encodeproject.org/files/ENCFF434CWQ/@@download/ENCFF434CWQ.bigWig	NA	NA	NA	released	s3://encode-public/2020/09/23/a998ac96-7078-49ee-bb38-a24084dba82e/ENCFF434CWQ.bigWig	https://datasetencode.blob.core.windows.net/dataset/2020/09/23/a998ac96-7078-49ee-bb38-a24084dba82e/ENCFF434CWQ.bigWig?sv=2019-10-10&si=prod&sr=c&sig=9qSQZo4ggrCNpybBExU8SypuUZV33igI11xw0P7rB3c%3D	ENCODE4 v1.5.1 GRCh38	released
ENCFF651IBY	bigWig	bigWig	NA	signal p-value	GRCh38	ENCSR401KRN	TF ChIP-seq	/human-donors/ENCDO793LXB/	UBERON:0006631	right atrium auricular region	tissue	Homo sapiens	NA		NA	CTCF-human	DNA	NA				NA	2019-09-11	ENCODE	NA	sonication (generic)	200-600	1	1_1	NA	NA	NA	NA	NA	NA	/files/ENCFF968GDZ/, /files/ENCFF635YRM/	870730485	ENCODE Processing Pipeline	4c91034874db20fa2e06b76639892d6d	NA	https://www.encodeproject.org/files/ENCFF651IBY/@@download/ENCFF651IBY.bigWig	NA	NA	NA	released	s3://encode-public/2020/09/23/9811eea7-2bfb-4ce4-af5c-e0778cd1a9fd/ENCFF651IBY.bigWig	https://datasetencode.blob.core.windows.net/dataset/2020/09/23/9811eea7-2bfb-4ce4-af5c-e0778cd1a9fd/ENCFF651IBY.bigWig?sv=2019-10-10&si=prod&sr=c&sig=9qSQZo4ggrCNpybBExU8SypuUZV33igI11xw0P7rB3c%3D	ENCODE4 v1.5.1 GRCh38	released
ENCFF062LMH	bigWig	bigWig	NA	signal p-value	GRCh38	ENCSR250AAV	Histone ChIP-seq	/human-donors/ENCDO793LXB/	UBERON:0006631	right atrium auricular region	tissue	Homo sapiens	NA		NA	H3K9me3-human	DNA	NA				NA	2019-02-12	ENCODE	NA	sonication (generic)	200-600	1	1_1, 1_2	NA	NA	NA	NA	NA	NA	/files/ENCFF635YRM/, /files/ENCFF083QHF/	1265839118	ENCODE Processing Pipeline	48a5b4f30c3662104361bf7e1ed64609	NA	https://www.encodeproject.org/files/ENCFF062LMH/@@download/ENCFF062LMH.bigWig	NA	NA	NA	released	s3://encode-public/2020/09/23/9ecb3237-d647-4a52-8179-ddef343aaa82/ENCFF062LMH.bigWig	https://datasetencode.blob.core.windows.net/dataset/2020/09/23/9ecb3237-d647-4a52-8179-ddef343aaa82/ENCFF062LMH.bigWig?sv=2019-10-10&si=prod&sr=c&sig=9qSQZo4ggrCNpybBExU8SypuUZV33igI11xw0P7rB3c%3D	ENCODE4 v1.5.1 GRCh38	released
ENCFF454AFG	bigWig	bigWig	NA	signal p-value	GRCh38	ENCSR520QDR	Mint-ChIP-seq	/human-donors/ENCDO187BUH/	CL:0000792	CD4-positive, CD25-positive, alpha-beta regulatory T cell	primary cell	Homo sapiens	NA		NA	H3K27ac-human	DNA	NA				NA	2021-09-27	ENCODE	NA			1	1_1, 1_2	NA	NA	NA	NA	NA	NA	/files/ENCFF297NCU/, /files/ENCFF711ZSU/	945391563	ENCODE Processing Pipeline	230873fdd97578e6b43af911cdc44ce5	NA	https://www.encodeproject.org/files/ENCFF454AFG/@@download/ENCFF454AFG.bigWig	NA	NA	NA	released	s3://encode-public/2021/09/16/a75a36a4-0e7b-490a-968d-5bb3d4579b0c/ENCFF454AFG.bigWig	https://datasetencode.blob.core.windows.net/dataset/2021/09/16/a75a36a4-0e7b-490a-968d-5bb3d4579b0c/ENCFF454AFG.bigWig?sv=2019-10-10&si=prod&sr=c&sig=9qSQZo4ggrCNpybBExU8SypuUZV33igI11xw0P7rB3c%3D	ENCODE4 v1.8.0 GRCh38	released
ENCFF116SYZ	bigWig	bigWig	NA	signal p-value	GRCh38	ENCSR194KGO	Histone ChIP-seq	/human-donors/ENCDO017WNO/	UBERON:0001003	skin epidermis	tissue	Homo sapiens	NA		NA	H3K27ac-human	DNA	NA				NA	2020-09-10	ENCODE	NA	none	200-600	1	1_1	NA	NA	NA	NA	NA	NA	/files/ENCFF262RRW/, /files/ENCFF030IFC/	671129542	ENCODE Processing Pipeline	01e1699deedf7ca20fe242141eacb299	NA	https://www.encodeproject.org/files/ENCFF116SYZ/@@download/ENCFF116SYZ.bigWig	NA	NA	NA	released	s3://encode-public/2020/07/23/f9043fc5-06d4-466b-b04e-cd68cf2ef40e/ENCFF116SYZ.bigWig	https://datasetencode.blob.core.windows.net/dataset/2020/07/23/f9043fc5-06d4-466b-b04e-cd68cf2ef40e/ENCFF116SYZ.bigWig?sv=2019-10-10&si=prod&sr=c&sig=9qSQZo4ggrCNpybBExU8SypuUZV33igI11xw0P7rB3c%3D	ENCODE4 v1.5.0 GRCh38	released
ENCFF231LED	bigWig	bigWig	NA	signal p-value	GRCh38	ENCSR579NKR	Mint-ChIP-seq	/human-donors/ENCDO930DIF/	NTR:0000502	activated naive CD8-positive, alpha-beta T cell	primary cell	Homo sapiens	NA		NA	H3K4me3-human	DNA	NA				NA	2021-09-27	ENCODE	NA			1	1_1, 1_2	NA	NA	NA	NA	NA	NA	/files/ENCFF095JDW/, /files/ENCFF744JTR/	1025941576	ENCODE Processing Pipeline	7346a2a69388fd39410314c0781147e4	NA	https://www.encodeproject.org/files/ENCFF231LED/@@download/ENCFF231LED.bigWig	NA	NA	NA	released	s3://encode-public/2021/09/16/00ddcde8-581a-47bf-ad5e-af9ed0ae093c/ENCFF231LED.bigWig	https://datasetencode.blob.core.windows.net/dataset/2021/09/16/00ddcde8-581a-47bf-ad5e-af9ed0ae093c/ENCFF231LED.bigWig?sv=2019-10-10&si=prod&sr=c&sig=9qSQZo4ggrCNpybBExU8SypuUZV33igI11xw0P7rB3c%3D	ENCODE4 v1.8.0 GRCh38	released
ENCFF103FLW	bigWig	bigWig	NA	signal p-value	GRCh38	ENCSR397NQK	Histone ChIP-seq	/human-donors/ENCDO180HAI/	UBERON:0001003	skin epidermis	tissue	Homo sapiens	NA		NA	H3K27ac-human	DNA	NA				NA	2020-09-10	ENCODE	NA	sonication (generic)	200-600	1	1_1	NA	NA	NA	NA	NA	NA	/files/ENCFF034OFE/, /files/ENCFF448DQG/	1016338268	ENCODE Processing Pipeline	31329487a849de4c73987f16388e21bb	NA	https://www.encodeproject.org/files/ENCFF103FLW/@@download/ENCFF103FLW.bigWig	NA	NA	NA	released	s3://encode-public/2020/07/23/26176922-15b6-4430-8e11-fcd0ca36d044/ENCFF103FLW.bigWig	https://datasetencode.blob.core.windows.net/dataset/2020/07/23/26176922-15b6-4430-8e11-fcd0ca36d044/ENCFF103FLW.bigWig?sv=2019-10-10&si=prod&sr=c&sig=9qSQZo4ggrCNpybBExU8SypuUZV33igI11xw0P7rB3c%3D	ENCODE4 v1.5.0 GRCh38	released
ENCFF537HTG	bigWig	bigWig	NA	read-depth normalized signal	GRCh38	ENCSR125OEJ	DNase-seq	/human-donors/ENCDO641WTL/	CL:0000895	naive thymus-derived CD4-positive, alpha-beta T cell	primary cell	Homo sapiens	NA		NA		DNA	NA				NA	2022-01-26	ENCODE	NA			1	1_1	NA	NA	NA	NA	NA	NA	/files/ENCFF588WKD/, /files/ENCFF865DML/	620755356	ENCODE Processing Pipeline	b4d040b2ad87a7507137e48eb241a7c7	NA	https://www.encodeproject.org/files/ENCFF537HTG/@@download/ENCFF537HTG.bigWig	NA	NA	NA	released	s3://encode-public/2021/11/30/35904433-3c0f-4347-a0f4-4df057816345/ENCFF537HTG.bigWig	https://datasetencode.blob.core.windows.net/dataset/2021/11/30/35904433-3c0f-4347-a0f4-4df057816345/ENCFF537HTG.bigWig?sv=2019-10-10&si=prod&sr=c&sig=9qSQZo4ggrCNpybBExU8SypuUZV33igI11xw0P7rB3c%3D	ENCODE4 v3.0.0 GRCh38	released
ENCFF191GHE	bigWig	bigWig	NA	signal p-value	GRCh38	ENCSR544QVA	Mint-ChIP-seq	/human-donors/ENCDO930DIF/	CL:0000900	naive thymus-derived CD8-positive, alpha-beta T cell	primary cell	Homo sapiens	NA		NA	H3K27me3-human	DNA	NA				NA	2021-09-27	ENCODE	NA			1	1_1, 1_2	NA	NA	NA	NA	NA	NA	/files/ENCFF330NVU/, /files/ENCFF216FFJ/	1591944429	ENCODE Processing Pipeline	27308fcba6ae65694517ea14ac68be77	NA	https://www.encodeproject.org/files/ENCFF191GHE/@@download/ENCFF191GHE.bigWig	NA	NA	NA	released	s3://encode-public/2021/09/15/6c5fa1a9-b0a4-44cc-8e03-2c65d1f59c5d/ENCFF191GHE.bigWig	https://datasetencode.blob.core.windows.net/dataset/2021/09/15/6c5fa1a9-b0a4-44cc-8e03-2c65d1f59c5d/ENCFF191GHE.bigWig?sv=2019-10-10&si=prod&sr=c&sig=9qSQZo4ggrCNpybBExU8SypuUZV33igI11xw0P7rB3c%3D	ENCODE4 v1.8.0 GRCh38	released
ENCFF397NES	bigWig	bigWig	NA	read-depth normalized signal	GRCh38	ENCSR593WXK	DNase-seq	/human-donors/ENCDO733YAB/	CL:0000863	inflammatory macrophage	primary cell	Homo sapiens	NA		NA		DNA	NA				NA	2022-06-07	ENCODE	NA			2	2_1	NA	NA	NA	NA	NA	NA	/files/ENCFF180EJG/, /files/ENCFF695BGO/	687665865	ENCODE Processing Pipeline	1f3c15f4cb75f9f39d488eb00ad23f76	NA	https://www.encodeproject.org/files/ENCFF397NES/@@download/ENCFF397NES.bigWig	NA	NA	NA	released	s3://encode-public/2020/10/04/98ab49fc-b577-460c-b636-147df0a2d07c/ENCFF397NES.bigWig	https://datasetencode.blob.core.windows.net/dataset/2020/10/04/98ab49fc-b577-460c-b636-147df0a2d07c/ENCFF397NES.bigWig?sv=2019-10-10&si=prod&sr=c&sig=9qSQZo4ggrCNpybBExU8SypuUZV33igI11xw0P7rB3c%3D	ENCODE4 v3.0.0-alpha.2 GRCh38	released
ENCFF138MCN	bigWig	bigWig	NA	signal p-value	GRCh38	ENCSR060NQN	Mint-ChIP-seq	/human-donors/ENCDO930DIF/	NTR:0000502	activated naive CD8-positive, alpha-beta T cell	primary cell	Homo sapiens	NA		NA	H3K27me3-human	DNA	NA				NA	2021-09-27	ENCODE	NA			1	1_1, 1_2	NA	NA	NA	NA	NA	NA	/files/ENCFF362HXU/, /files/ENCFF744JTR/	1464759410	ENCODE Processing Pipeline	c70416c430a8d112b7a14dcdb94ec208	NA	https://www.encodeproject.org/files/ENCFF138MCN/@@download/ENCFF138MCN.bigWig	NA	NA	NA	released	s3://encode-public/2021/09/16/d09b1178-53cf-4e66-a49b-23f64717db1e/ENCFF138MCN.bigWig	https://datasetencode.blob.core.windows.net/dataset/2021/09/16/d09b1178-53cf-4e66-a49b-23f64717db1e/ENCFF138MCN.bigWig?sv=2019-10-10&si=prod&sr=c&sig=9qSQZo4ggrCNpybBExU8SypuUZV33igI11xw0P7rB3c%3D	ENCODE4 v1.8.0 GRCh38	released
ENCFF600IHC	bigWig	bigWig	NA	read-depth normalized signal	GRCh38	ENCSR365CUB	DNase-seq	/human-donors/ENCDO374BBL/	CL:0000896	activated CD4-positive, alpha-beta T cell	primary cell	Homo sapiens	NA		NA		DNA	NA				NA	2022-03-01	ENCODE	NA			1	1_1	NA	NA	NA	NA	NA	NA	/files/ENCFF588WKD/, /files/ENCFF474YVS/	815718622	ENCODE Processing Pipeline	1e28c6679ecf023220b0247651f68354	NA	https://www.encodeproject.org/files/ENCFF600IHC/@@download/ENCFF600IHC.bigWig	NA	NA	NA	released	s3://encode-public/2021/11/18/7308b430-67d0-46d8-bddc-2fe6732f1e87/ENCFF600IHC.bigWig	https://datasetencode.blob.core.windows.net/dataset/2021/11/18/7308b430-67d0-46d8-bddc-2fe6732f1e87/ENCFF600IHC.bigWig?sv=2019-10-10&si=prod&sr=c&sig=9qSQZo4ggrCNpybBExU8SypuUZV33igI11xw0P7rB3c%3D	ENCODE4 v3.0.0 GRCh38	released
ENCFF785EZV	bigWig	bigWig	NA	signal p-value	GRCh38	ENCSR000ARN	Histone ChIP-seq	/human-donors/ENCDO268AAA/	CL:0000312	keratinocyte	primary cell	Homo sapiens	NA		NA	H3K9me3-human	DNA	NA				NA	2012-03-06	ENCODE	NA	see document		1, 2	1_1, 2_1	NA	NA	NA	NA	NA	NA	/files/ENCFF674YLG/, /files/ENCFF223LMN/, /files/ENCFF316KUT/, /files/ENCFF425ERN/	700758329	ENCODE Processing Pipeline	c8266395ecffdd7470a545d822500124	NA	https://www.encodeproject.org/files/ENCFF785EZV/@@download/ENCFF785EZV.bigWig	NA	NA	NA	released	s3://encode-public/2020/10/29/90ee0344-9558-4463-9717-6700befe810f/ENCFF785EZV.bigWig	https://datasetencode.blob.core.windows.net/dataset/2020/10/29/90ee0344-9558-4463-9717-6700befe810f/ENCFF785EZV.bigWig?sv=2019-10-10&si=prod&sr=c&sig=9qSQZo4ggrCNpybBExU8SypuUZV33igI11xw0P7rB3c%3D	ENCODE4 v1.5.1 GRCh38	released
ENCFF674HIP	bigWig	bigWig	NA	signal p-value	GRCh38	ENCSR334DRN	Histone ChIP-seq	/human-donors/ENCDO128KBJ/	UBERON:0001003	skin epidermis	tissue	Homo sapiens	NA		NA	H3K27ac-human	DNA	NA				NA	2020-09-10	ENCODE	NA	none	200-600	1	1_1	NA	NA	NA	NA	NA	NA	/files/ENCFF647VPO/, /files/ENCFF619NYP/	683818703	ENCODE Processing Pipeline	346f54ae93705c1e35e1e5c5452080b7	NA	https://www.encodeproject.org/files/ENCFF674HIP/@@download/ENCFF674HIP.bigWig	NA	NA	NA	released	s3://encode-public/2020/07/23/be2bfce8-5bd5-4562-9b80-932cffa8b906/ENCFF674HIP.bigWig	https://datasetencode.blob.core.windows.net/dataset/2020/07/23/be2bfce8-5bd5-4562-9b80-932cffa8b906/ENCFF674HIP.bigWig?sv=2019-10-10&si=prod&sr=c&sig=9qSQZo4ggrCNpybBExU8SypuUZV33igI11xw0P7rB3c%3D	ENCODE4 v1.5.0 GRCh38	released
ENCFF676TXL	bigWig	bigWig	NA	signal p-value	GRCh38	ENCSR720DYZ	Histone ChIP-seq	/human-donors/ENCDO739SDJ/	UBERON:0001003	skin epidermis	tissue	Homo sapiens	NA		NA	H3K4me3-human	DNA	NA				NA	2020-09-10	ENCODE	NA	none	200-600	1	1_1	NA	NA	NA	NA	NA	NA	/files/ENCFF843HEZ/, /files/ENCFF496CEM/	824807188	ENCODE Processing Pipeline	bf167eb5842f5111e58417d45bb6bef7	NA	https://www.encodeproject.org/files/ENCFF676TXL/@@download/ENCFF676TXL.bigWig	NA	NA	NA	released	s3://encode-public/2020/07/23/ac658b6d-bbdf-4c31-a560-7ee4384bfef8/ENCFF676TXL.bigWig	https://datasetencode.blob.core.windows.net/dataset/2020/07/23/ac658b6d-bbdf-4c31-a560-7ee4384bfef8/ENCFF676TXL.bigWig?sv=2019-10-10&si=prod&sr=c&sig=9qSQZo4ggrCNpybBExU8SypuUZV33igI11xw0P7rB3c%3D	ENCODE4 v1.5.0 GRCh38	released
ENCFF163EQY	bigWig	bigWig	NA	signal p-value	GRCh38	ENCSR156MYA	Histone ChIP-seq	/human-donors/ENCDO180HAI/	UBERON:0001003	skin epidermis	tissue	Homo sapiens	NA		NA	H3K27ac-human	DNA	NA				NA	2020-09-10	ENCODE	NA	sonication (generic)	200-600	1	1_1	NA	NA	NA	NA	NA	NA	/files/ENCFF078UNA/, /files/ENCFF857KGO/	706020768	ENCODE Processing Pipeline	a27e82fbebcd192322082a91bc714fe7	NA	https://www.encodeproject.org/files/ENCFF163EQY/@@download/ENCFF163EQY.bigWig	NA	NA	NA	released	s3://encode-public/2020/07/23/5de337f9-addd-4b04-8adb-e3081aa3baca/ENCFF163EQY.bigWig	https://datasetencode.blob.core.windows.net/dataset/2020/07/23/5de337f9-addd-4b04-8adb-e3081aa3baca/ENCFF163EQY.bigWig?sv=2019-10-10&si=prod&sr=c&sig=9qSQZo4ggrCNpybBExU8SypuUZV33igI11xw0P7rB3c%3D	ENCODE4 v1.5.0 GRCh38	released
ENCFF517WOR	bigWig	bigWig	NA	signal p-value	GRCh38	ENCSR000DQD	TF ChIP-seq	/human-donors/ENCDO000ACQ/	EFO:0005725	BE2C	cell line	Homo sapiens	NA		NA	CTCF-human	DNA	NA				NA	2012-01-17	ENCODE	NA	see document		1, 2	1_1, 2_1	NA	NA	NA	NA	NA	NA	/files/ENCFF402AUC/, /files/ENCFF638PCU/, /files/ENCFF146FFJ/	610147175	ENCODE Processing Pipeline	3a2abb3d7f56568a4a2de5a9400171a7	NA	https://www.encodeproject.org/files/ENCFF517WOR/@@download/ENCFF517WOR.bigWig	NA	NA	NA	released	s3://encode-public/2020/09/26/b183a8dd-f217-4271-b9ae-ccb7cabd00c7/ENCFF517WOR.bigWig	https://datasetencode.blob.core.windows.net/dataset/2020/09/26/b183a8dd-f217-4271-b9ae-ccb7cabd00c7/ENCFF517WOR.bigWig?sv=2019-10-10&si=prod&sr=c&sig=9qSQZo4ggrCNpybBExU8SypuUZV33igI11xw0P7rB3c%3D	ENCODE4 v1.5.1 GRCh38	released
ENCFF810XRY	bigWig	bigWig	NA	signal p-value	GRCh38	ENCSR000BGU	TF ChIP-seq	/human-donors/ENCDO000AAK/	EFO:0002784	GM12878	cell line	Homo sapiens	NA		NA	EBF1-human	DNA	NA				NA	2011-07-18	ENCODE	NA	see document		1, 2	1_1, 2_1	NA	NA	NA	NA	NA	NA	/files/ENCFF075XYL/, /files/ENCFF882OBA/, /files/ENCFF650TOW/, /files/ENCFF519KIS/, /files/ENCFF679DWX/	974116422	ENCODE Processing Pipeline	9857ef82acf93016ecad36bff95c43ee	NA	https://www.encodeproject.org/files/ENCFF810XRY/@@download/ENCFF810XRY.bigWig	NA	NA	NA	released	s3://encode-public/2020/12/12/6314d155-6e8b-4279-a6c0-8d7f73114394/ENCFF810XRY.bigWig	https://datasetencode.blob.core.windows.net/dataset/2020/12/12/6314d155-6e8b-4279-a6c0-8d7f73114394/ENCFF810XRY.bigWig?sv=2019-10-10&si=prod&sr=c&sig=9qSQZo4ggrCNpybBExU8SypuUZV33igI11xw0P7rB3c%3D	ENCODE4 v1.6.1 GRCh38	released
ENCFF771GNB	bigWig	bigWig	NA	signal p-value	GRCh38	ENCSR000ANP	Histone ChIP-seq	/human-donors/ENCDO000AAW/	EFO:0003042	H1	cell line	Homo sapiens	NA		NA	H3K27ac-human	DNA	NA				NA	2011-02-10	ENCODE	NA	see document		1, 2	1_1, 2_2	NA	NA	NA	NA	NA	NA	/files/ENCFF262JMM/, /files/ENCFF623AJW/, /files/ENCFF324DHZ/, /files/ENCFF381IYY/, /files/ENCFF451YMU/, /files/ENCFF853FRF/	1914773423	ENCODE Processing Pipeline	c826f566316a99201d56f1c49c153997	NA	https://www.encodeproject.org/files/ENCFF771GNB/@@download/ENCFF771GNB.bigWig	NA	NA	NA	released	s3://encode-public/2021/02/01/4149d5fa-5348-43df-8624-0ffa7d154e0a/ENCFF771GNB.bigWig	https://datasetencode.blob.core.windows.net/dataset/2021/02/01/4149d5fa-5348-43df-8624-0ffa7d154e0a/ENCFF771GNB.bigWig?sv=2019-10-10&si=prod&sr=c&sig=9qSQZo4ggrCNpybBExU8SypuUZV33igI11xw0P7rB3c%3D	ENCODE4 v1.6.1 GRCh38	released
ENCFF842XYY	bigWig	bigWig	NA	signal p-value	GRCh38	ENCSR886OEO	TF ChIP-seq	/human-donors/ENCDO000AAZ/	EFO:0001086	A549	cell line	Homo sapiens	NA		NA	EP300-human	DNA	NA			formaldehyde	NA	2017-10-19	GGR	NA	sonication (Bioruptor Twin)	>200	2, 3	2_1, 3_1	NA	NA	NA	NA	NA	NA	/files/ENCFF690PEG/, /files/ENCFF040EMK/, /files/ENCFF439UUO/, /files/ENCFF138AMX/, /files/ENCFF928UTV/	1451714362	ENCODE Processing Pipeline	384a80cc056b41d2ff40007bb975de5b	NA	https://www.encodeproject.org/files/ENCFF842XYY/@@download/ENCFF842XYY.bigWig	NA	NA	NA	released	s3://encode-public/2021/01/03/daa5be7f-05fe-4ae9-a101-e6484d478eeb/ENCFF842XYY.bigWig	https://datasetencode.blob.core.windows.net/dataset/2021/01/03/daa5be7f-05fe-4ae9-a101-e6484d478eeb/ENCFF842XYY.bigWig?sv=2019-10-10&si=prod&sr=c&sig=9qSQZo4ggrCNpybBExU8SypuUZV33igI11xw0P7rB3c%3D	ENCODE4 v1.6.1 GRCh38	released
ENCFF992RSV	bigWig	bigWig	NA	signal p-value	GRCh38	ENCSR000EWY	TF ChIP-seq	/human-donors/ENCDO000ADH/	EFO:0005236	NT2/D1	cell line	Homo sapiens	NA		NA	ZNF274-human	DNA	NA				NA	2011-10-29	ENCODE	NA	see document		1, 2	1_1, 2_1	NA	NA	NA	NA	NA	NA	/files/ENCFF613TOQ/, /files/ENCFF418GEI/, /files/ENCFF280CZU/	935424238	ENCODE Processing Pipeline	b5c361aa34179ebcb3311f2a22c88f5f	NA	https://www.encodeproject.org/files/ENCFF992RSV/@@download/ENCFF992RSV.bigWig	NA	NA	NA	released	s3://encode-public/2020/12/11/74c71f5e-6804-4100-a826-e86263cffccf/ENCFF992RSV.bigWig	https://datasetencode.blob.core.windows.net/dataset/2020/12/11/74c71f5e-6804-4100-a826-e86263cffccf/ENCFF992RSV.bigWig?sv=2019-10-10&si=prod&sr=c&sig=9qSQZo4ggrCNpybBExU8SypuUZV33igI11xw0P7rB3c%3D	ENCODE4 v1.6.1 GRCh38	released
ENCFF917FUA	bigWig	bigWig	NA	signal p-value	GRCh38	ENCSR705USK	Histone ChIP-seq	/human-donors/ENCDO305PTK/	EFO:0030018	BLaER1	cell line	Homo sapiens	NA		NA	H3K9ac-human	DNA	NA			formaldehyde	NA	2022-05-10	community	NA	shearing (Covaris generic)		1	1_1	NA	NA	NA	NA	NA	NA	/files/ENCFF283IMM/, /files/ENCFF110SOB/	1481105882	Roderic Guigo, CRG	31542e1c3273820d79f7f11a03e9ef7a	NA	https://www.encodeproject.org/files/ENCFF917FUA/@@download/ENCFF917FUA.bigWig	NA	NA	NA	released	s3://encode-public/2022/01/27/cfbe15ec-7509-47cf-825d-27f28a873639/ENCFF917FUA.bigWig	https://datasetencode.blob.core.windows.net/dataset/2022/01/27/cfbe15ec-7509-47cf-825d-27f28a873639/ENCFF917FUA.bigWig?sv=2019-10-10&si=prod&sr=c&sig=9qSQZo4ggrCNpybBExU8SypuUZV33igI11xw0P7rB3c%3D	Lab custom GRCh38	released
ENCFF245TCF	bigWig	bigWig	NA	signal p-value	GRCh38	ENCSR705USK	Histone ChIP-seq	/human-donors/ENCDO305PTK/	EFO:0030018	BLaER1	cell line	Homo sapiens	NA		NA	H3K9ac-human	DNA	NA			formaldehyde	NA	2022-05-10	community	NA	shearing (Covaris generic)		1, 2	1_1, 2_1	NA	NA	NA	NA	NA	NA	/files/ENCFF038SVD/, /files/ENCFF193NPE/, /files/ENCFF147DMR/, /files/ENCFF534IPX/	1978248566	ENCODE Processing Pipeline	6db3d8436bff24513ee4735ad651d78e	NA	https://www.encodeproject.org/files/ENCFF245TCF/@@download/ENCFF245TCF.bigWig	NA	NA	NA	released	s3://encode-public/2023/02/27/5e4ba91f-b2c7-4304-86a7-f77d0368fa61/ENCFF245TCF.bigWig	https://datasetencode.blob.core.windows.net/dataset/2023/02/27/5e4ba91f-b2c7-4304-86a7-f77d0368fa61/ENCFF245TCF.bigWig?sv=2019-10-10&si=prod&sr=c&sig=9qSQZo4ggrCNpybBExU8SypuUZV33igI11xw0P7rB3c%3D	ENCODE4 v1.8.1 GRCh38	released
ENCFF932EPB	bigWig	bigWig	NA	signal p-value	GRCh38	ENCSR251DKX	Histone ChIP-seq	/human-donors/ENCDO305PTK/	EFO:0030018	BLaER1	cell line	Homo sapiens	NA		NA	H3K4me2-human	DNA	NA			formaldehyde	NA	2022-05-10	community	NA	shearing (Covaris generic)		1	1_1	NA	NA	NA	NA	NA	NA	/files/ENCFF682TYU/, /files/ENCFF565SWP/	1293189660	Roderic Guigo, CRG	dcf753a9cf37e345b586abeff254cc4c	NA	https://www.encodeproject.org/files/ENCFF932EPB/@@download/ENCFF932EPB.bigWig	NA	NA	NA	released	s3://encode-public/2022/01/27/28cd61f3-644b-4645-a4dd-b544708660f4/ENCFF932EPB.bigWig	https://datasetencode.blob.core.windows.net/dataset/2022/01/27/28cd61f3-644b-4645-a4dd-b544708660f4/ENCFF932EPB.bigWig?sv=2019-10-10&si=prod&sr=c&sig=9qSQZo4ggrCNpybBExU8SypuUZV33igI11xw0P7rB3c%3D	Lab custom GRCh38	released
ENCFF343EJC	bigWig	bigWig	NA	signal p-value	GRCh38	ENCSR251DKX	Histone ChIP-seq	/human-donors/ENCDO305PTK/	EFO:0030018	BLaER1	cell line	Homo sapiens	NA		NA	H3K4me2-human	DNA	NA			formaldehyde	NA	2022-05-10	community	NA	shearing (Covaris generic)		1, 2	1_1, 2_1	NA	NA	NA	NA	NA	NA	/files/ENCFF566IEX/, /files/ENCFF815LKL/, /files/ENCFF349FVN/, /files/ENCFF172YXC/	1844186481	ENCODE Processing Pipeline	86a5bfee23b14db11a2b0fdaef619952	NA	https://www.encodeproject.org/files/ENCFF343EJC/@@download/ENCFF343EJC.bigWig	NA	NA	NA	released	s3://encode-public/2023/02/21/647cce0d-7023-4cd7-bb44-ea424a23453b/ENCFF343EJC.bigWig	https://datasetencode.blob.core.windows.net/dataset/2023/02/21/647cce0d-7023-4cd7-bb44-ea424a23453b/ENCFF343EJC.bigWig?sv=2019-10-10&si=prod&sr=c&sig=9qSQZo4ggrCNpybBExU8SypuUZV33igI11xw0P7rB3c%3D	ENCODE4 v1.8.1 GRCh38	released
ENCFF307RJR	bigWig	bigWig	NA	signal p-value	GRCh38	ENCSR000ARG	Histone ChIP-seq	/human-donors/ENCDO830BUW/	CL:0002327	mammary epithelial cell	primary cell	Homo sapiens	NA		NA	H3K9me3-human	DNA	NA				NA	2012-03-06	ENCODE	NA	see document		1, 2	1_1, 2_1	NA	NA	NA	NA	NA	NA	/files/ENCFF887PCJ/, /files/ENCFF887STL/, /files/ENCFF227YFZ/, /files/ENCFF281OTX/	832699138	ENCODE Processing Pipeline	9f8378ce25ba25fe2a42d6ba56c99cf4	NA	https://www.encodeproject.org/files/ENCFF307RJR/@@download/ENCFF307RJR.bigWig	NA	NA	NA	released	s3://encode-public/2020/10/29/d255f2b8-fda6-4d1d-aa75-61cf73ba5cd0/ENCFF307RJR.bigWig	https://datasetencode.blob.core.windows.net/dataset/2020/10/29/d255f2b8-fda6-4d1d-aa75-61cf73ba5cd0/ENCFF307RJR.bigWig?sv=2019-10-10&si=prod&sr=c&sig=9qSQZo4ggrCNpybBExU8SypuUZV33igI11xw0P7rB3c%3D	ENCODE4 v1.5.1 GRCh38	released
ENCFF836TBC	bigWig	bigWig	NA	signal p-value	GRCh38	ENCSR000ATH	Histone ChIP-seq	/human-donors/ENCDO271AAA/, /human-donors/ENCDO834SRG/	CL:0000062	osteoblast	primary cell	Homo sapiens	NA		NA	H3K4me3-human	DNA	NA				NA	2012-08-06	ENCODE	NA	see document, sonication (generic)	200-600	1, 2, 3	1_1, 2_1, 3_1, 3_2	NA	NA	NA	NA	NA	NA	/files/ENCFF632PKM/, /files/ENCFF972OVQ/, /files/ENCFF069DDC/, /files/ENCFF901NDW/, /files/ENCFF537RTP/	1119997173	ENCODE Processing Pipeline	cb6ba1defad3d8f09ef5166799325143	NA	https://www.encodeproject.org/files/ENCFF836TBC/@@download/ENCFF836TBC.bigWig	NA	NA	NA	released	s3://encode-public/2020/09/30/da5937b8-0865-4f4e-bd8d-40323167ea27/ENCFF836TBC.bigWig	https://datasetencode.blob.core.windows.net/dataset/2020/09/30/da5937b8-0865-4f4e-bd8d-40323167ea27/ENCFF836TBC.bigWig?sv=2019-10-10&si=prod&sr=c&sig=9qSQZo4ggrCNpybBExU8SypuUZV33igI11xw0P7rB3c%3D	ENCODE4 v1.5.1 GRCh38	released
ENCFF982YNF	bigWig	bigWig	NA	signal p-value	GRCh38	ENCSR000APL	Histone ChIP-seq	/human-donors/ENCDO271AAA/, /human-donors/ENCDO834SRG/	CL:0000062	osteoblast	primary cell	Homo sapiens	NA		NA	H3K9me3-human	DNA	NA				NA	2011-02-10	ENCODE	NA	see document		1, 2	1_1, 2_1	NA	NA	NA	NA	NA	NA	/files/ENCFF632PKM/, /files/ENCFF972OVQ/, /files/ENCFF264OOC/, /files/ENCFF507VWC/	856535611	ENCODE Processing Pipeline	a828d294e05efd158f1c026914353d06	NA	https://www.encodeproject.org/files/ENCFF982YNF/@@download/ENCFF982YNF.bigWig	NA	NA	NA	released	s3://encode-public/2020/10/29/7a53ab1d-e926-4057-a37f-f1d952cd0984/ENCFF982YNF.bigWig	https://datasetencode.blob.core.windows.net/dataset/2020/10/29/7a53ab1d-e926-4057-a37f-f1d952cd0984/ENCFF982YNF.bigWig?sv=2019-10-10&si=prod&sr=c&sig=9qSQZo4ggrCNpybBExU8SypuUZV33igI11xw0P7rB3c%3D	ENCODE4 v1.5.1 GRCh38	released
ENCFF119UAQ	bigWig	bigWig	NA	signal p-value	GRCh38	ENCSR000ANH	Histone ChIP-seq	/human-donors/ENCDO341XKY/	CL:0000515	skeletal muscle myoblast	primary cell	Homo sapiens	NA		NA	H3K36me3-human	DNA	NA				NA	2011-02-10	ENCODE	NA	see document		1, 2	1_1, 2_1	NA	NA	NA	NA	NA	NA	/files/ENCFF345NRK/, /files/ENCFF049ADX/, /files/ENCFF813OSH/, /files/ENCFF003IHT/	449194904	ENCODE Processing Pipeline	99c1758a1a46e5f9c05214b3482d573e	NA	https://www.encodeproject.org/files/ENCFF119UAQ/@@download/ENCFF119UAQ.bigWig	NA	NA	NA	released	s3://encode-public/2020/10/29/72c073d6-261f-4fd8-87ed-91843ee56fb3/ENCFF119UAQ.bigWig	https://datasetencode.blob.core.windows.net/dataset/2020/10/29/72c073d6-261f-4fd8-87ed-91843ee56fb3/ENCFF119UAQ.bigWig?sv=2019-10-10&si=prod&sr=c&sig=9qSQZo4ggrCNpybBExU8SypuUZV33igI11xw0P7rB3c%3D	ENCODE4 v1.5.1 GRCh38	released
ENCFF417ESF	bigWig	bigWig	NA	signal p-value	GRCh38	ENCSR000ARY	Histone ChIP-seq	/human-donors/ENCDO183AAA/	EFO:0007074	DND-41	cell line	Homo sapiens	NA		NA	H3K9ac-human	DNA	NA				NA	2012-03-06	ENCODE	NA	see document		1, 2	1_1, 2_1	NA	NA	NA	NA	NA	NA	/files/ENCFF532REX/, /files/ENCFF151WCP/, /files/ENCFF703ZGI/, /files/ENCFF309KNP/	741695477	ENCODE Processing Pipeline	10da53e0d1e54faf68d41b95f61a233b	NA	https://www.encodeproject.org/files/ENCFF417ESF/@@download/ENCFF417ESF.bigWig	NA	NA	NA	released	s3://encode-public/2020/11/01/1a822663-41d1-441c-a88f-3183de1c812c/ENCFF417ESF.bigWig	https://datasetencode.blob.core.windows.net/dataset/2020/11/01/1a822663-41d1-441c-a88f-3183de1c812c/ENCFF417ESF.bigWig?sv=2019-10-10&si=prod&sr=c&sig=9qSQZo4ggrCNpybBExU8SypuUZV33igI11xw0P7rB3c%3D	ENCODE4 v1.6.0 GRCh38	released
ENCFF783COJ	bigWig	bigWig	NA	signal p-value	GRCh38	ENCSR000ATT	TF ChIP-seq	/human-donors/ENCDO000AAD/	EFO:0002067	K562	cell line	Homo sapiens	NA		NA	CREBBP-human	DNA	NA				NA	2012-08-06	ENCODE	NA	see document		1	1_1	NA	NA	NA	NA	NA	NA	/files/ENCFF666YXZ/, /files/ENCFF420ARY/, /files/ENCFF211DSN/, /files/ENCFF226FKB/	772400112	ENCODE Processing Pipeline	83c85dd5725dd050c3b5c7ebe6c26cfa	NA	https://www.encodeproject.org/files/ENCFF783COJ/@@download/ENCFF783COJ.bigWig	NA	NA	NA	released	s3://encode-public/2020/12/10/8408bd23-3aa4-4dd2-8d26-11939024c84f/ENCFF783COJ.bigWig	https://datasetencode.blob.core.windows.net/dataset/2020/12/10/8408bd23-3aa4-4dd2-8d26-11939024c84f/ENCFF783COJ.bigWig?sv=2019-10-10&si=prod&sr=c&sig=9qSQZo4ggrCNpybBExU8SypuUZV33igI11xw0P7rB3c%3D	ENCODE4 v1.6.1 GRCh38	released
ENCFF648KKC	bigWig	bigWig	NA	signal p-value	GRCh38	ENCSR011IBZ	Histone ChIP-seq	/human-donors/ENCDO305PTK/	EFO:0030018	BLaER1	cell line	Homo sapiens	NA		NA	H3K4me1-human	DNA	NA			formaldehyde	NA	2022-05-10	community	NA	shearing (Covaris generic)		1	1_1	NA	NA	NA	NA	NA	NA	/files/ENCFF307VCV/, /files/ENCFF220CYU/	1376941056	Roderic Guigo, CRG	69241209bdf72c404110cba82679fe60	NA	https://www.encodeproject.org/files/ENCFF648KKC/@@download/ENCFF648KKC.bigWig	NA	NA	NA	released	s3://encode-public/2022/01/28/9ae31a64-bb75-4786-b6f8-3c0d5ec00e60/ENCFF648KKC.bigWig	https://datasetencode.blob.core.windows.net/dataset/2022/01/28/9ae31a64-bb75-4786-b6f8-3c0d5ec00e60/ENCFF648KKC.bigWig?sv=2019-10-10&si=prod&sr=c&sig=9qSQZo4ggrCNpybBExU8SypuUZV33igI11xw0P7rB3c%3D	Lab custom GRCh38	released
ENCFF620VMN	bigWig	bigWig	NA	signal p-value	GRCh38	ENCSR011IBZ	Histone ChIP-seq	/human-donors/ENCDO305PTK/	EFO:0030018	BLaER1	cell line	Homo sapiens	NA		NA	H3K4me1-human	DNA	NA			formaldehyde	NA	2022-05-10	community	NA	shearing (Covaris generic)		1, 2	1_1, 2_1	NA	NA	NA	NA	NA	NA	/files/ENCFF872HKS/, /files/ENCFF983TZP/, /files/ENCFF344JCW/, /files/ENCFF665BNH/	1707143543	ENCODE Processing Pipeline	ae8c351d1866b0eb64006fbf36d6b6bd	NA	https://www.encodeproject.org/files/ENCFF620VMN/@@download/ENCFF620VMN.bigWig	NA	NA	NA	released	s3://encode-public/2023/02/17/1b8cd9f0-7489-4337-87ca-8b0c6b136cec/ENCFF620VMN.bigWig	https://datasetencode.blob.core.windows.net/dataset/2023/02/17/1b8cd9f0-7489-4337-87ca-8b0c6b136cec/ENCFF620VMN.bigWig?sv=2019-10-10&si=prod&sr=c&sig=9qSQZo4ggrCNpybBExU8SypuUZV33igI11xw0P7rB3c%3D	ENCODE4 v1.8.1 GRCh38	released
ENCFF070KKO	bigWig	bigWig	NA	read-depth normalized signal	GRCh38	ENCSR000EOH	DNase-seq	/human-donors/ENCDO245AAA/	CL:0002557	fibroblast of pulmonary artery	primary cell	Homo sapiens	NA		NA		DNA	NA				NA	2010-12-16	ENCODE	NA	see document		1	1_1	NA	NA	NA	NA	NA	NA	/files/ENCFF699GQI/, /files/ENCFF180EJG/	682277201	ENCODE Processing Pipeline	603ebe386af0b75db5c3e52deb6ff60d	NA	https://www.encodeproject.org/files/ENCFF070KKO/@@download/ENCFF070KKO.bigWig	NA	NA	NA	released	s3://encode-public/2020/11/18/6216e85b-5e92-4538-affe-820f95dab159/ENCFF070KKO.bigWig	https://datasetencode.blob.core.windows.net/dataset/2020/11/18/6216e85b-5e92-4538-affe-820f95dab159/ENCFF070KKO.bigWig?sv=2019-10-10&si=prod&sr=c&sig=9qSQZo4ggrCNpybBExU8SypuUZV33igI11xw0P7rB3c%3D	ENCODE4 v3.0.0-alpha.2 GRCh38	released
ENCFF899AJS	bigWig	bigWig	NA	signal p-value	GRCh38	ENCSR472CMR	Histone ChIP-seq	/human-donors/ENCDO305PTK/	EFO:0030018	BLaER1	cell line	Homo sapiens	NA		NA	H3K36me3-human	DNA	NA			formaldehyde	NA	2022-05-10	community	NA	shearing (Covaris generic)		1	1_1	NA	NA	NA	NA	NA	NA	/files/ENCFF584DLK/, /files/ENCFF499PKK/	1618008246	Roderic Guigo, CRG	9eeaa4fc75ab64e5090fde603db7b8c5	NA	https://www.encodeproject.org/files/ENCFF899AJS/@@download/ENCFF899AJS.bigWig	NA	NA	NA	released	s3://encode-public/2022/01/27/839bf97a-06c8-4c38-b0bf-54783124e2f4/ENCFF899AJS.bigWig	https://datasetencode.blob.core.windows.net/dataset/2022/01/27/839bf97a-06c8-4c38-b0bf-54783124e2f4/ENCFF899AJS.bigWig?sv=2019-10-10&si=prod&sr=c&sig=9qSQZo4ggrCNpybBExU8SypuUZV33igI11xw0P7rB3c%3D	Lab custom GRCh38	released
ENCFF186RMK	bigWig	bigWig	NA	signal p-value	GRCh38	ENCSR472CMR	Histone ChIP-seq	/human-donors/ENCDO305PTK/	EFO:0030018	BLaER1	cell line	Homo sapiens	NA		NA	H3K36me3-human	DNA	NA			formaldehyde	NA	2022-05-10	community	NA	shearing (Covaris generic)		1, 2	1_1, 2_1	NA	NA	NA	NA	NA	NA	/files/ENCFF745PDU/, /files/ENCFF258DST/, /files/ENCFF478JHB/, /files/ENCFF235NHW/	1714662636	ENCODE Processing Pipeline	7ded056fcc149e30d85cdd21578d9eb4	NA	https://www.encodeproject.org/files/ENCFF186RMK/@@download/ENCFF186RMK.bigWig	NA	NA	NA	released	s3://encode-public/2023/02/16/70484b7f-0ef9-400d-85ac-deb3f5b67b45/ENCFF186RMK.bigWig	https://datasetencode.blob.core.windows.net/dataset/2023/02/16/70484b7f-0ef9-400d-85ac-deb3f5b67b45/ENCFF186RMK.bigWig?sv=2019-10-10&si=prod&sr=c&sig=9qSQZo4ggrCNpybBExU8SypuUZV33igI11xw0P7rB3c%3D	ENCODE4 v1.8.1 GRCh38	released
ENCFF425QWO	bigWig	bigWig	NA	signal p-value	GRCh38	ENCSR000EEM	TF ChIP-seq	/human-donors/ENCDO000AAC/	EFO:0001187	HepG2	cell line	Homo sapiens	NA		NA	POLR2A-human	DNA	NA				NA	2011-10-29	ENCODE	NA	see document		1, 2	1_1, 2_1	NA	NA	NA	NA	NA	NA	/files/ENCFF845YGC/, /files/ENCFF835GBL/, /files/ENCFF772ZHK/	655442473	ENCODE Processing Pipeline	74b5bd3298d0898905eba4620c2c1162	NA	https://www.encodeproject.org/files/ENCFF425QWO/@@download/ENCFF425QWO.bigWig	NA	NA	NA	released	s3://encode-public/2020/12/26/009d5106-7aff-4908-ab68-11fa6c123cee/ENCFF425QWO.bigWig	https://datasetencode.blob.core.windows.net/dataset/2020/12/26/009d5106-7aff-4908-ab68-11fa6c123cee/ENCFF425QWO.bigWig?sv=2019-10-10&si=prod&sr=c&sig=9qSQZo4ggrCNpybBExU8SypuUZV33igI11xw0P7rB3c%3D	ENCODE4 v1.6.1 GRCh38	released
ENCFF687UGJ	bigWig	bigWig	NA	signal p-value	GRCh38	ENCSR632VNI	Histone ChIP-seq	/human-donors/ENCDO305PTK/	EFO:0030018	BLaER1	cell line	Homo sapiens	NA		NA	H3K4me3-human	DNA	NA			formaldehyde	NA	2022-05-10	community	NA	shearing (Covaris generic)		1	1_1	NA	NA	NA	NA	NA	NA	/files/ENCFF148ZKE/, /files/ENCFF144ZRD/	1087320555	Roderic Guigo, CRG	b8f15604c19e7790c1ed4f72f08898d8	NA	https://www.encodeproject.org/files/ENCFF687UGJ/@@download/ENCFF687UGJ.bigWig	NA	NA	NA	released	s3://encode-public/2022/01/27/a3d5cd62-b877-426a-84d6-8b6548eda08b/ENCFF687UGJ.bigWig	https://datasetencode.blob.core.windows.net/dataset/2022/01/27/a3d5cd62-b877-426a-84d6-8b6548eda08b/ENCFF687UGJ.bigWig?sv=2019-10-10&si=prod&sr=c&sig=9qSQZo4ggrCNpybBExU8SypuUZV33igI11xw0P7rB3c%3D	Lab custom GRCh38	released
ENCFF282XRZ	bigWig	bigWig	NA	signal p-value	GRCh38	ENCSR632VNI	Histone ChIP-seq	/human-donors/ENCDO305PTK/	EFO:0030018	BLaER1	cell line	Homo sapiens	NA		NA	H3K4me3-human	DNA	NA			formaldehyde	NA	2022-05-10	community	NA	shearing (Covaris generic)		1, 2	1_1, 2_1	NA	NA	NA	NA	NA	NA	/files/ENCFF567DEY/, /files/ENCFF148NDD/, /files/ENCFF329JKK/, /files/ENCFF017YOO/	1862086984	ENCODE Processing Pipeline	b70a3fc5056dc422eed3431fa30f177a	NA	https://www.encodeproject.org/files/ENCFF282XRZ/@@download/ENCFF282XRZ.bigWig	NA	NA	NA	released	s3://encode-public/2023/02/25/dfe6089a-720d-4c29-9f80-3ac90b471754/ENCFF282XRZ.bigWig	https://datasetencode.blob.core.windows.net/dataset/2023/02/25/dfe6089a-720d-4c29-9f80-3ac90b471754/ENCFF282XRZ.bigWig?sv=2019-10-10&si=prod&sr=c&sig=9qSQZo4ggrCNpybBExU8SypuUZV33igI11xw0P7rB3c%3D	ENCODE4 v1.8.1 GRCh38	released
ENCFF249DHH	bigWig	bigWig	NA	signal p-value	GRCh38	ENCSR641YLG	Histone ChIP-seq	/human-donors/ENCDO739SDJ/	UBERON:0001003	skin epidermis	tissue	Homo sapiens	NA		NA	H3K27ac-human	DNA	NA				NA	2020-09-10	ENCODE	NA	none	200-600	1	1_1	NA	NA	NA	NA	NA	NA	/files/ENCFF094IDX/, /files/ENCFF133AFX/	934976497	ENCODE Processing Pipeline	cec3edb26898a095d1b68abfcc6a582d	NA	https://www.encodeproject.org/files/ENCFF249DHH/@@download/ENCFF249DHH.bigWig	NA	NA	NA	released	s3://encode-public/2020/07/23/3602d906-8e90-4f97-9083-89730b7e5876/ENCFF249DHH.bigWig	https://datasetencode.blob.core.windows.net/dataset/2020/07/23/3602d906-8e90-4f97-9083-89730b7e5876/ENCFF249DHH.bigWig?sv=2019-10-10&si=prod&sr=c&sig=9qSQZo4ggrCNpybBExU8SypuUZV33igI11xw0P7rB3c%3D	ENCODE4 v1.5.0 GRCh38	released
ENCFF296GXD	bigWig	bigWig	NA	signal p-value	GRCh38	ENCSR219QSM	Histone ChIP-seq	/human-donors/ENCDO451RUA/	UBERON:0004550	gastroesophageal sphincter	tissue	Homo sapiens	NA		NA	H3K4me3-human	DNA	NA				NA	2019-02-12	ENCODE	NA	sonication (generic)	200-600	1	1_1, 1_2	NA	NA	NA	NA	NA	NA	/files/ENCFF962MQN/, /files/ENCFF347RPT/	908445725	ENCODE Processing Pipeline	fec7bbbcce908c2c9ce477fa75aa3c0c	NA	https://www.encodeproject.org/files/ENCFF296GXD/@@download/ENCFF296GXD.bigWig	NA	NA	NA	released	s3://encode-public/2020/09/22/ed829133-c9ac-423a-a8b4-953f4c16e9b3/ENCFF296GXD.bigWig	https://datasetencode.blob.core.windows.net/dataset/2020/09/22/ed829133-c9ac-423a-a8b4-953f4c16e9b3/ENCFF296GXD.bigWig?sv=2019-10-10&si=prod&sr=c&sig=9qSQZo4ggrCNpybBExU8SypuUZV33igI11xw0P7rB3c%3D	ENCODE4 v1.5.1 GRCh38	released
ENCFF354VRH	bigWig	bigWig	NA	signal p-value	GRCh38	ENCSR195JWZ	Histone ChIP-seq	/human-donors/ENCDO451RUA/	UBERON:0004550	gastroesophageal sphincter	tissue	Homo sapiens	NA		NA	H3K27ac-human	DNA	NA				NA	2019-02-12	ENCODE	NA	sonication (generic)	200-600	1	1_1, 1_2	NA	NA	NA	NA	NA	NA	/files/ENCFF220OHI/, /files/ENCFF962MQN/	780080232	ENCODE Processing Pipeline	2193c27250fc66517f57bfb56bd8f8fa	NA	https://www.encodeproject.org/files/ENCFF354VRH/@@download/ENCFF354VRH.bigWig	NA	NA	NA	released	s3://encode-public/2020/09/22/4852493e-ba2f-4578-8c17-a9f26fbd6ff2/ENCFF354VRH.bigWig	https://datasetencode.blob.core.windows.net/dataset/2020/09/22/4852493e-ba2f-4578-8c17-a9f26fbd6ff2/ENCFF354VRH.bigWig?sv=2019-10-10&si=prod&sr=c&sig=9qSQZo4ggrCNpybBExU8SypuUZV33igI11xw0P7rB3c%3D	ENCODE4 v1.5.1 GRCh38	released
ENCFF247XQQ	bigWig	bigWig	NA	signal p-value	GRCh38	ENCSR364YAY	Histone ChIP-seq	/human-donors/ENCDO451RUA/	UBERON:0004550	gastroesophageal sphincter	tissue	Homo sapiens	NA		NA	H3K36me3-human	DNA	NA				NA	2019-08-01	ENCODE	NA	sonication (generic)	200-600	1	1_1, 1_2	NA	NA	NA	NA	NA	NA	/files/ENCFF586CMH/, /files/ENCFF962MQN/	850057278	ENCODE Processing Pipeline	2146b7ed834a9147ec479f4aa8c1cb92	NA	https://www.encodeproject.org/files/ENCFF247XQQ/@@download/ENCFF247XQQ.bigWig	NA	NA	NA	released	s3://encode-public/2020/09/22/4d48fd38-794e-4fa4-9547-beefd0d213fb/ENCFF247XQQ.bigWig	https://datasetencode.blob.core.windows.net/dataset/2020/09/22/4d48fd38-794e-4fa4-9547-beefd0d213fb/ENCFF247XQQ.bigWig?sv=2019-10-10&si=prod&sr=c&sig=9qSQZo4ggrCNpybBExU8SypuUZV33igI11xw0P7rB3c%3D	ENCODE4 v1.5.1 GRCh38	released
ENCFF004ADV	bigWig	bigWig	NA	signal p-value	GRCh38	ENCSR000APG	Histone ChIP-seq	/human-donors/ENCDO271AAA/, /human-donors/ENCDO834SRG/	CL:0000062	osteoblast	primary cell	Homo sapiens	NA		NA	H2AFZ-human	DNA	NA				NA	2011-02-10	ENCODE	NA	see document		1, 2	1_1, 2_1	NA	NA	NA	NA	NA	NA	/files/ENCFF632PKM/, /files/ENCFF279SIZ/, /files/ENCFF972OVQ/, /files/ENCFF231WCM/	930237047	ENCODE Processing Pipeline	36e7cfc2a615421fcaf28f2e92e6ad70	NA	https://www.encodeproject.org/files/ENCFF004ADV/@@download/ENCFF004ADV.bigWig	NA	NA	NA	released	s3://encode-public/2020/11/01/359387e1-de8f-449d-b4d9-939069415bb7/ENCFF004ADV.bigWig	https://datasetencode.blob.core.windows.net/dataset/2020/11/01/359387e1-de8f-449d-b4d9-939069415bb7/ENCFF004ADV.bigWig?sv=2019-10-10&si=prod&sr=c&sig=9qSQZo4ggrCNpybBExU8SypuUZV33igI11xw0P7rB3c%3D	ENCODE4 v1.6.0 GRCh38	released
ENCFF069PKX	bigWig	bigWig	NA	read-depth normalized signal	GRCh38	ENCSR953OBW	DNase-seq	/human-donors/ENCDO553CCA/	CL:0000900	naive thymus-derived CD8-positive, alpha-beta T cell	primary cell	Homo sapiens	NA		NA		DNA	NA				NA	2022-08-05	ENCODE	NA			1	1_1	NA	NA	NA	NA	NA	NA	/files/ENCFF588WKD/, /files/ENCFF464DEG/	648081484	ENCODE Processing Pipeline	e354a08e17ee07d404b42d1f69ec94ea	NA	https://www.encodeproject.org/files/ENCFF069PKX/@@download/ENCFF069PKX.bigWig	NA	NA	NA	released	s3://encode-public/2022/07/25/96f7994d-93f4-4a41-9b1e-11b749914143/ENCFF069PKX.bigWig	https://datasetencode.blob.core.windows.net/dataset/2022/07/25/96f7994d-93f4-4a41-9b1e-11b749914143/ENCFF069PKX.bigWig?sv=2019-10-10&si=prod&sr=c&sig=9qSQZo4ggrCNpybBExU8SypuUZV33igI11xw0P7rB3c%3D	ENCODE4 v3.0.0 GRCh38	released
ENCFF551ZNZ	bigWig	bigWig	NA	signal p-value	GRCh38	ENCSR168QMC	Histone ChIP-seq	/human-donors/ENCDO305PTK/	EFO:0030018	BLaER1	cell line	Homo sapiens	NA		NA	H3K9me3-human	DNA	NA			formaldehyde	NA	2022-05-10	community	NA	shearing (Covaris generic)		1	1_1	NA	NA	NA	NA	NA	NA	/files/ENCFF367KYI/, /files/ENCFF499PKK/	1328613371	Roderic Guigo, CRG	dfae20d81e2f7a50189d72f46f665387	NA	https://www.encodeproject.org/files/ENCFF551ZNZ/@@download/ENCFF551ZNZ.bigWig	NA	NA	NA	released	s3://encode-public/2022/01/27/50ccc9ee-c877-4a50-8c57-c386ab06711e/ENCFF551ZNZ.bigWig	https://datasetencode.blob.core.windows.net/dataset/2022/01/27/50ccc9ee-c877-4a50-8c57-c386ab06711e/ENCFF551ZNZ.bigWig?sv=2019-10-10&si=prod&sr=c&sig=9qSQZo4ggrCNpybBExU8SypuUZV33igI11xw0P7rB3c%3D	Lab custom GRCh38	released
ENCFF196WIF	bigWig	bigWig	NA	signal p-value	GRCh38	ENCSR168QMC	Histone ChIP-seq	/human-donors/ENCDO305PTK/	EFO:0030018	BLaER1	cell line	Homo sapiens	NA		NA	H3K9me3-human	DNA	NA			formaldehyde	NA	2022-05-10	community	NA	shearing (Covaris generic)		1, 2	1_1, 2_1	NA	NA	NA	NA	NA	NA	/files/ENCFF456QGG/, /files/ENCFF745PDU/, /files/ENCFF235NHW/, /files/ENCFF766ERQ/	1588952511	ENCODE Processing Pipeline	b498005fbfadbd90638a0b066cfc867e	NA	https://www.encodeproject.org/files/ENCFF196WIF/@@download/ENCFF196WIF.bigWig	NA	NA	NA	released	s3://encode-public/2023/02/19/94105faa-da45-4a5e-a4cf-bb0b7be1f892/ENCFF196WIF.bigWig	https://datasetencode.blob.core.windows.net/dataset/2023/02/19/94105faa-da45-4a5e-a4cf-bb0b7be1f892/ENCFF196WIF.bigWig?sv=2019-10-10&si=prod&sr=c&sig=9qSQZo4ggrCNpybBExU8SypuUZV33igI11xw0P7rB3c%3D	ENCODE4 v1.8.1 GRCh38	released
ENCFF316MNF	bigWig	bigWig	NA	signal p-value	GRCh38	ENCSR000ARI	TF ChIP-seq	/human-donors/ENCDO000AAC/	EFO:0001187	HepG2	cell line	Homo sapiens	NA		NA	EZH2-human	DNA	NA				NA	2012-03-06	ENCODE	NA	see document		1, 2	1_1, 2_1	NA	NA	NA	NA	NA	NA	/files/ENCFF245IFK/, /files/ENCFF856IEI/, /files/ENCFF975CYA/, /files/ENCFF513RHL/, /files/ENCFF539MTH/	1654807422	ENCODE Processing Pipeline	8d1f92528e459ab4b83ce671c2cdef84	NA	https://www.encodeproject.org/files/ENCFF316MNF/@@download/ENCFF316MNF.bigWig	NA	NA	NA	released	s3://encode-public/2020/12/12/6b9d6e20-d5a2-469d-afb9-e290b7336176/ENCFF316MNF.bigWig	https://datasetencode.blob.core.windows.net/dataset/2020/12/12/6b9d6e20-d5a2-469d-afb9-e290b7336176/ENCFF316MNF.bigWig?sv=2019-10-10&si=prod&sr=c&sig=9qSQZo4ggrCNpybBExU8SypuUZV33igI11xw0P7rB3c%3D	ENCODE4 v1.6.1 GRCh38	released
ENCFF057YGC	bigWig	bigWig	NA	signal p-value	GRCh38	ENCSR831AXK	Mint-ChIP-seq	/human-donors/ENCDO922TOC/	CL:0001053	IgD-negative memory B cell	primary cell	Homo sapiens	NA		NA	H3K36me3-human	DNA	NA				NA	2021-05-14	ENCODE	NA	none		1	1_1, 1_2	NA	NA	NA	NA	NA	NA	/files/ENCFF979SJP/, /files/ENCFF939NDU/	1731602867	ENCODE Processing Pipeline	1f543d517953232709d3502fc53c7b19	NA	https://www.encodeproject.org/files/ENCFF057YGC/@@download/ENCFF057YGC.bigWig	NA	NA	NA	released	s3://encode-public/2021/05/06/f27de88f-d718-4073-9aa3-de2485d61649/ENCFF057YGC.bigWig	https://datasetencode.blob.core.windows.net/dataset/2021/05/06/f27de88f-d718-4073-9aa3-de2485d61649/ENCFF057YGC.bigWig?sv=2019-10-10&si=prod&sr=c&sig=9qSQZo4ggrCNpybBExU8SypuUZV33igI11xw0P7rB3c%3D	ENCODE4 v1.8.0 GRCh38	released
ENCFF942ERY	bigWig	bigWig	NA	signal p-value	GRCh38	ENCSR232VZV	Mint-ChIP-seq	/human-donors/ENCDO791UJG/	NTR:0000499	activated CD4-positive, alpha-beta memory T cell	primary cell	Homo sapiens	NA		NA	H3K27ac-human	DNA	NA				NA	2021-05-14	ENCODE	NA	none		1	1_1, 1_2	NA	NA	NA	NA	NA	NA	/files/ENCFF793SSU/, /files/ENCFF378WPC/	1171993711	ENCODE Processing Pipeline	681bdce78a0aa390ab8e8a9e7ee00d6f	NA	https://www.encodeproject.org/files/ENCFF942ERY/@@download/ENCFF942ERY.bigWig	NA	NA	NA	released	s3://encode-public/2021/05/06/832819e0-f6c7-44fe-b509-3d094cd61e20/ENCFF942ERY.bigWig	https://datasetencode.blob.core.windows.net/dataset/2021/05/06/832819e0-f6c7-44fe-b509-3d094cd61e20/ENCFF942ERY.bigWig?sv=2019-10-10&si=prod&sr=c&sig=9qSQZo4ggrCNpybBExU8SypuUZV33igI11xw0P7rB3c%3D	ENCODE4 v1.8.0 GRCh38	released
ENCFF146OVB	bigWig	bigWig	NA	signal p-value	GRCh38	ENCSR875NEW	TF ChIP-seq	/human-donors/ENCDO793LXB/	UBERON:0001323	tibial nerve	tissue	Homo sapiens	NA		NA	CTCF-human	DNA	NA				NA	2019-09-11	ENCODE	NA	sonication (generic)	200-600	1	1_1	NA	NA	NA	NA	NA	NA	/files/ENCFF448KFI/, /files/ENCFF496QBK/	813860796	ENCODE Processing Pipeline	f42a5c9679adfc16ad7dc650472a900b	NA	https://www.encodeproject.org/files/ENCFF146OVB/@@download/ENCFF146OVB.bigWig	NA	NA	NA	released	s3://encode-public/2020/09/23/b43efcd0-a7b6-4093-9e15-f1bd542e68e9/ENCFF146OVB.bigWig	https://datasetencode.blob.core.windows.net/dataset/2020/09/23/b43efcd0-a7b6-4093-9e15-f1bd542e68e9/ENCFF146OVB.bigWig?sv=2019-10-10&si=prod&sr=c&sig=9qSQZo4ggrCNpybBExU8SypuUZV33igI11xw0P7rB3c%3D	ENCODE4 v1.5.1 GRCh38	released
ENCFF311DQK	bigWig	bigWig	NA	signal p-value	GRCh38	ENCSR000EUI	TF ChIP-seq	/human-donors/ENCDO000ABH/	EFO:0005333	GM08714	cell line	Homo sapiens	NA		NA	ZNF274-human	DNA	NA				NA	2012-05-14	ENCODE	NA	see document		1, 2	1_1, 2_1	NA	NA	NA	NA	NA	NA	/files/ENCFF992GQT/, /files/ENCFF994OEX/, /files/ENCFF444DQZ/	884220000	ENCODE Processing Pipeline	b822b2b45197b8d5cf4f146364ad3bcf	NA	https://www.encodeproject.org/files/ENCFF311DQK/@@download/ENCFF311DQK.bigWig	NA	NA	NA	released	s3://encode-public/2020/12/11/f66b78ce-b864-483a-a2b3-41ada0b52b35/ENCFF311DQK.bigWig	https://datasetencode.blob.core.windows.net/dataset/2020/12/11/f66b78ce-b864-483a-a2b3-41ada0b52b35/ENCFF311DQK.bigWig?sv=2019-10-10&si=prod&sr=c&sig=9qSQZo4ggrCNpybBExU8SypuUZV33igI11xw0P7rB3c%3D	ENCODE4 v1.6.1 GRCh38	released
ENCFF213GVI	bigWig	bigWig	NA	signal p-value	GRCh38	ENCSR000AKG	Histone ChIP-seq	/human-donors/ENCDO000AAK/	EFO:0002784	GM12878	cell line	Homo sapiens	NA		NA	H3K4me2-human	DNA	NA				NA	2011-02-10	ENCODE	NA	see document		1, 2	1_1, 2_1	NA	NA	NA	NA	NA	NA	/files/ENCFF346JZP/, /files/ENCFF081ODV/, /files/ENCFF045SJL/, /files/ENCFF008LEY/	312883262	ENCODE Processing Pipeline	e2db7a47e93ca8164fe4c011243c0882	NA	https://www.encodeproject.org/files/ENCFF213GVI/@@download/ENCFF213GVI.bigWig	NA	NA	NA	released	s3://encode-public/2020/11/01/f3be2f23-debc-4d7f-a0a7-e1190f025d16/ENCFF213GVI.bigWig	https://datasetencode.blob.core.windows.net/dataset/2020/11/01/f3be2f23-debc-4d7f-a0a7-e1190f025d16/ENCFF213GVI.bigWig?sv=2019-10-10&si=prod&sr=c&sig=9qSQZo4ggrCNpybBExU8SypuUZV33igI11xw0P7rB3c%3D	ENCODE4 v1.6.0 GRCh38	released
ENCFF758EAC	bigWig	bigWig	NA	signal p-value	GRCh38	ENCSR683RXF	Histone ChIP-seq	/human-donors/ENCDO054KII/	UBERON:0001003	skin epidermis	tissue	Homo sapiens	NA		NA	H3K27ac-human	DNA	NA				NA	2020-09-10	ENCODE	NA	none	200-600	1	1_1	NA	NA	NA	NA	NA	NA	/files/ENCFF333KHU/, /files/ENCFF384NZR/	709677668	ENCODE Processing Pipeline	c3c9b0ecdae454515a9e54b811ac76bd	NA	https://www.encodeproject.org/files/ENCFF758EAC/@@download/ENCFF758EAC.bigWig	NA	NA	NA	released	s3://encode-public/2020/07/23/dbdd9df5-9a50-4635-846b-a25aef997da0/ENCFF758EAC.bigWig	https://datasetencode.blob.core.windows.net/dataset/2020/07/23/dbdd9df5-9a50-4635-846b-a25aef997da0/ENCFF758EAC.bigWig?sv=2019-10-10&si=prod&sr=c&sig=9qSQZo4ggrCNpybBExU8SypuUZV33igI11xw0P7rB3c%3D	ENCODE4 v1.5.0 GRCh38	released
ENCFF342IAV	bigWig	bigWig	NA	read-depth normalized signal	GRCh38	ENCSR184TUE	DNase-seq	/human-donors/ENCDO976NED/	CL:0000788	naive B cell	primary cell	Homo sapiens	NA		NA		DNA	NA				NA	2022-02-25	ENCODE	NA			1	1_1	NA	NA	NA	NA	NA	NA	/files/ENCFF588WKD/, /files/ENCFF967UEJ/	681687454	ENCODE Processing Pipeline	24510a64d1012f721b490589b46148e0	NA	https://www.encodeproject.org/files/ENCFF342IAV/@@download/ENCFF342IAV.bigWig	NA	NA	NA	released	s3://encode-public/2022/02/09/8ef2446c-2ef8-4e37-8362-f6928fda0ce3/ENCFF342IAV.bigWig	https://datasetencode.blob.core.windows.net/dataset/2022/02/09/8ef2446c-2ef8-4e37-8362-f6928fda0ce3/ENCFF342IAV.bigWig?sv=2019-10-10&si=prod&sr=c&sig=9qSQZo4ggrCNpybBExU8SypuUZV33igI11xw0P7rB3c%3D	ENCODE4 v3.0.0 GRCh38	released
ENCFF056GWP	bigWig	bigWig	NA	signal p-value	GRCh38	ENCSR000BLD	TF ChIP-seq	/human-donors/ENCDO000AAW/	EFO:0003042	H1	cell line	Homo sapiens	NA		NA	RAD21-human	DNA	NA				NA	2011-07-18	ENCODE	NA	see document		1, 2	1_1, 2_1	NA	NA	NA	NA	NA	NA	/files/ENCFF280FJM/, /files/ENCFF595PNZ/, /files/ENCFF880PKZ/	697238492	ENCODE Processing Pipeline	e526d14966f408658865d06947d8e123	NA	https://www.encodeproject.org/files/ENCFF056GWP/@@download/ENCFF056GWP.bigWig	NA	NA	NA	released	s3://encode-public/2020/12/12/8ecc5654-f737-4d08-8e42-1f5346d6b48b/ENCFF056GWP.bigWig	https://datasetencode.blob.core.windows.net/dataset/2020/12/12/8ecc5654-f737-4d08-8e42-1f5346d6b48b/ENCFF056GWP.bigWig?sv=2019-10-10&si=prod&sr=c&sig=9qSQZo4ggrCNpybBExU8SypuUZV33igI11xw0P7rB3c%3D	ENCODE4 v1.6.1 GRCh38	released
ENCFF155XBL	bigWig	bigWig	NA	signal p-value	GRCh38	ENCSR377IMJ	Histone ChIP-seq	/human-donors/ENCDO305PTK/	EFO:0030018	BLaER1	cell line	Homo sapiens	NA		NA	H4K20me1-human	DNA	NA			formaldehyde	NA	2022-05-10	community	NA	shearing (Covaris generic)		1	1_1	NA	NA	NA	NA	NA	NA	/files/ENCFF762AQH/, /files/ENCFF565SWP/	1367559221	Roderic Guigo, CRG	31ad7d3543a7b2c8bdc9245a11cbeccc	NA	https://www.encodeproject.org/files/ENCFF155XBL/@@download/ENCFF155XBL.bigWig	NA	NA	NA	released	s3://encode-public/2022/01/27/3062188d-2a0c-4d06-9d87-f1348dfc556c/ENCFF155XBL.bigWig	https://datasetencode.blob.core.windows.net/dataset/2022/01/27/3062188d-2a0c-4d06-9d87-f1348dfc556c/ENCFF155XBL.bigWig?sv=2019-10-10&si=prod&sr=c&sig=9qSQZo4ggrCNpybBExU8SypuUZV33igI11xw0P7rB3c%3D	Lab custom GRCh38	released
ENCFF170YNV	bigWig	bigWig	NA	signal p-value	GRCh38	ENCSR377IMJ	Histone ChIP-seq	/human-donors/ENCDO305PTK/	EFO:0030018	BLaER1	cell line	Homo sapiens	NA		NA	H4K20me1-human	DNA	NA			formaldehyde	NA	2022-05-10	community	NA	shearing (Covaris generic)		1, 2	1_1, 2_1	NA	NA	NA	NA	NA	NA	/files/ENCFF349FVN/, /files/ENCFF766GQF/, /files/ENCFF705RVC/, /files/ENCFF172YXC/	1960204476	ENCODE Processing Pipeline	415032240813a1d721dfd4674ad205e4	NA	https://www.encodeproject.org/files/ENCFF170YNV/@@download/ENCFF170YNV.bigWig	NA	NA	NA	released	s3://encode-public/2023/02/23/646942b0-df8e-4ccc-a329-4365a60feacd/ENCFF170YNV.bigWig	https://datasetencode.blob.core.windows.net/dataset/2023/02/23/646942b0-df8e-4ccc-a329-4365a60feacd/ENCFF170YNV.bigWig?sv=2019-10-10&si=prod&sr=c&sig=9qSQZo4ggrCNpybBExU8SypuUZV33igI11xw0P7rB3c%3D	ENCODE4 v1.8.1 GRCh38	released
ENCFF896BFP	bigWig	bigWig	NA	signal p-value	GRCh38	ENCSR000DUE	Histone ChIP-seq	/human-donors/ENCDO000AAC/	EFO:0001187	HepG2	cell line	Homo sapiens	NA		NA	H3K27me3-human	DNA	NA				NA	2011-02-11	ENCODE	NA	see document		1, 2	1_1, 2_1	NA	NA	NA	NA	NA	NA	/files/ENCFF536KSL/, /files/ENCFF165IAP/, /files/ENCFF960BQU/	345028147	ENCODE Processing Pipeline	b6907bba2870f0c186846ac9b23bf470	NA	https://www.encodeproject.org/files/ENCFF896BFP/@@download/ENCFF896BFP.bigWig	NA	NA	NA	released	s3://encode-public/2020/11/01/c8d63b16-7b38-4e5d-a3c8-76e4e8e40f89/ENCFF896BFP.bigWig	https://datasetencode.blob.core.windows.net/dataset/2020/11/01/c8d63b16-7b38-4e5d-a3c8-76e4e8e40f89/ENCFF896BFP.bigWig?sv=2019-10-10&si=prod&sr=c&sig=9qSQZo4ggrCNpybBExU8SypuUZV33igI11xw0P7rB3c%3D	ENCODE4 v1.6.0 GRCh38	released
ENCFF801ICZ	bigWig	bigWig	NA	signal p-value	GRCh38	ENCSR548ADW	TF ChIP-seq	/human-donors/ENCDO305PTK/	EFO:0030018	BLaER1	cell line	Homo sapiens	NA		NA	Cebpa-rat	DNA	NA				NA	2022-05-10	community	NA	shearing (Covaris generic)		1	1_1	NA	NA	NA	NA	NA	NA	/files/ENCFF836QCS/, /files/ENCFF304DNC/	1013157808	Roderic Guigo, CRG	0cd3c9f937d17ef95c65355836696bf1	NA	https://www.encodeproject.org/files/ENCFF801ICZ/@@download/ENCFF801ICZ.bigWig	NA	NA	NA	released	s3://encode-public/2022/01/27/ffed5656-c2f4-42d6-a7c3-6dc79c252828/ENCFF801ICZ.bigWig	https://datasetencode.blob.core.windows.net/dataset/2022/01/27/ffed5656-c2f4-42d6-a7c3-6dc79c252828/ENCFF801ICZ.bigWig?sv=2019-10-10&si=prod&sr=c&sig=9qSQZo4ggrCNpybBExU8SypuUZV33igI11xw0P7rB3c%3D	Lab custom GRCh38	released
ENCFF537KHP	bigWig	bigWig	NA	signal p-value	GRCh38	ENCSR548ADW	TF ChIP-seq	/human-donors/ENCDO305PTK/	EFO:0030018	BLaER1	cell line	Homo sapiens	NA		NA	Cebpa-rat	DNA	NA				NA	2022-05-10	community	NA	shearing (Covaris generic)		1, 2	1_1, 2_1	NA	NA	NA	NA	NA	NA	/files/ENCFF657ARV/, /files/ENCFF507PPG/, /files/ENCFF933MXP/, /files/ENCFF973ANN/	1708791053	ENCODE Processing Pipeline	d2a8a1cb5be41c370b9be50846ff70f9	NA	https://www.encodeproject.org/files/ENCFF537KHP/@@download/ENCFF537KHP.bigWig	NA	NA	NA	released	s3://encode-public/2023/02/12/760a584f-ec3b-4e7d-b726-d7646f465b4a/ENCFF537KHP.bigWig	https://datasetencode.blob.core.windows.net/dataset/2023/02/12/760a584f-ec3b-4e7d-b726-d7646f465b4a/ENCFF537KHP.bigWig?sv=2019-10-10&si=prod&sr=c&sig=9qSQZo4ggrCNpybBExU8SypuUZV33igI11xw0P7rB3c%3D	ENCODE4 v1.8.1 GRCh38	released
ENCFF003AZB	bigWig	bigWig	NA	read-depth normalized signal	GRCh38	ENCSR000ELB	DNase-seq	/human-donors/ENCDO000ADA/	EFO:0002157	D341Med	cell line	Homo sapiens	NA		NA		DNA	NA				NA	2012-03-28	ENCODE	NA	see document		1	1_1, 1_2	NA	NA	NA	NA	NA	NA	/files/ENCFF282VWA/, /files/ENCFF635XTF/	733457174	ENCODE Processing Pipeline	ba90db677c938c4057c45cb1b287bc23	NA	https://www.encodeproject.org/files/ENCFF003AZB/@@download/ENCFF003AZB.bigWig	NA	NA	NA	released	s3://encode-public/2020/11/22/18668f6b-3e2d-48a0-8b9f-6d34d887f3f7/ENCFF003AZB.bigWig	https://datasetencode.blob.core.windows.net/dataset/2020/11/22/18668f6b-3e2d-48a0-8b9f-6d34d887f3f7/ENCFF003AZB.bigWig?sv=2019-10-10&si=prod&sr=c&sig=9qSQZo4ggrCNpybBExU8SypuUZV33igI11xw0P7rB3c%3D	ENCODE4 v3.0.0 GRCh38	released
ENCFF966XYA	bigWig	bigWig	NA	signal p-value	GRCh38	ENCSR421CEE	Histone ChIP-seq	/human-donors/ENCDO305PTK/	EFO:0030018	BLaER1	cell line	Homo sapiens	NA		NA	H3K4me1-human	DNA	NA			formaldehyde	NA	2022-05-10	community	NA	shearing (Covaris generic)		1	1_1	NA	NA	NA	NA	NA	NA	/files/ENCFF681RWW/, /files/ENCFF499PKK/	1429991240	Roderic Guigo, CRG	be16a3efc8d162eaa68f0d13b4bf6d0b	NA	https://www.encodeproject.org/files/ENCFF966XYA/@@download/ENCFF966XYA.bigWig	NA	NA	NA	released	s3://encode-public/2022/01/27/eedda55a-e6e7-4f8b-9b2a-3a087625ccd8/ENCFF966XYA.bigWig	https://datasetencode.blob.core.windows.net/dataset/2022/01/27/eedda55a-e6e7-4f8b-9b2a-3a087625ccd8/ENCFF966XYA.bigWig?sv=2019-10-10&si=prod&sr=c&sig=9qSQZo4ggrCNpybBExU8SypuUZV33igI11xw0P7rB3c%3D	Lab custom GRCh38	released
ENCFF895FJS	bigWig	bigWig	NA	signal p-value	GRCh38	ENCSR421CEE	Histone ChIP-seq	/human-donors/ENCDO305PTK/	EFO:0030018	BLaER1	cell line	Homo sapiens	NA		NA	H3K4me1-human	DNA	NA			formaldehyde	NA	2022-05-10	community	NA	shearing (Covaris generic)		1, 2	1_1, 2_1	NA	NA	NA	NA	NA	NA	/files/ENCFF235NHW/, /files/ENCFF745PDU/, /files/ENCFF815RWA/, /files/ENCFF390ZCL/	1709178077	ENCODE Processing Pipeline	ef0a3d8ce77d84b7e25a39026758f051	NA	https://www.encodeproject.org/files/ENCFF895FJS/@@download/ENCFF895FJS.bigWig	NA	NA	NA	released	s3://encode-public/2023/02/23/0df86418-94f7-4427-af00-498fc90b6bb0/ENCFF895FJS.bigWig	https://datasetencode.blob.core.windows.net/dataset/2023/02/23/0df86418-94f7-4427-af00-498fc90b6bb0/ENCFF895FJS.bigWig?sv=2019-10-10&si=prod&sr=c&sig=9qSQZo4ggrCNpybBExU8SypuUZV33igI11xw0P7rB3c%3D	ENCODE4 v1.8.1 GRCh38	released
ENCFF579AYA	bigWig	bigWig	NA	signal p-value	GRCh38	ENCSR772DTU	Mint-ChIP-seq	/human-donors/ENCDO781BMZ/	CL:0000906	activated CD8-positive, alpha-beta T cell	primary cell	Homo sapiens	NA		NA	H3K27me3-human	DNA	NA				NA	2021-05-14	ENCODE	NA	none		1	1_1, 1_2	NA	NA	NA	NA	NA	NA	/files/ENCFF408CHV/, /files/ENCFF007XDN/	1465077090	ENCODE Processing Pipeline	7a8b8d9d4c0f70e83ab741728df1cded	NA	https://www.encodeproject.org/files/ENCFF579AYA/@@download/ENCFF579AYA.bigWig	NA	NA	NA	released	s3://encode-public/2021/05/06/a8acf73f-0d2f-4be1-98ea-6369269e7bbf/ENCFF579AYA.bigWig	https://datasetencode.blob.core.windows.net/dataset/2021/05/06/a8acf73f-0d2f-4be1-98ea-6369269e7bbf/ENCFF579AYA.bigWig?sv=2019-10-10&si=prod&sr=c&sig=9qSQZo4ggrCNpybBExU8SypuUZV33igI11xw0P7rB3c%3D	ENCODE4 v1.8.0 GRCh38	released
ENCFF915KQY	bigWig	bigWig	NA	read-depth normalized signal	GRCh38	ENCSR000ENN	DNase-seq	/human-donors/ENCDO104AAA/	CL:0002252	epithelial cell of esophagus	primary cell	Homo sapiens	NA		NA		DNA	NA				NA	2010-12-16	ENCODE	NA	see document		1	1_1	NA	NA	NA	NA	NA	NA	/files/ENCFF669ADE/, /files/ENCFF180EJG/	730951715	ENCODE Processing Pipeline	7f08040e0ab26e73b7975afe61494c3c	NA	https://www.encodeproject.org/files/ENCFF915KQY/@@download/ENCFF915KQY.bigWig	NA	NA	NA	released	s3://encode-public/2021/02/08/8fd47ce4-7fe1-434f-84a2-64b8e5ed26cf/ENCFF915KQY.bigWig	https://datasetencode.blob.core.windows.net/dataset/2021/02/08/8fd47ce4-7fe1-434f-84a2-64b8e5ed26cf/ENCFF915KQY.bigWig?sv=2019-10-10&si=prod&sr=c&sig=9qSQZo4ggrCNpybBExU8SypuUZV33igI11xw0P7rB3c%3D	ENCODE4 v3.0.0 GRCh38	released
ENCFF468VXI	bigWig	bigWig	NA	signal p-value	GRCh38	ENCSR569XQS	Mint-ChIP-seq	/human-donors/ENCDO833KUM/	NTR:0000537	activated T-cell	primary cell	Homo sapiens	NA		NA	H3K27me3-human	DNA	NA				NA	2021-05-14	ENCODE	NA	none		1	1_1, 1_2	NA	NA	NA	NA	NA	NA	/files/ENCFF768RBP/, /files/ENCFF343MET/	1363061776	ENCODE Processing Pipeline	f0e3eb2d4275c20b7f5007ff7c7bb302	NA	https://www.encodeproject.org/files/ENCFF468VXI/@@download/ENCFF468VXI.bigWig	NA	NA	NA	released	s3://encode-public/2021/05/06/7456faae-42c3-4a7a-86f6-dc2efcff8465/ENCFF468VXI.bigWig	https://datasetencode.blob.core.windows.net/dataset/2021/05/06/7456faae-42c3-4a7a-86f6-dc2efcff8465/ENCFF468VXI.bigWig?sv=2019-10-10&si=prod&sr=c&sig=9qSQZo4ggrCNpybBExU8SypuUZV33igI11xw0P7rB3c%3D	ENCODE4 v1.8.0 GRCh38	released
ENCFF839AZL	bigWig	bigWig	NA	signal p-value	GRCh38	ENCSR422RPD	ATAC-seq	/human-donors/ENCDO404YAI/	CLO:0014043	GM21717	cell line	Homo sapiens	NA		NA		DNA	NA				NA	2021-02-11	ENCODE	NA	chemical (Tn5 transposase)		1	1_1	NA	NA	NA	NA	NA	NA	/files/ENCFF496QAW/	809847162	ENCODE Processing Pipeline	b683bad6b113b6f5a4e804530f9bcb7b	NA	https://www.encodeproject.org/files/ENCFF839AZL/@@download/ENCFF839AZL.bigWig	NA	NA	NA	released	s3://encode-public/2021/02/02/04299ae1-48c6-4211-b1b6-785163f007b1/ENCFF839AZL.bigWig	https://datasetencode.blob.core.windows.net/dataset/2021/02/02/04299ae1-48c6-4211-b1b6-785163f007b1/ENCFF839AZL.bigWig?sv=2019-10-10&si=prod&sr=c&sig=9qSQZo4ggrCNpybBExU8SypuUZV33igI11xw0P7rB3c%3D	ENCODE4 v1.9.1 GRCh38	released
ENCFF520QRU	bigWig	bigWig	NA	read-depth normalized signal	GRCh38	ENCSR200BNM	DNase-seq	/human-donors/ENCDO570AKP/	UBERON:0002626	head of caudate nucleus	tissue	Homo sapiens	NA		NA		DNA	NA				NA	2021-01-12	ENCODE	NA			1	1_1	NA	NA	NA	NA	NA	NA	/files/ENCFF772FON/, /files/ENCFF162AKB/	721566757	ENCODE Processing Pipeline	826c443c94fed6ef8b6cfe1b4013fdf2	NA	https://www.encodeproject.org/files/ENCFF520QRU/@@download/ENCFF520QRU.bigWig	NA	NA	NA	released	s3://encode-public/2021/01/07/c8d72a73-1c9e-484b-9636-5b20f6617bde/ENCFF520QRU.bigWig	https://datasetencode.blob.core.windows.net/dataset/2021/01/07/c8d72a73-1c9e-484b-9636-5b20f6617bde/ENCFF520QRU.bigWig?sv=2019-10-10&si=prod&sr=c&sig=9qSQZo4ggrCNpybBExU8SypuUZV33igI11xw0P7rB3c%3D	ENCODE4 v3.0.0-alpha.2 GRCh38	released
[truncated: 6,335 more rows]
[truncated: 3 more columns]
